# Supplementary material for: Revision of the Neotropical green lacewing genus Ungla (Neuroptera, Chrysopidae)
Source: Zookeys. 2017 May 16;(674):1–188. doi: 10.3897/zookeys.674.11435 (PMC5523201; doi:10.3897/zookeys.674.11435)
Supplement: XML Treatment for Ungla adamsi [file zookeys.674.11435-treatment1.xml]

<!DOCTYPE tp:taxon-treatment
  PUBLIC "-//TaxonX//DTD Taxonomic Treatment Publishing DTD v0 20100105//EN" "tax-treatment-NSO.dtd">
<tp:taxon-treatment xmlns:tp="http://www.plazi.org/taxpub"><tp:treatment-meta><kwd-group><label>Taxon classification</label><kwd><named-content xmlns:xlink="http://www.w3.org/1999/xlink" content-type="kingdom">Animalia</named-content></kwd><kwd><named-content xmlns:xlink="http://www.w3.org/1999/xlink" content-type="order">Neuroptera</named-content></kwd><kwd><named-content xmlns:xlink="http://www.w3.org/1999/xlink" content-type="family">Chrysopidae</named-content></kwd></kwd-group><mixed-citation publication-type="journal"><person-group><name><surname>Tauber</surname><given-names>Catherine A.</given-names></name><name><surname>Sosa</surname><given-names>Francisco</given-names></name><name><surname>Albuquerque</surname><given-names>Gilberto S.</given-names></name><name><surname>Tauber</surname><given-names>Maurice J.</given-names></name></person-group><article-title>Revision of the Neotropical green lacewing genus <italic><tp:taxon-name><tp:taxon-name-part taxon-name-part-type="genus" reg="Ungla">Ungla</tp:taxon-name-part></tp:taxon-name></italic> (<tp:taxon-name><tp:taxon-name-part taxon-name-part-type="order">Neuroptera</tp:taxon-name-part></tp:taxon-name>, <tp:taxon-name><tp:taxon-name-part taxon-name-part-type="family">Chrysopidae</tp:taxon-name-part></tp:taxon-name>)</article-title><source>Zookeys</source><day>16</day><month>5</month><year>2017</year><volume>2017</volume><issue>674</issue><fpage>1</fpage><lpage>188</lpage><pub-id pub-id-type="doi">10.3897/zookeys.674.11435</pub-id></mixed-citation></tp:treatment-meta><tp:nomenclature><tp:taxon-name>
              <tp:taxon-name-part taxon-name-part-type="genus" reg="Ungla">Ungla</tp:taxon-name-part>
              <tp:taxon-name-part taxon-name-part-type="species" reg="adamsi">adamsi</tp:taxon-name-part>
              <object-id xmlns:xlink="http://www.w3.org/1999/xlink" content-type="zoobank" xlink:type="simple">http://zoobank.org/14401863-D6B9-4BAD-8C57-685957EC1D69</object-id>
            </tp:taxon-name><tp:taxon-authority>Tauber</tp:taxon-authority><tp:taxon-status xmlns:xlink="http://www.w3.org/1999/xlink" xlink:type="simple">sp. n.</tp:taxon-status><xref ref-type="fig" rid="F4">Figs 4</xref><xref ref-type="fig" rid="F5">, 5</xref><xref ref-type="fig" rid="F6">, 6</xref><xref ref-type="fig" rid="F7">, 7</xref><xref ref-type="fig" rid="F8">, 8</xref><xref ref-type="fig" rid="F9">, 9</xref><xref ref-type="fig" rid="F10">, 10</xref><xref ref-type="fig" rid="F144">, 144a</xref></tp:nomenclature><tp:treatment-sec sec-type="Holotype" id="SECID0EUJBG"><title>Holotype</title><p>(Figs <xref ref-type="fig" rid="F4">4a, c</xref>, <xref ref-type="fig" rid="F5">5d, e, f</xref>, <xref ref-type="fig" rid="F7">7</xref>, <xref ref-type="fig" rid="F9">9b–e</xref>; labels: Fig. <xref ref-type="fig" rid="F144">144a</xref>). <named-content xmlns:xlink="http://www.w3.org/1999/xlink" content-type="dwc:institutional_code" xlink:type="simple">FSCA</named-content>, male, Machu Picchu, 1/XII/1965, H. &amp; M. Townes.</p></tp:treatment-sec><tp:treatment-sec sec-type="etymology" id="SECID0ETKBG"><title>Etymology.</title><p>The species is named for Phillip A. Adams, an intense and talented contributor to systematics and evolutionary studies of <tp:taxon-name><tp:taxon-name-part taxon-name-part-type="order">Neuroptera</tp:taxon-name-part></tp:taxon-name>. His publications, collection, and unpublished work on the lacewings of Latin America were of great help to this study, especially during the early stages. Indeed, Adams identified this species as new, thus the name “<italic><tp:taxon-name><tp:taxon-name-part taxon-name-part-type="species" reg="adamsi">adamsi</tp:taxon-name-part></tp:taxon-name></italic>”. From his notes, it is clear that he, as did we, often found working with this genus to be perplexing.</p><fig id="F4" position="float" orientation="portrait"><label>Figure 4.</label><caption><p>
                  <italic><tp:taxon-name><tp:taxon-name-part taxon-name-part-type="genus" reg="Ungla">Ungla</tp:taxon-name-part> <tp:taxon-name-part taxon-name-part-type="species" reg="adamsi">adamsi</tp:taxon-name-part></tp:taxon-name></italic> Tauber, sp. n.: Sexual dimorphism; male on left, female on right, (<bold>a, b</bold>) head, frontal (<bold>c, d</bold>) head, prothorax, lateral (<bold>e, f</bold>) head, prothorax, dorsal. Note: male, frons inflated distally, mesal spot round; female, frons not inflated, marking extended laterally (all: Peru, Machu Picchu; <bold>a, c</bold> holotype, <named-content xmlns:xlink="http://www.w3.org/1999/xlink" content-type="dwc:institutional_code" xlink:type="simple">FSCA</named-content>; <bold>b, d</bold> paratype, <named-content xmlns:xlink="http://www.w3.org/1999/xlink" content-type="dwc:institutional_code" xlink:type="simple">FSCA</named-content>; <bold>e</bold> paratype, <named-content xmlns:xlink="http://www.w3.org/1999/xlink" content-type="dwc:institutional_code" xlink:type="simple">BMNH</named-content>; <bold>f</bold> paratype, <named-content xmlns:xlink="http://www.w3.org/1999/xlink" content-type="dwc:institutional_code" xlink:type="simple">BMNH</named-content>).</p></caption><graphic xmlns:xlink="http://www.w3.org/1999/xlink" xlink:href="zookeys-674-001-g004.jpg" position="float" orientation="portrait" xlink:type="simple" id="oo_136114.jpg"/></fig><fig id="F5" position="float" orientation="portrait"><label>Figure 5.</label><caption><p>
                  <italic><tp:taxon-name><tp:taxon-name-part taxon-name-part-type="genus" reg="Ungla">Ungla</tp:taxon-name-part> <tp:taxon-name-part taxon-name-part-type="species" reg="adamsi">adamsi</tp:taxon-name-part></tp:taxon-name></italic> Tauber, sp. n. External features, (<bold>a</bold>) head, ventral (<bold>b</bold>) head, dorsolateral (<bold>c, d</bold>) head, thorax, dorsal (<bold>e</bold>) body, lateral (<bold>f</bold>) abdomen, lateral (all: Peru, Machu Picchu; <bold>a, b</bold> paratype, male, <named-content xmlns:xlink="http://www.w3.org/1999/xlink" content-type="dwc:institutional_code" xlink:type="simple">FSCA</named-content>; <bold>c</bold> paratype, female, <named-content xmlns:xlink="http://www.w3.org/1999/xlink" content-type="dwc:institutional_code" xlink:type="simple">BMNH</named-content>; <bold>d, e, f</bold> holotype, male, <named-content xmlns:xlink="http://www.w3.org/1999/xlink" content-type="dwc:institutional_code" xlink:type="simple">FSCA</named-content>).</p></caption><graphic xmlns:xlink="http://www.w3.org/1999/xlink" xlink:href="zookeys-674-001-g005.jpg" position="float" orientation="portrait" xlink:type="simple" id="oo_136115.jpg"/></fig></tp:treatment-sec><tp:treatment-sec sec-type="diagnosis" id="SECID0EZOBG"><title>Diagnosis.</title><p>
              <italic><tp:taxon-name><tp:taxon-name-part taxon-name-part-type="genus" reg="Ungla">Ungla</tp:taxon-name-part> <tp:taxon-name-part taxon-name-part-type="species" reg="adamsi">adamsi</tp:taxon-name-part></tp:taxon-name></italic>, currently known only from the Andean archeological site of Machu Picchu, Peru, has several distinguishing features. Most notably, the males and females are strongly dimorphic in head markings and frontal modifications. In males the frons is enlarged and inflated above the clypeus, and it is marked with a prominent dark, central spot. Females also have a dark frontal spot, but in the female, the spot extends transversely towards the distal margin of the frons, forming a thick, inverted “V-shaped” mark. The female frons is not enlarged.</p><p>
              <italic><tp:taxon-name><tp:taxon-name-part taxon-name-part-type="genus" reg="Ungla">Ungla</tp:taxon-name-part> <tp:taxon-name-part taxon-name-part-type="species" reg="adamsi">adamsi</tp:taxon-name-part></tp:taxon-name></italic> resembles three other <italic><tp:taxon-name><tp:taxon-name-part taxon-name-part-type="genus" reg="Ungla">Ungla</tp:taxon-name-part></tp:taxon-name></italic> species that have frontal spots and cream-colored flagella – <italic><tp:taxon-name><tp:taxon-name-part taxon-name-part-type="genus" reg="Ungla">U.</tp:taxon-name-part> <tp:taxon-name-part taxon-name-part-type="species" reg="stangei">stangei</tp:taxon-name-part></tp:taxon-name></italic> sp. n., <italic><tp:taxon-name><tp:taxon-name-part taxon-name-part-type="genus" reg="Ungla">U.</tp:taxon-name-part> <tp:taxon-name-part taxon-name-part-type="species" reg="favrei">favrei</tp:taxon-name-part></tp:taxon-name></italic>, and <italic><tp:taxon-name><tp:taxon-name-part taxon-name-part-type="genus" reg="Ungla">U.</tp:taxon-name-part> <tp:taxon-name-part taxon-name-part-type="species" reg="nigromaculifrons">nigromaculifrons</tp:taxon-name-part></tp:taxon-name></italic>. However, none of these species express sexual dimorphism in the frons. <italic><tp:taxon-name><tp:taxon-name-part taxon-name-part-type="genus" reg="Ungla">Ungla</tp:taxon-name-part> <tp:taxon-name-part taxon-name-part-type="species" reg="adamsi">adamsi</tp:taxon-name-part></tp:taxon-name></italic> also differs in that it lacks the features that distinguish the other three species. That is, it has diffuse reddish marks on the scape, not a distinct stripe like the one that typifies <italic><tp:taxon-name><tp:taxon-name-part taxon-name-part-type="genus" reg="Ungla">U.</tp:taxon-name-part> <tp:taxon-name-part taxon-name-part-type="species" reg="favrei">favrei</tp:taxon-name-part></tp:taxon-name></italic>. It has moderately sized forewings (&lt; 15 mm), with 7-8 gradate veins per series, not the very large wings that distinguish <italic><tp:taxon-name><tp:taxon-name-part taxon-name-part-type="genus" reg="Ungla">U.</tp:taxon-name-part> <tp:taxon-name-part taxon-name-part-type="species" reg="stangei">stangei</tp:taxon-name-part></tp:taxon-name></italic>; and the veins on its hindwings are green, unlike the very dark transverse veins on the fore and hindwings of <italic><tp:taxon-name><tp:taxon-name-part taxon-name-part-type="genus" reg="Ungla">U.</tp:taxon-name-part> <tp:taxon-name-part taxon-name-part-type="species" reg="nigromaculifrons">nigromaculifrons</tp:taxon-name-part></tp:taxon-name></italic>.</p><fig id="F6" position="float" orientation="portrait"><label>Figure 6.</label><caption><p>
                  <italic><tp:taxon-name><tp:taxon-name-part taxon-name-part-type="genus" reg="Ungla">Ungla</tp:taxon-name-part> <tp:taxon-name-part taxon-name-part-type="species" reg="adamsi">adamsi</tp:taxon-name-part></tp:taxon-name></italic> Tauber, sp. n. Wings (Peru, Machu Picchu, paratype, female, <named-content xmlns:xlink="http://www.w3.org/1999/xlink" content-type="dwc:institutional_code" xlink:type="simple">FSCA</named-content>).</p></caption><graphic xmlns:xlink="http://www.w3.org/1999/xlink" xlink:href="zookeys-674-001-g006.jpg" position="float" orientation="portrait" xlink:type="simple" id="oo_136116.jpg"/></fig><fig id="F7" position="float" orientation="portrait"><label>Figure 7.</label><caption><p>
                  <italic><tp:taxon-name><tp:taxon-name-part taxon-name-part-type="genus" reg="Ungla">Ungla</tp:taxon-name-part> <tp:taxon-name-part taxon-name-part-type="species" reg="adamsi">adamsi</tp:taxon-name-part></tp:taxon-name></italic> Tauber, sp. n. Mature male abdomen, lateral, (<bold>a</bold>) segment A7, with enlarged spiracle and concave sternite (<bold>b</bold>) segments A7-A9 (<bold>c</bold>) terminus (<bold>d</bold>) ninth tergite + ectoproct. <bold>c.c.</bold> callus cerci <bold>d.ap.</bold> dorsal apodeme <bold>fl.s.</bold> flanged setae <bold>sp</bold> spiracle <bold>S7</bold> seventh sternite <bold>S8+9</bold> fused eighth and ninth sternites <bold>T8</bold> eighth tergite <bold>T9+e</bold> fused ninth tergite and ectoproct <bold>v.ap.</bold> ventral apodeme (all: Peru, Machu Picchu, holotype, <named-content xmlns:xlink="http://www.w3.org/1999/xlink" content-type="dwc:institutional_code" xlink:type="simple">FSCA</named-content>).</p></caption><graphic xmlns:xlink="http://www.w3.org/1999/xlink" xlink:href="zookeys-674-001-g007.jpg" position="float" orientation="portrait" xlink:type="simple" id="oo_136117.jpg"/></fig><!--PageBreak--></tp:treatment-sec><tp:treatment-sec sec-type="description" id="SECID0EAVBG"><title>Description.</title><p>Head cream-colored with dark to light reddish black markings; vertex with anterior marking dark, prominent, separated or contiguous mesally, with diffuse coloration, not extending anteriorly toward antennal base; lateral marks on vertex diffuse, extending from anterior dark mark to base of vertex; dorsal fossa with small red stripe mesally (usually hidden by scapes); posterior parts of vertex unmarked; frons swollen distally (male), smooth distally (female), with large, prominent mesal mark, otherwise whitish (male), cream-colored with inverted V-shaped mark extending from mesal spot (female); gena, lateral margin of clypeus with black stripe throughout; tentorial pits amber-colored. Antenna: scape cream-colored, dorsum with diffuse, light reddish marks; pedicel amber or with amber-colored ring, flagellum cream-colored; maxillary palp with basal two segments pale, three distal segments black, articulations pale; labial palp with basal segment pale, distal two segments marked with black, articulation pale. Corner of cervix with large, dark brown to black mark.</p><p>Thorax with distinct longitudinal cream-colored stripe mesally. Prothorax with pair of broad, dark reddish brown stripes laterally; small transverse furrow in posterior region of segment, extending to pair of pale spots within sublateral stripe; setae mostly elongate, pale. Measurements: head width: 1.3 mm; ratio head width : eye width: 2.7–2.8 : 1; prothorax width: 0.6–0.8 mm, length: 0.9–1.0 mm.</p><p>Forewing somewhat broad, apex broadly subacute to rounded, membrane clear, hyaline, with light to very light suffusion of brown surrounding gradate veins; stigma <!--PageBreak-->very slightly opaque; longitudinal veins green; transverse veins brown or marked with brown; forewing with veins robust to slender, not crassate; <abbrev xmlns:xlink="http://www.w3.org/1999/xlink" xlink:title="Radial sector" id="ABBRID0EKVBG" xlink:type="simple">Rs</abbrev> straight; first intramedian cell ovate; basal inner gradate vein meeting <abbrev xmlns:xlink="http://www.w3.org/1999/xlink" xlink:title="Pseudomedia" id="ABBRID0EOVBG" xlink:type="simple">Psm</abbrev>; gradate veins, subcostal crossveins below stigma dark brown, costal crossveins, R-<abbrev xmlns:xlink="http://www.w3.org/1999/xlink" xlink:title="Radial sector" id="ABBRID0ESVBG" xlink:type="simple">Rs</abbrev> crossveins, intracubital crossveins marked with brown basally. Hindwing narrow, apex subacute, membrane clear, hyaline, without markings; venation green, except costal crossveins, subcostal crossvein with brown at least basally. Forewing 13.5–14.8 mm long, 4.5–4.8 mm wide [ratio (length to width), L : W = 3.0–3.1: 1]; height of tallest costal cell 0.9 mm (cell number 5); width of first intramedian cell 0.9–1.2 mm; 11–12 radial cells (closed cells between Radius and Radial sector); third gradate cell 1.7–1.8 mm long, 0.4 mm wide (ratio, L : W = 3.9–4.4 : 1); fourth gradate cell 1.5–1.8 mm long, 0.4 mm wide (ratio, L : W = 3.6–4.2 : 1); 4 Banksian cells, 4 b’ cells; 7 inner gradates, 7–8 outer gradates. Hindwing 12.3–13.4 mm long, 3.6–4.2 mm wide (ratio, L : W = 3.2–3.4 : 1), 11–12 radial cells, 3 Banksian (b) cells, 4 b’ cells, 5–6 inner gradates, 7 outer gradates.</p><p>Male: Abdomen with large spiracles, elongate segments (e.g., A7: spiracle diameter ~0.14-0.18x length of sternite); T9+<abbrev xmlns:xlink="http://www.w3.org/1999/xlink" xlink:title="ectoproct" id="ABBRID0EYVBG" xlink:type="simple">ect</abbrev> relatively long (~0.5 length of T7), with dorsal <!--PageBreak-->invagination moderately deep (~0.5× dorsal length of T9+<abbrev xmlns:xlink="http://www.w3.org/1999/xlink" xlink:title="ectoproct" id="ABBRID0E5VBG" xlink:type="simple">ect</abbrev>), margins of invagination almost straight, base rounded; dorsal margin of T9+<abbrev xmlns:xlink="http://www.w3.org/1999/xlink" xlink:title="ectoproct" id="ABBRID0ECWBG" xlink:type="simple">ect</abbrev> straight basally, rounded distally, posterior margin of ectoproct slightly convex, without knob or extension; ventral margin convex (teneral) to straight (mature); dorsal apodeme extending along full ven<!--PageBreak-->tral margin of T9+<abbrev xmlns:xlink="http://www.w3.org/1999/xlink" xlink:title="ectoproct" id="ABBRID0EIWBG" xlink:type="simple">ect</abbrev>, with three arms projecting dorsally (mature): first arm extending along posterior margin of segment, second arm contiguous with sclerotization around callus cerci, third arm extending dorsally distal to callus cerci; callus cerci large, slightly ovate, with discrete, well separated trichobothria. S8+9 fused, with line of fusion not detectible; ventral apodeme extending along dorsal margin for full length of A8; dor<!--PageBreak-->sum of S8+9 tapering gradually, then forming concave ledge at terminus; terminus blunt (lateral view), extending slightly beyond distal margin of T9+<abbrev xmlns:xlink="http://www.w3.org/1999/xlink" xlink:title="ectoproct" id="ABBRID0EOWBG" xlink:type="simple">ect</abbrev>; setae slender, mostly long, simple, those along distolateral margin large, flanged. Subanal plate fairly large, triangular in shape, with ~9 setae of medium length. Gonarcus broadly arcuate, rounded mesally, with bridge relatively slender, arms elongate, narrow throughout (lateral view), extending straight downward from gonarcal bridge, margin rounded distally, mesal section with angular enlargement, distinct digitiform process extending posteriorly, inward; mediuncus with quadrate base closely attached to gonarcal bridge, narrow distally, with terminus spoon-shaped, slightly curved downward throughout (lateral view); gonosaccus bilobed, with lobes closely aligned, when unexpanded forming a triangular envelope around tip of mediuncus, when expanded consisting of two lobes, rounded dorsally, mesally, laterally, but flat distally; each lobe with large, dense patch of gonosetae arising from prominent setal bases facing inward when uneverted, outward when everted; gonosetae moderate length (shorter than length of mediuncus); hypandrium internum small, with two short, dense arms, with narrow, rounded junction.</p><fig id="F8" position="float" orientation="portrait"><label>Figure 8.</label><caption><p>
                  <italic><tp:taxon-name><tp:taxon-name-part taxon-name-part-type="genus" reg="Ungla">Ungla</tp:taxon-name-part> <tp:taxon-name-part taxon-name-part-type="species" reg="adamsi">adamsi</tp:taxon-name-part></tp:taxon-name></italic> Tauber, sp. n. Slightly teneral male abdomen, (<bold>a</bold>) segments A7-terminus, lateral (<bold>b</bold>) segment A7 with enlarged spiracle, lateral (<bold>c</bold>) segments A8, A9+ectoproct, dorsal [Note deep mesal invagination of posterior margin.] (<bold>d</bold>) fused eighth and ninth sternites, ventral (<bold>e</bold>) segments A8-A9, lateral (<bold>f</bold>) terminus, lateral. <bold>c.c.</bold> callus cerci <bold>d.ap.</bold> dorsal apodeme (longitudinal apodeme along ventral margin of ectoproct) <bold>fl.s</bold>. flanged setae <bold>inv</bold> invagination of T9+ectoproct <bold>sp</bold> spiracle <bold>S8+9</bold> fused eighth and ninth sternites <bold>T7</bold> seventh tergite <bold>T8</bold> eighth tergite <bold>T9+e</bold> fused ninth tergite and ectoproct <bold>v.ap.</bold> ventral apodeme (apodeme along dorsal margin of S8+9) (all: Peru, Machu Picchu, paratype, <named-content xmlns:xlink="http://www.w3.org/1999/xlink" content-type="dwc:institutional_code" xlink:type="simple">FSCA</named-content>).</p></caption><graphic xmlns:xlink="http://www.w3.org/1999/xlink" xlink:href="zookeys-674-001-g008.jpg" position="float" orientation="portrait" xlink:type="simple" id="oo_136118.jpg"/></fig><fig id="F9" position="float" orientation="portrait"><label>Figure 9.</label><caption><p>
                  <italic><tp:taxon-name><tp:taxon-name-part taxon-name-part-type="genus" reg="Ungla">Ungla</tp:taxon-name-part> <tp:taxon-name-part taxon-name-part-type="species" reg="adamsi">adamsi</tp:taxon-name-part></tp:taxon-name></italic> Tauber, sp. n. Male genitalia (mature), (<bold>a, b</bold>) gonosaccus unexpanded, dorsal (<bold>a</bold>) and lateral (<bold>b</bold>) (<bold>c, d, e</bold>) gonosaccus expanded, sequence of gonarcus rolling backward from dorsal view (<bold>c</bold>) to frontal view (<bold>e</bold>). <bold>g.ap.</bold> gonarcal apodeme <bold>g.br.</bold> gonarcal bridge <bold>gsac</bold> gonosaccus <bold>h.i.</bold> hypandrium internum <bold>mu</bold> mediuncus <bold>pr</bold> unarticulated process on frontal margin of gonarcal apodeme <bold>s.p.</bold> setose subanal plate (all: Peru, Machu Picchu; <bold>a</bold> paratype, <named-content xmlns:xlink="http://www.w3.org/1999/xlink" content-type="dwc:institutional_code" xlink:type="simple">FSCA</named-content>; <bold>b–e</bold> holotype, <named-content xmlns:xlink="http://www.w3.org/1999/xlink" content-type="dwc:institutional_code" xlink:type="simple">FSCA</named-content>).</p></caption><graphic xmlns:xlink="http://www.w3.org/1999/xlink" xlink:href="zookeys-674-001-g009.jpg" position="float" orientation="portrait" xlink:type="simple" id="oo_136119.jpg"/></fig><fig id="F10" position="float" orientation="portrait"><label>Figure 10.</label><caption><p>
                  <italic><tp:taxon-name><tp:taxon-name-part taxon-name-part-type="genus" reg="Ungla">Ungla</tp:taxon-name-part> <tp:taxon-name-part taxon-name-part-type="species" reg="adamsi">adamsi</tp:taxon-name-part></tp:taxon-name></italic> Tauber, sp. n. Male genitalia (slightly teneral), (<bold>a</bold>) gonarcus, posterior (mediuncus extending into photo) (<bold>b</bold>) gonarcus, dorsofrontal (<bold>c</bold>) gonarcus, left, lateral (<bold>d</bold>) gonarcus, right, lateral. <bold>g.ap.</bold> gonarcal apodeme <bold>g.br.</bold> gonarcal bridge <bold>gsac</bold> gonosaccus <bold>h.i.</bold> hypandrium internum <bold>mu</bold> mediuncus <bold>pr</bold> unarticulated process on frontal margin of gonarcal apodeme <bold>s.p.</bold> setose subanal plate (all: Peru, Machu Picchu, paratype, <named-content xmlns:xlink="http://www.w3.org/1999/xlink" content-type="dwc:institutional_code" xlink:type="simple">FSCA</named-content>).</p></caption><graphic xmlns:xlink="http://www.w3.org/1999/xlink" xlink:href="zookeys-674-001-g010.jpg" position="float" orientation="portrait" xlink:type="simple" id="oo_136120.jpg"/></fig></tp:treatment-sec><tp:treatment-sec sec-type="distribution" id="SECID0EC3BG"><title>Known distribution.</title><p>PERU: Department of Cuzco.</p></tp:treatment-sec><tp:treatment-sec sec-type="material" id="SECID0EH3BG"><title>Specimens examined</title><p>(in addition to the holotype; all paratypes). Peru; Cuzco, Machu Picchu museum, 1,385 m., 11-14/VIII/1971 at light, C. &amp; M. Vardy. B.M. 1971-533 (M, <named-content xmlns:xlink="http://www.w3.org/1999/xlink" content-type="dwc:institutional_code" xlink:type="simple">BMNH</named-content>); Machu Picchu, 6/VIII/1971, B.V. Ridout, B.M.1971-, n. sp., F., det. P. Adams (F, <named-content xmlns:xlink="http://www.w3.org/1999/xlink" content-type="dwc:institutional_code" xlink:type="simple">BMNH</named-content>); Machupicchu, nr. Cuzco, 5-8/VIII/1973, B. V. Ridout, B.M.1974-181 (M, <named-content xmlns:xlink="http://www.w3.org/1999/xlink" content-type="dwc:institutional_code" xlink:type="simple">BMNH</named-content>); Machu Picchu, 28/XI/1965 (F, <named-content xmlns:xlink="http://www.w3.org/1999/xlink" content-type="dwc:institutional_code" xlink:type="simple">FSCA</named-content>), 1/XII/1965, H. &amp; M. Townes (2M, <named-content xmlns:xlink="http://www.w3.org/1999/xlink" content-type="dwc:institutional_code" xlink:type="simple">FSCA</named-content>).</p></tp:treatment-sec><tp:treatment-sec><!--Section generated to contain objects referenced in tp:taxon-treatment.--><fig id="F144" position="float" orientation="portrait"><label>Figure 144.</label><caption><p>Type labels from <italic><tp:taxon-name><tp:taxon-name-part taxon-name-part-type="genus" reg="Ungla">Ungla</tp:taxon-name-part></tp:taxon-name></italic> species described in this study, <bold>a–f</bold> species from northern South America (<bold>g</bold>) species from southern South America.</p></caption><graphic xmlns:xlink="http://www.w3.org/1999/xlink" xlink:href="zookeys-674-001-g144.jpg" position="float" orientation="portrait" xlink:type="simple" id="oo_136323.jpg"/></fig></tp:treatment-sec></tp:taxon-treatment>
