# Supplementary material for: Revision of the Neotropical green lacewing genus Ungla (Neuroptera, Chrysopidae)
Source: Zookeys. 2017 May 16;(674):1–188. doi: 10.3897/zookeys.674.11435 (PMC5523201; doi:10.3897/zookeys.674.11435)
Supplement: XML Treatment for Ungla banksi [file zookeys.674.11435-treatment2.xml]

<!DOCTYPE tp:taxon-treatment
  PUBLIC "-//TaxonX//DTD Taxonomic Treatment Publishing DTD v0 20100105//EN" "tax-treatment-NSO.dtd">
<tp:taxon-treatment xmlns:tp="http://www.plazi.org/taxpub"><tp:treatment-meta><kwd-group><label>Taxon classification</label><kwd><named-content xmlns:xlink="http://www.w3.org/1999/xlink" content-type="kingdom">Animalia</named-content></kwd><kwd><named-content xmlns:xlink="http://www.w3.org/1999/xlink" content-type="order">Neuroptera</named-content></kwd><kwd><named-content xmlns:xlink="http://www.w3.org/1999/xlink" content-type="family">Chrysopidae</named-content></kwd></kwd-group><mixed-citation publication-type="journal"><person-group><name><surname>Tauber</surname><given-names>Catherine A.</given-names></name><name><surname>Sosa</surname><given-names>Francisco</given-names></name><name><surname>Albuquerque</surname><given-names>Gilberto S.</given-names></name><name><surname>Tauber</surname><given-names>Maurice J.</given-names></name></person-group><article-title>Revision of the Neotropical green lacewing genus <italic><tp:taxon-name><tp:taxon-name-part taxon-name-part-type="genus" reg="Ungla">Ungla</tp:taxon-name-part></tp:taxon-name></italic> (<tp:taxon-name><tp:taxon-name-part taxon-name-part-type="order">Neuroptera</tp:taxon-name-part></tp:taxon-name>, <tp:taxon-name><tp:taxon-name-part taxon-name-part-type="family">Chrysopidae</tp:taxon-name-part></tp:taxon-name>)</article-title><source>Zookeys</source><day>16</day><month>5</month><year>2017</year><volume>2017</volume><issue>674</issue><fpage>1</fpage><lpage>188</lpage><pub-id pub-id-type="doi">10.3897/zookeys.674.11435</pub-id></mixed-citation></tp:treatment-meta><tp:nomenclature><tp:taxon-name>
              <tp:taxon-name-part taxon-name-part-type="genus" reg="Ungla">Ungla</tp:taxon-name-part>
              <tp:taxon-name-part taxon-name-part-type="species" reg="banksi">banksi</tp:taxon-name-part>
            </tp:taxon-name><tp:taxon-authority>Tauber, new replacement name</tp:taxon-authority><xref ref-type="fig" rid="F11">Figs 11</xref><xref ref-type="fig" rid="F12">, 12</xref><xref ref-type="fig" rid="F13">, 13</xref><xref ref-type="fig" rid="F14">, 14</xref><xref ref-type="fig" rid="F15">, 15</xref><xref ref-type="fig" rid="F16">, 16</xref><!--PageBreak--><!--PageBreak--><tp:nomenclature-citation-list><tp:nomenclature-citation><tp:taxon-name>
                  <tp:taxon-name-part taxon-name-part-type="genus" reg="Nothochrysa">Nothochrysa</tp:taxon-name-part> <tp:taxon-name-part taxon-name-part-type="species" reg="tibialis">tibialis</tp:taxon-name-part></tp:taxon-name><comment>Banks, 1914. <italic>Canad. Entomol.</italic> 46: 26-27; “Rio Longo, Bolivia, 750 m. (Fassl.)”. <xref ref-type="bibr" rid="B39">Penny 1977</xref>: 28 (list); <xref ref-type="bibr" rid="B37">Oswald 2015</xref> [catalog listing as “Available, invalid, species, unreplaced junior homonym …”]. <tp:taxon-name><tp:taxon-name-part taxon-name-part-type="genus" reg="Chrysopa">Chrysopa</tp:taxon-name-part> <tp:taxon-name-part taxon-name-part-type="species" reg="tibialis">tibialis</tp:taxon-name-part></tp:taxon-name> (Banks), <xref ref-type="bibr" rid="B12">Brooks and Barnard 1990</xref>: 280 [as “ ‘<tp:taxon-name><tp:taxon-name-part taxon-name-part-type="genus" reg="Chrysopa">Chrysopa</tp:taxon-name-part></tp:taxon-name>’ incertae sedis (? <tp:taxon-name><tp:taxon-name-part taxon-name-part-type="genus" reg="Leucochrysa">Leucochrysa</tp:taxon-name-part></tp:taxon-name>)”]. Junior homonym, preoccupied by <tp:taxon-name><tp:taxon-name-part taxon-name-part-type="genus" reg="Nothochrysa">Nothochrysa</tp:taxon-name-part> <tp:taxon-name-part taxon-name-part-type="species" reg="tibialis">tibialis</tp:taxon-name-part></tp:taxon-name><xref ref-type="bibr" rid="B20">Navás 1913</xref> [now <tp:taxon-name><tp:taxon-name-part taxon-name-part-type="genus" reg="Italochrysa">Italochrysa</tp:taxon-name-part> <tp:taxon-name-part taxon-name-part-type="species" reg="tibialis">tibialis</tp:taxon-name-part></tp:taxon-name> (Navás, 1913)]. <bold>Holotype</bold> (Figs <xref ref-type="fig" rid="F11">11</xref>–<xref ref-type="fig" rid="F15">15</xref>). In accordance with Recommendation 60A of the International Code of Zoological Nomenclature, we retain Banks’ type specimen (<named-content xmlns:xlink="http://www.w3.org/1999/xlink" content-type="dwc:institutional_code" xlink:type="simple">MCZ</named-content> Type #12021, Male) as the holotype. Label data: (1) “Rio Zongo 750 m / Bolivia”; (2) “Fassl / coll”; (3) “Collection / N. Banks”; (4) “type” [red]; (5) “Type / 12021” [red]; (6) “<tp:taxon-name><tp:taxon-name-part taxon-name-part-type="genus" reg="Nothochrysa">Nothochrysa</tp:taxon-name-part></tp:taxon-name> / <tp:taxon-name><tp:taxon-name-part taxon-name-part-type="species" reg="tibialis">tibialis</tp:taxon-name-part></tp:taxon-name> Bks / type” [large, white, red border]; (7) “HOLOTYPE / <tp:taxon-name><tp:taxon-name-part taxon-name-part-type="genus" reg="Ungla">Ungla</tp:taxon-name-part> <tp:taxon-name-part taxon-name-part-type="species" reg="banksi">banksi</tp:taxon-name-part></tp:taxon-name> / <xref ref-type="bibr" rid="B48">Tauber et. al 2017</xref>” [red]. We could not find the locality “Rio Longo” in Bolivia. According to Dr. Newton of the Field Museum of Natural History, Chicago (quoted in an email from A. Contreras-Ramos, Universidad Nacional Autónoma de México), the term probably is a misspelling of “Rio Zongo”, a river in La Paz province, <named-content xmlns:xlink="http://www.w3.org/1999/xlink" content-type="dwc:verbatimCoordinates" xlink:type="simple"><named-content content-type="geo-json" specific-use="{&#34;type&#34;:&#34;Point&#34;,&#34;coordinates&#34;:[-67.683333,-15.716667]}" id="NCID0E4CAI" xlink:type="simple">15°43'S, 67°41'W</named-content></named-content>. Thus, we presume that Banks misread Fassl’s handwritten “Z” as an “L”. <bold>Justification for name change.</bold> The species is a valid biological entity within the genus <tp:taxon-name><tp:taxon-name-part taxon-name-part-type="genus" reg="Ungla">Ungla</tp:taxon-name-part></tp:taxon-name>; its original name (<tp:taxon-name><tp:taxon-name-part taxon-name-part-type="genus" reg="Nothochrysa">Nothochrysa</tp:taxon-name-part> <tp:taxon-name-part taxon-name-part-type="species" reg="tibialis">tibialis</tp:taxon-name-part></tp:taxon-name> Banks, 1914) was preoccupied (<xref ref-type="bibr" rid="B37">Oswald 2015</xref>). Because the name is a primary homonym, Articles 57.2 and 60.1 of the International Code of Zoological Nomenclature require the designation of a replacement name. In recognition of Nathan Banks’ discovery and original description of the species, we offer the name <tp:taxon-name><tp:taxon-name-part taxon-name-part-type="genus" reg="Ungla">Ungla</tp:taxon-name-part> <tp:taxon-name-part taxon-name-part-type="species" reg="banksi">banksi</tp:taxon-name-part></tp:taxon-name> as the replacement.</comment></tp:nomenclature-citation></tp:nomenclature-citation-list></tp:nomenclature><tp:treatment-sec sec-type="diagnosis" id="SECID0EBEAI"><title>Diagnosis.</title><p>This species is distinguished by pronounced, dark brown body markings; dark brown or black marking on frontal base of foretibia; tall wings with rounded apices, forewing with very dark venation, hindwing venation less dark; stark, shiny, dark brown to black markings on dorsum of scape and vertex; moderately enlarged abdominal spiracles; distal setae of S8+9 larger than those on ventral or proximal region, but not exceptionally robust; those on narrow strip of distolateral margin flanged. Forewing 13.0 mm long, 5.5 mm wide; hindwing 12.1 mm long, 4.4 mm wide.</p><fig id="F11" position="float" orientation="portrait"><label>Figure 11.</label><caption><p>
                  <italic><tp:taxon-name><tp:taxon-name-part taxon-name-part-type="genus" reg="Ungla">Ungla</tp:taxon-name-part> <tp:taxon-name-part taxon-name-part-type="species" reg="banksi">banksi</tp:taxon-name-part></tp:taxon-name></italic> Tauber, new replacement name: External features, (<bold>a</bold>) labels (<bold>b</bold>) habitus, lateral (<bold>c</bold>) head, dorsal (<bold>d</bold>) head, frontal (<bold>e</bold>) head, prothorax, lateral (<bold>f</bold>) head, prothorax, ventral. Arrows indicate dark, foretibial spot (Bolivia, Rio Zongo, holotype, male, <named-content xmlns:xlink="http://www.w3.org/1999/xlink" content-type="dwc:institutional_code" xlink:type="simple">MCZ</named-content>).</p></caption><graphic xmlns:xlink="http://www.w3.org/1999/xlink" xlink:href="zookeys-674-001-g011.jpg" position="float" orientation="portrait" xlink:type="simple" id="oo_136121.jpg"/></fig><fig id="F12" position="float" orientation="portrait"><label>Figure 12.</label><caption><p>
                  <italic><tp:taxon-name><tp:taxon-name-part taxon-name-part-type="genus" reg="Ungla">Ungla</tp:taxon-name-part> <tp:taxon-name-part taxon-name-part-type="species" reg="banksi">banksi</tp:taxon-name-part></tp:taxon-name></italic> Tauber, new replacement name: Wings, (<bold>a</bold>) forewing (damaged) (<bold>b</bold>) hindwing (<bold>c</bold>) photo of forewing taken by P. A. Adams (~1970) before severe damage (Bolivia, Rio Zongo, holotype, male, <named-content xmlns:xlink="http://www.w3.org/1999/xlink" content-type="dwc:institutional_code" xlink:type="simple">MCZ</named-content>).</p></caption><graphic xmlns:xlink="http://www.w3.org/1999/xlink" xlink:href="zookeys-674-001-g012.jpg" position="float" orientation="portrait" xlink:type="simple" id="oo_136122.jpg"/></fig></tp:treatment-sec><tp:treatment-sec sec-type="redescription" id="SECID0ESGAI"><title>Redescription.</title><p>Head cream-colored, with vertex smooth, shiny, with inverted U-shaped marking prominent, dark brown, broad, separated anteromesally, not extending anteriorly to area between scapes; dorsal antennal fossa pale; area between eyes <!--PageBreak--><!--PageBreak--><!--PageBreak-->and posterior half of vertex cream-colored, unmarked; frons, clypeus cream-colored, without markings; gena with large, brown mark from eye onto clypeus; tentorial pits amber. Antenna with scape cream-colored, unmarked ventrally, laterally, entirely dark brown dorsally; pedicel, flagellum dark brown to black; maxillary palp, labial palp with basal segments pale, ultimate segment dark brown.</p><!--PageBreak--><p>Prothorax with pair of wide, brown stripes laterally, extending mesally and becoming reddish along transverse furrow, pale green mesally; transverse furrow in posterior region, not reaching lateral margins of segment, golden to dark brown setae throughout. Mesothorax, metathorax with pair of broad, dark brown stripes laterally, pale green mesally. Legs pale, unmarked except for small dark brown spot near anterior base of foretibia. Measurements: head width: 1.5 mm; ratio head width : eye width: 3.0–3.2 : 1; prothorax width: 1.2 mm, length: 0.9 mm.</p><p>Forewing, hindwing broad, with round apices. Forewing with venation heavy, especially at base of R, <abbrev xmlns:xlink="http://www.w3.org/1999/xlink" xlink:title="Radial sector" id="ABBRID0EAHAI" xlink:type="simple">Rs</abbrev>, M, <abbrev xmlns:xlink="http://www.w3.org/1999/xlink" xlink:title="Cubitus" id="ABBRID0EEHAI" xlink:type="simple">Cu</abbrev>; stigma lightly opaque, with four dark brown subcostal crossveins below, area surrounding subcostal crossveins marked with dark brown; longitudinal veins mostly green, with brown at intersections; transverse veins, crossveins mostly brown or dark brown, most with dark brown suffusion on surrounding membrane. Forewing 13.4–13.9 mm long, 5.3–5.5 mm wide (ratio, L : W = 2.4–2.6 : 1); height of tallest costal cell 1.2 mm (cell number 8); length of first intramedian cell 1.1–1.2 mm; 11–12 radial cells (closed cells between R and <abbrev xmlns:xlink="http://www.w3.org/1999/xlink" xlink:title="Radial sector" id="ABBRID0EIHAI" xlink:type="simple">Rs</abbrev>); third gradate cell 2.3 mm long, 0.4 mm wide (ratio, L : W = 5.5 : 1); fourth gradate cell 2.3 mm long, <!--PageBreak-->0.4 mm wide (ratio, L : W = 5.1 : 1); 3–4 Banksian cells (b cells), 4 b’ cells; 7 inner gradates, 6–8 outer gradates, sometimes a middle gradate vein. Hindwing with venation delicate, not swollen, light green, except C, <abbrev xmlns:xlink="http://www.w3.org/1999/xlink" xlink:title="Subcosta" id="ABBRID0EOHAI" xlink:type="simple">Sc</abbrev>, costal veinlets brown; 12.1–12.4 mm long, 4.4 mm wide (ratio, L : W = 2.7–2.8 : 1), 11–12 radial cells, 2–3 Banksian (b) cells, 4 b’ cells, 5–6 inner gradates, 6–7 outer gradates.</p><fig id="F13" position="float" orientation="portrait"><label>Figure 13.</label><caption><p>
                  <italic><tp:taxon-name><tp:taxon-name-part taxon-name-part-type="genus" reg="Ungla">Ungla</tp:taxon-name-part> <tp:taxon-name-part taxon-name-part-type="species" reg="banksi">banksi</tp:taxon-name-part></tp:taxon-name></italic> Tauber, new replacement name: Male abdomen, (<bold>a</bold>) segments A6-terminus, lateral [Note slightly enlarged spiracles.] (<bold>b</bold>) terminalia, lateral (<bold>c</bold>) tip of tergite 9+ectoproct, lateral (<bold>d</bold>) callus cerci (<bold>e</bold>) tip of abdomen with gonarcal complex everted (<bold>f</bold>) flanged setae at tip of S9. <bold>c.c.</bold> callus cerci <bold>d.ap.</bold> apodeme on ventral margin of T9+ectoproct <bold>g</bold> gonarcus <bold>sp</bold> spiracle <bold>S6</bold> sixth sternite <bold>S8+9</bold> fused eighth and ninth sternites <bold>T9+e</bold> fused ninth tergite and ectoproct <bold>v. ap.</bold> ventral apodeme (Bolivia, Rio Zongo, holotype, <named-content xmlns:xlink="http://www.w3.org/1999/xlink" content-type="dwc:institutional_code" xlink:type="simple">MCZ</named-content>).</p></caption><graphic xmlns:xlink="http://www.w3.org/1999/xlink" xlink:href="zookeys-674-001-g013.jpg" position="float" orientation="portrait" xlink:type="simple" id="oo_136123.jpg"/></fig><fig id="F14" position="float" orientation="portrait"><label>Figure 14.</label><caption><p>
                  <italic><tp:taxon-name><tp:taxon-name-part taxon-name-part-type="genus" reg="Ungla">Ungla</tp:taxon-name-part> <tp:taxon-name-part taxon-name-part-type="species" reg="banksi">banksi</tp:taxon-name-part></tp:taxon-name></italic> Tauber, new replacement name: Male abdomen, (<bold>a</bold>) terminal segments, dorsal (<bold>b</bold>) terminal segments, ventral (<bold>c</bold>) tip of tergite 9 + ectoproct, dorsal. <bold>fl.s.</bold> flanged setae <bold>inv</bold> dorsal invagination of T9+ectoproct <bold>s.p.</bold> setose subanal plate <bold>S8+9</bold> fused eighth and ninth sternites <bold>T8</bold> eighth tergite <bold>T9+e</bold> fused ninth tergite and ectoproct (Bolivia, Rio Zongo, holotype, <named-content xmlns:xlink="http://www.w3.org/1999/xlink" content-type="dwc:institutional_code" xlink:type="simple">MCZ</named-content>).</p></caption><graphic xmlns:xlink="http://www.w3.org/1999/xlink" xlink:href="zookeys-674-001-g014.jpg" position="float" orientation="portrait" xlink:type="simple" id="oo_136124.jpg"/></fig><!--PageBreak--><p>Male: Abdomen with slightly enlarged spiracles (e.g., A7: spiracle diameter ~0.10× length of sternite); T9+ectoproct relatively long (~two thirds times length of T7), with dorsal invagination deep (~0.6× dorsal length of T9+<abbrev xmlns:xlink="http://www.w3.org/1999/xlink" xlink:title="ectoproct" id="ABBRID0E4KAI" xlink:type="simple">ect</abbrev>), margins of invagination almost straight, base rounded; dorsal margin of T9+<abbrev xmlns:xlink="http://www.w3.org/1999/xlink" xlink:title="ectoproct" id="ABBRID0EBLAI" xlink:type="simple">ect</abbrev> rounded distally (above anus), often compressed, thus appearing straight; posterior margin of ectoproct short, slightly concave; dorsal apodeme extending along ventral margin of entire segment, lightly sclerotized, posterior corner extending, bending mesally to <!--PageBreak-->form small, rounded knob; callus cerci large, ovate, with entire margin lightly sclerotized. S8+9 fused, with line of fusion hardly perceptible; dorsum tapering abruptly to shallow platform at ¾ distance to tip of segment, dorsal margin regular, ventral apodeme well sclerotized; terminus concave to flat, extending distally, slightly beyond tip of T9+<abbrev xmlns:xlink="http://www.w3.org/1999/xlink" xlink:title="ectoproct" id="ABBRID0EHLAI" xlink:type="simple">ect</abbrev>, flat, distal margin upturned, heavily sclerotized; terminal setae enlarged, with flange-line protrusions basally. Gonarcus arcuate, with bridge slightly angled dorsally, arms robust, elongate, slightly curved inward, rounded distally, mesal section with digitiform process extending posteriorly and inward toward gonosaccus; mediuncus with heavy base, ridged dorsally, tapering to elongate, blunt terminus; gonosaccus bilobed, each lobe with elongate patch of gonosetae; gonosetae arising from enlarged setal bases, dense, large at tip of lobe, becoming smaller, scarcer basally near base of mediuncus; hypandrium internum not found.</p></tp:treatment-sec><tp:treatment-sec sec-type="variation" id="SECID0ELLAI"><title>Variation.</title><p>The thickness and the depth of the brown coloration of the veins on the forewing were considerably more robust in the male specimen than in the female.</p></tp:treatment-sec><tp:treatment-sec sec-type="distribution" id="SECID0EQLAI"><title>Known distribution.</title><p>BOLIVIA: Departments of La Paz, Santa Cruz.</p></tp:treatment-sec><tp:treatment-sec sec-type="material" id="SECID0EVLAI"><title>Specimens examined</title><p>(in addition to type above). Bolivia. Santa Cruz, Florida, 11 km. N.E. Achira, 1800 m, 3/XI/1999, cloud forest, Malaise trap, C. Porter &amp; L. Stange (1F, <named-content xmlns:xlink="http://www.w3.org/1999/xlink" content-type="dwc:institutional_code" xlink:type="simple">FSCA</named-content>).</p><fig id="F15" position="float" orientation="portrait"><label>Figure 15.</label><caption><p>
                  <italic><tp:taxon-name><tp:taxon-name-part taxon-name-part-type="genus" reg="Ungla">Ungla</tp:taxon-name-part> <tp:taxon-name-part taxon-name-part-type="species" reg="banksi">banksi</tp:taxon-name-part></tp:taxon-name></italic> Tauber, new replacement name: Male genitalia, (<bold>a</bold>) gonarcus, frontal (<bold>b</bold>) gonarcus, dorsal (<bold>c</bold>) gonarcus, lateral (<bold>d</bold>) gonarcus (partial), lateral (<bold>e</bold>) gonarcus, anterolateral, showing widely separated, paired lobes of gonosaccus (<bold>f</bold>) tip of tergite 9 + ectoproct, with subanal plate above gonarcal bridge <bold>gsac</bold> gonosaccus <bold>g.ap.</bold> gonarcal apodeme <bold>g.br.</bold> gonarcal bridge <bold>mu</bold> mediuncus <bold>pr</bold> unarticulated process on frontal margin of gonarcal apodeme <bold>s.p.</bold> setose subanal plate (Bolivia, Rio Zongo, holotype, <named-content xmlns:xlink="http://www.w3.org/1999/xlink" content-type="dwc:institutional_code" xlink:type="simple">MCZ</named-content>).</p></caption><graphic xmlns:xlink="http://www.w3.org/1999/xlink" xlink:href="zookeys-674-001-g015.jpg" position="float" orientation="portrait" xlink:type="simple" id="oo_136125.jpg"/></fig><fig id="F16" position="float" orientation="portrait"><label>Figure 16.</label><caption><p>
                  <italic><tp:taxon-name><tp:taxon-name-part taxon-name-part-type="genus" reg="Ungla">Ungla</tp:taxon-name-part> <tp:taxon-name-part taxon-name-part-type="species" reg="banksi">banksi</tp:taxon-name-part></tp:taxon-name></italic> Tauber, new replacement name: External features, (<bold>a</bold>) head, antennae, dorsal (<bold>b</bold>) head, prothorax, dorsal (<bold>c</bold>) head, frontal (<bold>d</bold>) head, prothorax, lateral (<bold>e</bold>) forelegs, frontal [arrow indicates foretibial mark.] (<bold>f</bold>) wings, venation emphasized (<bold>g</bold>) forewing, coloration of veins emphasized (Bolivia, La Paz, female, <named-content xmlns:xlink="http://www.w3.org/1999/xlink" content-type="dwc:institutional_code" xlink:type="simple">FSCA</named-content>).</p></caption><graphic xmlns:xlink="http://www.w3.org/1999/xlink" xlink:href="zookeys-674-001-g016.jpg" position="float" orientation="portrait" xlink:type="simple" id="oo_136126.jpg"/></fig></tp:treatment-sec><ref-list><ref id="B39"><mixed-citation xmlns:xlink="http://www.w3.org/1999/xlink" xlink:type="simple">
          <person-group><name name-style="western"><surname>Penny</surname><given-names>ND</given-names></name></person-group> (<year>1977</year>) [1978] <article-title>Lista de <tp:taxon-name><tp:taxon-name-part taxon-name-part-type="order">Megaloptera</tp:taxon-name-part></tp:taxon-name>, <tp:taxon-name><tp:taxon-name-part taxon-name-part-type="order">Neuroptera</tp:taxon-name-part></tp:taxon-name> e <tp:taxon-name><tp:taxon-name-part taxon-name-part-type="order">Raphidioptera</tp:taxon-name-part></tp:taxon-name> do México, América Central, ilhas Caraíbas e América do Sul</article-title>. <source>Acta Amazonica</source> <volume>7</volume>(<issue>4</issue>) (Suplemento): <fpage>1</fpage>–<lpage>61</lpage>.</mixed-citation></ref><ref id="B37"><mixed-citation xmlns:xlink="http://www.w3.org/1999/xlink" xlink:type="simple">
          <person-group><name name-style="western"><surname>Oswald</surname><given-names>JD</given-names></name></person-group> (<year>2015</year>) <source><tp:taxon-name><tp:taxon-name-part taxon-name-part-type="superorder">Neuropterida</tp:taxon-name-part></tp:taxon-name> Species of the World. Version 4.0</source>. <ext-link xlink:type="simple" ext-link-type="uri" xlink:href="http://lacewing.tamu.edu/Species-Catalogue/">http://lacewing.tamu.edu/Species-Catalogue/</ext-link> [accessed on November 6, 2016]</mixed-citation></ref><ref id="B12"><mixed-citation xmlns:xlink="http://www.w3.org/1999/xlink" xlink:type="simple">
          <person-group><name name-style="western"><surname>Brooks</surname><given-names>SJ</given-names></name><name name-style="western"><surname>Barnard</surname><given-names>PC</given-names></name></person-group> (<year>1990</year>) <article-title>The green lacewings of the world: a generic review (<tp:taxon-name><tp:taxon-name-part taxon-name-part-type="order">Neuroptera</tp:taxon-name-part></tp:taxon-name>: <tp:taxon-name><tp:taxon-name-part taxon-name-part-type="family">Chrysopidae</tp:taxon-name-part></tp:taxon-name>).</article-title> <source>Bulletin of the British Museum of Natural History, Entomology</source> <volume>59</volume>: <fpage>117</fpage>–<lpage>286</lpage>.</mixed-citation></ref><ref id="B20"><mixed-citation xmlns:xlink="http://www.w3.org/1999/xlink" xlink:type="simple">
          <person-group><name name-style="western"><surname>Navás</surname><given-names>L</given-names></name></person-group> (<year>1913</year>) <article-title>Crisópidos sudamericanos</article-title>. <source>Brotéria (Zoológica)</source> <volume>11</volume>: <fpage>73</fpage>–<lpage>104</lpage>, <fpage>149</fpage>–<lpage>168</lpage>.</mixed-citation></ref><ref id="B48"><mixed-citation xmlns:xlink="http://www.w3.org/1999/xlink" xlink:type="simple">
          <person-group><name name-style="western"><surname>Tauber</surname><given-names>CA</given-names></name><name name-style="western"><surname>Legrand</surname><given-names>J</given-names></name><name name-style="western"><surname>Albuquerque</surname><given-names>GS</given-names></name><name name-style="western"><surname>Tauber</surname><given-names>AJ</given-names></name><name name-style="western"><surname>Tauber</surname><given-names>MJ</given-names></name></person-group> (<year>2017</year>) <article-title>Navás’ specimens of <tp:taxon-name><tp:taxon-name-part taxon-name-part-type="family">Mantispidae</tp:taxon-name-part></tp:taxon-name> (<tp:taxon-name><tp:taxon-name-part taxon-name-part-type="order">Neuroptera</tp:taxon-name-part></tp:taxon-name>) in the MNHN, Paris</article-title>. <source>Proceedings of the Entomological Society of Washington</source> (in press)</mixed-citation></ref></ref-list></tp:taxon-treatment>
