# Supplementary material for: Revision of the Neotropical green lacewing genus Ungla (Neuroptera, Chrysopidae)
Source: Zookeys. 2017 May 16;(674):1–188. doi: 10.3897/zookeys.674.11435 (PMC5523201; doi:10.3897/zookeys.674.11435)
Supplement: XML Treatment for Ungla bolivari [file zookeys.674.11435-treatment3.xml]

<!DOCTYPE tp:taxon-treatment
  PUBLIC "-//TaxonX//DTD Taxonomic Treatment Publishing DTD v0 20100105//EN" "tax-treatment-NSO.dtd">
<tp:taxon-treatment xmlns:tp="http://www.plazi.org/taxpub"><tp:treatment-meta><kwd-group><label>Taxon classification</label><kwd><named-content xmlns:xlink="http://www.w3.org/1999/xlink" content-type="kingdom">Animalia</named-content></kwd><kwd><named-content xmlns:xlink="http://www.w3.org/1999/xlink" content-type="order">Neuroptera</named-content></kwd><kwd><named-content xmlns:xlink="http://www.w3.org/1999/xlink" content-type="family">Chrysopidae</named-content></kwd></kwd-group><mixed-citation publication-type="journal"><person-group><name><surname>Tauber</surname><given-names>Catherine A.</given-names></name><name><surname>Sosa</surname><given-names>Francisco</given-names></name><name><surname>Albuquerque</surname><given-names>Gilberto S.</given-names></name><name><surname>Tauber</surname><given-names>Maurice J.</given-names></name></person-group><article-title>Revision of the Neotropical green lacewing genus <italic><tp:taxon-name><tp:taxon-name-part taxon-name-part-type="genus" reg="Ungla">Ungla</tp:taxon-name-part></tp:taxon-name></italic> (<tp:taxon-name><tp:taxon-name-part taxon-name-part-type="order">Neuroptera</tp:taxon-name-part></tp:taxon-name>, <tp:taxon-name><tp:taxon-name-part taxon-name-part-type="family">Chrysopidae</tp:taxon-name-part></tp:taxon-name>)</article-title><source>Zookeys</source><day>16</day><month>5</month><year>2017</year><volume>2017</volume><issue>674</issue><fpage>1</fpage><lpage>188</lpage><pub-id pub-id-type="doi">10.3897/zookeys.674.11435</pub-id></mixed-citation></tp:treatment-meta><tp:nomenclature><tp:taxon-name>
              <tp:taxon-name-part taxon-name-part-type="genus" reg="Ungla">Ungla</tp:taxon-name-part>
              <tp:taxon-name-part taxon-name-part-type="species" reg="bolivari">bolivari</tp:taxon-name-part>
            </tp:taxon-name><tp:taxon-authority>(Banks, 1913)</tp:taxon-authority><tp:taxon-status xmlns:xlink="http://www.w3.org/1999/xlink" xlink:type="simple">comb. n.</tp:taxon-status><xref ref-type="fig" rid="F17">Fig. 17</xref><tp:nomenclature-citation-list><tp:nomenclature-citation><tp:taxon-name>
                  <tp:taxon-name-part taxon-name-part-type="genus" reg="Chrysopa">Chrysopa</tp:taxon-name-part> <tp:taxon-name-part taxon-name-part-type="species" reg="bolivari">bolivari</tp:taxon-name-part></tp:taxon-name><comment>Banks, 1913. <italic>Proc. Entomol. Soc. Wash.</italic> 15: 140; “San Antonio, Colombia, January, 2000 m. (Fassl.)”. <xref ref-type="bibr" rid="B39">Penny 1977</xref>: 16 (list); <xref ref-type="bibr" rid="B12">Brooks and Barnard 1990</xref>: 279 [list, as “ ‘<tp:taxon-name><tp:taxon-name-part taxon-name-part-type="genus" reg="Chrysopa">Chrysopa</tp:taxon-name-part></tp:taxon-name>’ incertae sedis”]; <xref ref-type="bibr" rid="B37">Oswald 2015</xref> (catalog). <bold>Holotype.</bold> (Fig. <xref ref-type="fig" rid="F17">17</xref>) <named-content xmlns:xlink="http://www.w3.org/1999/xlink" content-type="dwc:institutional_code" xlink:type="simple">MCZ</named-content> (examined). Although the abdomen is missing, the frontal horn and crassate wing venation are typical of a male. The head and body are flattened; thus many structures could not be observed and/or measured accurately. It seems unlikely that Banks had specimens other than this one when he described the species; it is labeled as the type in his hand. Thus, we consider it to be the holotype by original designation. San Antonio, the type locality, is a small city in Tolima Department, Colombia (altitude, ~1500 m). <bold>Support for generic placement.</bold> Currently, this species is known only from the holotype, which is lacking its abdomen. Here, we base our generic identification on several external features that characterize <tp:taxon-name><tp:taxon-name-part taxon-name-part-type="genus" reg="Ungla">Ungla</tp:taxon-name-part></tp:taxon-name> species: vertex with pair of large, dark marks, distal segments of the maxillary and labial palpi dark brown, and a basal inner gradate that does not meet the <abbrev xmlns:xlink="http://www.w3.org/1999/xlink" xlink:title="Pseudomedia" id="ABBRID0E5RAI" xlink:type="simple">Psm</abbrev>. <bold>Diagnosis.</bold> Based on the type specimen, it appears that <tp:taxon-name><tp:taxon-name-part taxon-name-part-type="genus" reg="Ungla">U.</tp:taxon-name-part> <tp:taxon-name-part taxon-name-part-type="species" reg="bolivari">bolivari</tp:taxon-name-part></tp:taxon-name> can be distinguished from other <tp:taxon-name><tp:taxon-name-part taxon-name-part-type="genus" reg="Ungla">Ungla</tp:taxon-name-part></tp:taxon-name> species by the following suite of external features: small, rounded wings, with tan to light brown longitudinal veins, darker brown transverse veins; several basal veins crassate; large, shiny, dark brown marks on the vertex; frons with single, brown mesal spot and with a small mesal lobe protruding below the scapes (probably males only); clypeal region enlarged (boxy) frontally; antenna with flagellum and pedicel dark brown, scape dark brown dorsally.</comment></tp:nomenclature-citation></tp:nomenclature-citation-list></tp:nomenclature><tp:treatment-sec sec-type="redescription" id="SECID0EUSAI"><title>Redescription</title><p>(based on holotype). Head: vertex cream-colored, with large, shiny, dark brown marks; posterolateral region of head probably with brown stripe near margin of eye; frons cream-colored with single brown spot mesally, below scapes, with distinctly protruding, mesal lobe; clypeus cream-colored, anterior margin thickened, raised above labrum; labrum cream-colored, with anterior margin indented mesally; distal edge of gena, lateral margins of clypeus with dark brown stripe. Antenna with dorsal surface of scape dark brown, frontal surface probably cream-colored; pedicel, flagellum dark brown throughout.</p><fig id="F17" position="float" orientation="portrait"><label>Figure 17.</label><caption><p>
                  <italic><tp:taxon-name><tp:taxon-name-part taxon-name-part-type="genus" reg="Chrysopa">Chrysopa</tp:taxon-name-part> <tp:taxon-name-part taxon-name-part-type="species" reg="bolivari">bolivari</tp:taxon-name-part></tp:taxon-name></italic> Banks: External features, (<bold>a</bold>) labels (<bold>b</bold>) head, dorsum, damaged (<bold>c</bold>) head, frontolateral, damaged [note: protruding mesal lobe beneath scape and bulbous clypeal area] (<bold>d</bold>) head, ventral (<bold>e</bold>) body, lateral (<bold>f</bold>) forewing (<bold>g</bold>) hindwing. <bold>cly</bold> clypeus <bold>l.p.</bold> labial palp <bold>mx.p.</bold> maxillary palp <bold>lobe</bold> protruding frontal lobe (all: Colombia, San Antonio, holotype, probably male, terminalia missing, <named-content xmlns:xlink="http://www.w3.org/1999/xlink" content-type="dwc:institutional_code" xlink:type="simple">MCZ</named-content>).</p></caption><graphic xmlns:xlink="http://www.w3.org/1999/xlink" xlink:href="zookeys-674-001-g017.jpg" position="float" orientation="portrait" xlink:type="simple" id="oo_136127.jpg"/></fig><p>Prothorax probably light brown, with narrow, brown, longitudinal stripe laterally, with transverse furrow in central region, ending at two small pale spots interior to lateral margins, with short, dark setae throughout. Mesothorax, metathorax light to dark <!--PageBreak-->brown, probably with darker brown markings [as described by Banks, but faded now]. Measurements: head width: 1.2 mm; ratio head width : eye width: 2.7 : 1; prothorax width, length: not measured.</p><p>Forewing, hindwing broad, rounded apically, with robust venation, with following veins crassate: R-Cux1, base of <abbrev xmlns:xlink="http://www.w3.org/1999/xlink" xlink:title="Radial sector" id="ABBRID0ESUAI" xlink:type="simple">Rs</abbrev>, <abbrev xmlns:xlink="http://www.w3.org/1999/xlink" xlink:title="Radial sector" id="ABBRID0EWUAI" xlink:type="simple">Rs</abbrev>-mx1, base of M near <abbrev xmlns:xlink="http://www.w3.org/1999/xlink" xlink:title="first intramedian cell" id="ABBRID0E1UAI" xlink:type="simple">im1</abbrev>; alar membrane clear, without suffusion; stigma clear to very slight suffusion, with three to four light brown crossveins below with very slight tinge of brown suffusion; longitudinal veins tan to light brown, slightly darker at intersections; transverse veins, gradate veins, crossveins brown. Forewing 10.1 mm long, 3.8 mm wide, ratio, L : W = 2.7 : 1; height of tallest costal cell 0.8 mm (cell number 4); length of first intramedian cell 0.8 mm; 8 radial cells (closed cells between R and <abbrev xmlns:xlink="http://www.w3.org/1999/xlink" xlink:title="Radial sector" id="ABBRID0E5UAI" xlink:type="simple">Rs</abbrev>); 4 Banksian cells (b cells), 4 b’ cells; 3 inner gradates, 3-4 outer gradates. Hindwing 9.4 mm long, 3.1 mm wide (ratio, L : W = 3.0 : 1), 8 radial cells, 3 b (Banksian) cells, 4 b’ cells, 3 inner gradates, 4 outer gradates.</p><p>Male and female. Abdominal characteristics unknown.</p></tp:treatment-sec><tp:treatment-sec sec-type="distribution" id="SECID0EDVAI"><title>Known distribution.</title><p>COLOMBIA: Department of Tolima.</p></tp:treatment-sec><tp:treatment-sec sec-type="Specimens studied" id="SECID0EIVAI"><title>Specimens studied.</title><p>Holotype only. Also see below.</p></tp:treatment-sec><tp:treatment-sec sec-type="Possible sibling species from Venezuela" id="SECID0ENVAI"><title>Possible sibling species from Venezuela.</title><p>The characteristics of <italic><tp:taxon-name><tp:taxon-name-part taxon-name-part-type="genus" reg="Ungla">U.</tp:taxon-name-part> <tp:taxon-name-part taxon-name-part-type="species" reg="bolivari">bolivari</tp:taxon-name-part></tp:taxon-name></italic> are known with certainty only for the type specimen from Colombia. However, one female and two male specimens from Venezuela that resemble the <italic><tp:taxon-name><tp:taxon-name-part taxon-name-part-type="genus" reg="Ungla">U.</tp:taxon-name-part> <tp:taxon-name-part taxon-name-part-type="species" reg="bolivari">bolivari</tp:taxon-name-part></tp:taxon-name></italic> holotype were studied. These specimens express many features that characterize <italic><tp:taxon-name><tp:taxon-name-part taxon-name-part-type="genus" reg="Ungla">U.</tp:taxon-name-part> <tp:taxon-name-part taxon-name-part-type="species" reg="bolivari">bolivari</tp:taxon-name-part></tp:taxon-name></italic> (e.g., dark basal flagellomeres and dark brown to black markings on the vertex, gena, and lateral margins of clypeus). However, several features of the wings (size, number of gradate veins) lead us to believe that they are not conspecific with <italic><tp:taxon-name><tp:taxon-name-part taxon-name-part-type="genus" reg="Ungla">U.</tp:taxon-name-part> <tp:taxon-name-part taxon-name-part-type="species" reg="bolivari">bolivari</tp:taxon-name-part></tp:taxon-name></italic>. Thus, we are not naming it here. However, to facilitate comparison with future specimens, here we include a description and images of the Venezuelan specimens.</p><p>
              <italic>Description of Venezuelan specimens</italic> (Figs <xref ref-type="fig" rid="F18">18</xref>–<xref ref-type="fig" rid="F20">20</xref>). [For comparison: measurements from the <italic><tp:taxon-name><tp:taxon-name-part taxon-name-part-type="genus" reg="Ungla">U.</tp:taxon-name-part> <tp:taxon-name-part taxon-name-part-type="species" reg="bolivari">bolivari</tp:taxon-name-part></tp:taxon-name></italic> holotype are provided in square brackets.]</p><p>Head, thorax as in <italic><tp:taxon-name><tp:taxon-name-part taxon-name-part-type="genus" reg="Ungla">U.</tp:taxon-name-part> <tp:taxon-name-part taxon-name-part-type="species" reg="bolivari">bolivari</tp:taxon-name-part></tp:taxon-name></italic>, except male with frons lacking mesal marking and clypeus not enlarged or boxy; female with dark mesal spot on frons. Measurements: head width: 1.3 [1.2] mm; ratio head width : eye width: 3.5 : 1 [2.7 : 1]; prothorax length: 0.7 mm, width: 1.0 mm. Forewing, hindwing rounded, with robust venation; alar membrane clear, without suffusion; stigma clear to very slightly opaque, with three [four] light brown crossveins below with very slight tinge of brown suffusion; longitudinal veins cream-colored to tan, slightly darker at intersections; transverse veins, gradate veins, crossveins brown; male with following forewing veins crassate: R-Cux1, base of <abbrev xmlns:xlink="http://www.w3.org/1999/xlink" xlink:title="Radial sector" id="ABBRID0EDYAI" xlink:type="simple">Rs</abbrev>, <abbrev xmlns:xlink="http://www.w3.org/1999/xlink" xlink:title="Radial sector" id="ABBRID0EHYAI" xlink:type="simple">Rs</abbrev>-mx1, base of M near <abbrev xmlns:xlink="http://www.w3.org/1999/xlink" xlink:title="first intramedian cell" id="ABBRID0ELYAI" xlink:type="simple">im1</abbrev>. Forewing 11.8 mm [10.1 mm] long, 4.6 [3.8] mm wide, ratio, L : W = 2.6 [2.7] : 1; height of tallest costal cell 0.9–1.0 mm (cell number 4) [0.8 mm (cell number 4)]; length of first intramedian cell 0.8 mm [0.8 mm]; 9-10 [8] radial cells (closed cells between R and <abbrev xmlns:xlink="http://www.w3.org/1999/xlink" xlink:title="Radial sector" id="ABBRID0EPYAI" xlink:type="simple">Rs</abbrev>); 3 [4] Banksian cells (b cells), 4 [4] b’ cells; 6 [3] inner gradates, 6 [3-4] outer gradates; 5 [3] gradate cells. Hindwing 9.9 [9.4] mm long, 3.6 [3.1] mm wide (ratio, L : W = 2.7 [3.0] : 1), 10 [8] radial cells, 3 [3] Banksian cells (b cells), 4 [4] b’ cells, 5 [3] inner gradates, 5 [4] outer gradates.</p><!--PageBreak--><!--PageBreak--><!--PageBreak--><p>Male: Abdomen yellowish green. Tergites (T) and sternites (S) densely covered with both elongate, thin and short, thickened setae. Spiracles small. T9+<abbrev xmlns:xlink="http://www.w3.org/1999/xlink" xlink:title="ectoproct" id="ABBRID0EYYAI" xlink:type="simple">ect</abbrev> cone-shaped, with posteroventral corner acute; dorsal apodeme lightly sclerotized, located on the lower margin of T9+<abbrev xmlns:xlink="http://www.w3.org/1999/xlink" xlink:title="ectoproct" id="ABBRID0E3YAI" xlink:type="simple">ect</abbrev>; callus cerci ovate with ca. 38 trichobotria. S8+9 fused, in lateral view: tall anteriorly, mesal section tapering abruptly, with distal one third ca. 2.8 times longer than tall, slightly projected beyond apex of T9+<abbrev xmlns:xlink="http://www.w3.org/1999/xlink" xlink:title="ectoproct" id="ABBRID0EAZAI" xlink:type="simple">ect</abbrev>; ventral apodeme sclerotized, extending along dorsal margin of basal section of S8+9, not reaching apex. Gonarcal bridge narrow, arched; lateral apodemes broad with digitiform projection; mediuncus densely covered with microtrichiae from medial area to apex; gonosaccus with elongate gonosetae on robust chalazae in two lateral fields.</p><fig id="F18" position="float" orientation="portrait"><label>Figure 18.</label><caption><p>
                  <italic><tp:taxon-name><tp:taxon-name-part taxon-name-part-type="genus" reg="Ungla">Ungla</tp:taxon-name-part> <tp:taxon-name-part taxon-name-part-type="species" reg="bolivari">bolivari</tp:taxon-name-part></tp:taxon-name></italic>-like species: External features, (<bold>a</bold>) head, frontal (<bold>b</bold>) head, frontolateral (<bold>c</bold>) head, lateral (<bold>d</bold>) head, thorax, dorsal (<bold>e</bold>) wings, left (<bold>f</bold>) head dorsofrontal. (<bold>a–e</bold> Venezuela, Boconó, male, <named-content xmlns:xlink="http://www.w3.org/1999/xlink" content-type="dwc:institutional_code" xlink:type="simple">MIZA</named-content>; <bold>f</bold> Venezuela, Lara, Yacambu, female, <named-content xmlns:xlink="http://www.w3.org/1999/xlink" content-type="dwc:institutional_code" xlink:type="simple">MIZA</named-content>; all: images, FS).</p></caption><graphic xmlns:xlink="http://www.w3.org/1999/xlink" xlink:href="zookeys-674-001-g018.jpg" position="float" orientation="portrait" xlink:type="simple" id="oo_136128.jpg"/></fig><fig id="F19" position="float" orientation="portrait"><label>Figure 19.</label><caption><p>
                  <italic><tp:taxon-name><tp:taxon-name-part taxon-name-part-type="genus" reg="Ungla">Ungla</tp:taxon-name-part> <tp:taxon-name-part taxon-name-part-type="species" reg="bolivari">bolivari</tp:taxon-name-part></tp:taxon-name></italic>-like species: Male abdomen, (<bold>a</bold>) segments A3-terminus, lateral (<bold>b</bold>) segments A6-terminus, lateral (<bold>c</bold>) segments A7 – terminus, lateral, without coverslip (<bold>d</bold>) callus cerci (<bold>e</bold>) terminus, dorsal, with coverslip. <bold>inv</bold> invaginated dorsal cleft in T9+ectoproct <bold>sp</bold> spiracle <bold>S8+9</bold> fused eighth and ninth sternites <bold>T7</bold> seventh tergite <bold>T9+e</bold> fused ninth tergite and ectoproct (all: Venezuela, Boconó, <named-content xmlns:xlink="http://www.w3.org/1999/xlink" content-type="dwc:institutional_code" xlink:type="simple">MIZA</named-content>; images, FS).</p></caption><graphic xmlns:xlink="http://www.w3.org/1999/xlink" xlink:href="zookeys-674-001-g019.jpg" position="float" orientation="portrait" xlink:type="simple" id="oo_136129.jpg"/></fig><fig id="F20" position="float" orientation="portrait"><label>Figure 20.</label><caption><p>
                  <italic><tp:taxon-name><tp:taxon-name-part taxon-name-part-type="genus" reg="Ungla">Ungla</tp:taxon-name-part> <tp:taxon-name-part taxon-name-part-type="species" reg="bolivari">bolivari</tp:taxon-name-part></tp:taxon-name></italic>-like species: Male genitalia, (<bold>a</bold>) gonarcus, dorsal (<bold>b</bold>) gonarcus, frontodorsal (<bold>c</bold>) gonarcus and mediuncus, dorsal (<bold>d</bold>) gonarcus, lateral. <bold>g.ap.</bold> gonarcal apodeme <bold>g.br.</bold> gonarcal bridge <bold>gsac</bold> gonosaccus <bold>mu</bold> mediuncus <bold>pr</bold> unarticulated process on frontal margin of gonarcal apodeme <bold>s.p.</bold> setose subanal plate (all: Venezuela, Boconó, <named-content xmlns:xlink="http://www.w3.org/1999/xlink" content-type="dwc:institutional_code" xlink:type="simple">MIZA</named-content>; images, FS).</p></caption><graphic xmlns:xlink="http://www.w3.org/1999/xlink" xlink:href="zookeys-674-001-g020.jpg" position="float" orientation="portrait" xlink:type="simple" id="oo_136130.jpg"/></fig></tp:treatment-sec><tp:treatment-sec sec-type="Specimens studied" id="SECID0EY4AI"><title>Specimens studied.</title><p>Venezuela. <italic>Lara</italic>: Parque Nacional Yacambú, El Blanquito, 1463m, <named-content xmlns:xlink="http://www.w3.org/1999/xlink" content-type="dwc:verbatimCoordinates" xlink:type="simple"><named-content content-type="geo-json" specific-use="{&#34;type&#34;:&#34;Point&#34;,&#34;coordinates&#34;:[-69.576080,9.706490]}" id="NCID0ED5AI" xlink:type="simple">9.70649°N, 69.57608°W</named-content></named-content>, 14-20/IX/2001, R. Briceño, J. Clavijo, A. Chacón, R. Paz. &amp; E. Arcaya Proyecto S1-2000000479 (1F, <named-content xmlns:xlink="http://www.w3.org/1999/xlink" content-type="dwc:institutional_code" xlink:type="simple">MIZA</named-content>). <italic>Trujillo</italic>: Boconó [<named-content xmlns:xlink="http://www.w3.org/1999/xlink" content-type="dwc:verbatimCoordinates" xlink:type="simple"><named-content content-type="geo-json" specific-use="{&#34;type&#34;:&#34;Point&#34;,&#34;coordinates&#34;:[-70.250000,9.233333]}" id="NCID0ER5AI" xlink:type="simple">9°14'N / 70°15'W</named-content></named-content>, 1270 m], 20.vii.1974, F. Fernández. H. &amp; M. Gaiani Legs. (2M, <named-content xmlns:xlink="http://www.w3.org/1999/xlink" content-type="dwc:institutional_code" xlink:type="simple">MIZA</named-content>).</p></tp:treatment-sec><ref-list><ref id="B39"><mixed-citation xmlns:xlink="http://www.w3.org/1999/xlink" xlink:type="simple">
          <person-group><name name-style="western"><surname>Penny</surname><given-names>ND</given-names></name></person-group> (<year>1977</year>) [1978] <article-title>Lista de <tp:taxon-name><tp:taxon-name-part taxon-name-part-type="order">Megaloptera</tp:taxon-name-part></tp:taxon-name>, <tp:taxon-name><tp:taxon-name-part taxon-name-part-type="order">Neuroptera</tp:taxon-name-part></tp:taxon-name> e <tp:taxon-name><tp:taxon-name-part taxon-name-part-type="order">Raphidioptera</tp:taxon-name-part></tp:taxon-name> do México, América Central, ilhas Caraíbas e América do Sul</article-title>. <source>Acta Amazonica</source> <volume>7</volume>(<issue>4</issue>) (Suplemento): <fpage>1</fpage>–<lpage>61</lpage>.</mixed-citation></ref><ref id="B12"><mixed-citation xmlns:xlink="http://www.w3.org/1999/xlink" xlink:type="simple">
          <person-group><name name-style="western"><surname>Brooks</surname><given-names>SJ</given-names></name><name name-style="western"><surname>Barnard</surname><given-names>PC</given-names></name></person-group> (<year>1990</year>) <article-title>The green lacewings of the world: a generic review (<tp:taxon-name><tp:taxon-name-part taxon-name-part-type="order">Neuroptera</tp:taxon-name-part></tp:taxon-name>: <tp:taxon-name><tp:taxon-name-part taxon-name-part-type="family">Chrysopidae</tp:taxon-name-part></tp:taxon-name>).</article-title> <source>Bulletin of the British Museum of Natural History, Entomology</source> <volume>59</volume>: <fpage>117</fpage>–<lpage>286</lpage>.</mixed-citation></ref><ref id="B37"><mixed-citation xmlns:xlink="http://www.w3.org/1999/xlink" xlink:type="simple">
          <person-group><name name-style="western"><surname>Oswald</surname><given-names>JD</given-names></name></person-group> (<year>2015</year>) <source><tp:taxon-name><tp:taxon-name-part taxon-name-part-type="superorder">Neuropterida</tp:taxon-name-part></tp:taxon-name> Species of the World. Version 4.0</source>. <ext-link xlink:type="simple" ext-link-type="uri" xlink:href="http://lacewing.tamu.edu/Species-Catalogue/">http://lacewing.tamu.edu/Species-Catalogue/</ext-link> [accessed on November 6, 2016]</mixed-citation></ref></ref-list></tp:taxon-treatment>
