# Supplementary material for: Revision of the Neotropical green lacewing genus Ungla (Neuroptera, Chrysopidae)
Source: Zookeys. 2017 May 16;(674):1–188. doi: 10.3897/zookeys.674.11435 (PMC5523201; doi:10.3897/zookeys.674.11435)
Supplement: XML Treatment for Ungla curimaguensis [file zookeys.674.11435-treatment4.xml]

<!DOCTYPE tp:taxon-treatment
  PUBLIC "-//TaxonX//DTD Taxonomic Treatment Publishing DTD v0 20100105//EN" "tax-treatment-NSO.dtd">
<tp:taxon-treatment xmlns:tp="http://www.plazi.org/taxpub"><tp:treatment-meta><kwd-group><label>Taxon classification</label><kwd><named-content xmlns:xlink="http://www.w3.org/1999/xlink" content-type="kingdom">Animalia</named-content></kwd><kwd><named-content xmlns:xlink="http://www.w3.org/1999/xlink" content-type="order">Neuroptera</named-content></kwd><kwd><named-content xmlns:xlink="http://www.w3.org/1999/xlink" content-type="family">Chrysopidae</named-content></kwd></kwd-group><mixed-citation publication-type="journal"><person-group><name><surname>Tauber</surname><given-names>Catherine A.</given-names></name><name><surname>Sosa</surname><given-names>Francisco</given-names></name><name><surname>Albuquerque</surname><given-names>Gilberto S.</given-names></name><name><surname>Tauber</surname><given-names>Maurice J.</given-names></name></person-group><article-title>Revision of the Neotropical green lacewing genus <italic><tp:taxon-name><tp:taxon-name-part taxon-name-part-type="genus" reg="Ungla">Ungla</tp:taxon-name-part></tp:taxon-name></italic> (<tp:taxon-name><tp:taxon-name-part taxon-name-part-type="order">Neuroptera</tp:taxon-name-part></tp:taxon-name>, <tp:taxon-name><tp:taxon-name-part taxon-name-part-type="family">Chrysopidae</tp:taxon-name-part></tp:taxon-name>)</article-title><source>Zookeys</source><day>16</day><month>5</month><year>2017</year><volume>2017</volume><issue>674</issue><fpage>1</fpage><lpage>188</lpage><pub-id pub-id-type="doi">10.3897/zookeys.674.11435</pub-id></mixed-citation></tp:treatment-meta><tp:nomenclature><tp:taxon-name>
              <tp:taxon-name-part taxon-name-part-type="genus" reg="Ungla">Ungla</tp:taxon-name-part>
              <tp:taxon-name-part taxon-name-part-type="species" reg="curimaguensis">curimaguensis</tp:taxon-name-part>
            </tp:taxon-name><tp:taxon-authority>Sosa, 2015</tp:taxon-authority><xref ref-type="fig" rid="F21">Figs 21</xref><xref ref-type="fig" rid="F22">, 22</xref><xref ref-type="fig" rid="F23">, 23</xref><xref ref-type="fig" rid="F24">, 24</xref><xref ref-type="fig" rid="F25">, 25</xref><xref ref-type="fig" rid="F143">, 143a</xref><tp:nomenclature-citation-list><tp:nomenclature-citation><tp:taxon-name>
                  <tp:taxon-name-part taxon-name-part-type="genus" reg="Ungla">Ungla</tp:taxon-name-part> <tp:taxon-name-part taxon-name-part-type="species" reg="curimaguensis">curimaguensis</tp:taxon-name-part></tp:taxon-name><comment>Sosa, 2015. <italic>Zootaxa</italic> 4018 (2): 183–186. “VENEZUELA. <italic>Falcón state</italic>: Curimagua, <named-content xmlns:xlink="http://www.w3.org/1999/xlink" content-type="dwc:verbatimCoordinates" xlink:type="simple"><named-content content-type="geo-json" specific-use="{&#34;type&#34;:&#34;Point&#34;,&#34;coordinates&#34;:[-69.633333,11.183333]}" id="NCID0ELBBI" xlink:type="simple">11°11'N/69°38'W</named-content></named-content>, 1040 m, 24–26.i.2014, F. Sosa, F. Díaz &amp; R. Paz Legs. Collected with light trap. Deposited in the <abbrev xmlns:xlink="http://www.w3.org/1999/xlink" content-type="institution" xlink:title="Museo Entomológico “José Manuel Osorio”, Universidad Centrooccidental “Lisandro Alvarado”, Cabudare, Lara, Venezuela" id="ABBRID0EPBBI" xlink:type="simple">MJMO</abbrev>.” <bold>Holotype.</bold><abbrev xmlns:xlink="http://www.w3.org/1999/xlink" content-type="institution" xlink:title="Museo Entomológico “José Manuel Osorio”, Universidad Centrooccidental “Lisandro Alvarado”, Cabudare, Lara, Venezuela" id="ABBRID0EVBBI" xlink:type="simple">MJMO</abbrev>, male. For images of the holotype (a fresh specimen) see <xref ref-type="bibr" rid="B44">Sosa (2015)</xref>; for labels, see Fig. <xref ref-type="fig" rid="F143">143a</xref> here.</comment></tp:nomenclature-citation></tp:nomenclature-citation-list></tp:nomenclature><tp:treatment-sec sec-type="diagnosis" id="SECID0ECCBI"><title>Diagnosis.</title><p>Adults of this species are pale green, with a dorsal yellow stripe extending from the head through the abdomen; they have the following distinctive head and wing features. The frons is cream-colored or pale yellow; the genae and lateral margins of the clypeus have a black stripe; the scape is pale green with a red dorsolateral stripe extending from the tip to the base or almost to the base. The inverted U-shaped mark on the vertex that typifies most species of <italic><tp:taxon-name><tp:taxon-name-part taxon-name-part-type="genus" reg="Ungla">Ungla</tp:taxon-name-part></tp:taxon-name></italic> is reduced to small red markings on and around the vertex and fossae. The forewing has pale green veins; however, the gradate veins, which are parallel, are reddish brown to brown, with light suffusion of brown on the surrounding membrane. In males, most of the longitudinal veins of the forewing are crassate, and the abdominal spiracles are enlarged, but the dorsomesal margins of the abdominal sternites are only slightly indented. [Note: On many pinned specimens, the head markings are faded or discolored and the costal and radial crossveins are either partially or completely darkened to light brown (compare Fig. <xref ref-type="fig" rid="F8">8</xref> in <xref ref-type="bibr" rid="B44">Sosa 2015</xref> with Figs <xref ref-type="fig" rid="F21">21</xref>, <xref ref-type="fig" rid="F22">22</xref> here.)]</p><fig id="F21" position="float" orientation="portrait"><label>Figure 21.</label><caption><p>
                  <italic><tp:taxon-name><tp:taxon-name-part taxon-name-part-type="genus" reg="Ungla">Ungla</tp:taxon-name-part> <tp:taxon-name-part taxon-name-part-type="species" reg="curimaguensis">curimaguensis</tp:taxon-name-part></tp:taxon-name></italic> Sosa: External features, (<bold>a</bold>) head, frontal (<bold>b</bold>) head, prothorax, dorsal (<bold>c</bold>) head, thorax, dorsal (<bold>d</bold>) head, prothorax, lateral (<bold>e</bold>) head, ventral (<bold>f</bold>) head, thorax, lateral (<bold>g</bold>) head, antenna, lateral. <bold>f.s.</bold> frontal swelling (all: Venezuela, Aragua, Rancho Grande; <bold>a, b, d, e</bold> male, <named-content xmlns:xlink="http://www.w3.org/1999/xlink" content-type="dwc:institutional_code" xlink:type="simple">USNM</named-content> <bold>c, f, g</bold> female, <named-content xmlns:xlink="http://www.w3.org/1999/xlink" content-type="dwc:institutional_code" xlink:type="simple">USNM</named-content>).</p></caption><graphic xmlns:xlink="http://www.w3.org/1999/xlink" xlink:href="zookeys-674-001-g021.jpg" position="float" orientation="portrait" xlink:type="simple" id="oo_136131.jpg"/></fig><fig id="F22" position="float" orientation="portrait"><label>Figure 22.</label><caption><p>
                  <italic><tp:taxon-name><tp:taxon-name-part taxon-name-part-type="genus" reg="Ungla">Ungla</tp:taxon-name-part> <tp:taxon-name-part taxon-name-part-type="species" reg="curimaguensis">curimaguensis</tp:taxon-name-part></tp:taxon-name></italic> Sosa: Wings, (<bold>a</bold>) female (<bold>b</bold>) male (<bold>a, b</bold> Venezuela, Aragua, Rancho Grande, <named-content xmlns:xlink="http://www.w3.org/1999/xlink" content-type="dwc:institutional_code" xlink:type="simple">USNM</named-content>).</p></caption><graphic xmlns:xlink="http://www.w3.org/1999/xlink" xlink:href="zookeys-674-001-g022.jpg" position="float" orientation="portrait" xlink:type="simple" id="oo_136132.jpg"/></fig></tp:treatment-sec><tp:treatment-sec sec-type="redescription" id="SECID0EYFBI"><title>Redescription.</title><p>Head cream-colored to yellowish, with vertex smooth, shiny; inverted U-shaped marking on vertex faint, reddish, when visible, separated mesally, not extending anteriorly to antennal fossae or scapes, broader posteriorly than anteriorly; area between eyes and vertex with reddish marks or coloration; frons unmarked, flat in female, broad (frontal view) and raised mesally (lateral view) in male; gena with long, brown stripe extending from near base of eyes continuing through basolateral part of clypeal margin; tentorial pits amber to pale. Antenna cream-colored to yellow, dorsum of scape with diffuse reddish, longitudinal stripe laterally, flagellum with pale bristles; maxillary palp with basal two segments pale, distal three segments dark brown to black laterally; labial palp with basal two segments pale, distal one with light brown at tip.</p><p>Thorax mostly green (living specimens) to cream-colored (preserved specimens). Prothorax flat, with broad, red to reddish brown stripes laterally, light cream-colored mesally; transverse furrow relatively deep, in middle region of segment, ending laterally <!--PageBreak-->in broad, whitish spot on lateral stripe; setae on dorsal, lateral surfaces long, slender, yellow to reddish, dense laterally. Mesothorax, metathorax with broad band of reddish to reddish brown laterally. Legs pale, cream-colored, without marks. Measurements: head width: 1.3 mm; ratio head width : eye width: 2.4–2.6 : 1; prothorax width: 1.0–1.1 mm, length: 0.6–0.7 mm.</p><!--PageBreak--><!--PageBreak--><p>Forewing, hindwing slender; forewing rounded apically, hindwing broadly acute; membrane clear, without fumose areas except around gradates. Forewing with veins crassate (male), without thickening (female); stigma transparent to slightly opaque, with 4 (female) to 6 (male) subcostal crossveins below, without marks; longitudinal veins, crossveins mostly light green, pinned specimens (male) with radial crossveins slightly darkened; gradate veins reddish brown, with some suffusion on surrounding membrane. <!--PageBreak-->Hindwing venation light green. Forewing 10.4–12.0 mm long, 3.5–3.9 mm wide (ratio, L : W = 2.9–3.1 : 1), height of tallest costal cell 0.8 mm (cell number 6–7); length of first intramedian cell 0.7–0.8 mm; 10 radial cells (closed cells between R and <abbrev xmlns:xlink="http://www.w3.org/1999/xlink" xlink:title="Radial sector" id="ABBRID0EHGBI" xlink:type="simple">Rs</abbrev>); 4 Banksian cells (b cells), 4 b’ cells; 6 inner gradates, 6 outer gradates. Hindwing 9.5–10.7 mm long, 2.9–3.2 mm wide (ratio, L : W = 3.3 : 1), 10 radial cells, 3 Banksian (b) cells, 4 b’ cells, 3–4 inner gradates, 5–6 outer gradates.</p><p>Male: Abdomen with enlarged spiracles (e.g., A7: spiracle diameter ~0.23–0.26× length of sternite); abdominal sternites with small to no dorsal depression; subanal plate large, triangular, with ~twelve midsized setae; T9+ectoproct dome-shaped, with dorsal invagination shallow, extending approximately one half distance to anterior margin of T9, lateral margins of invagination slightly convex, base U-shaped; dorsal margin of ectoproct rounded throughout, with posteroventral margin extended distomesally in husky, rounded knob; ventral margin sclerotized posteriorly to base of callus cerci; callus cerci oblong, with ~ 30 robust microtrichia; circumference sclerotized heavily on posterior, anterior, ventral margins, lightly on dorsal margin; sclerotization contiguous with that on ventral margin of ectoproct, with narrow band of light sclerotization extending dorsally for very short distance from posterodorsal margin of callus cerci. S8+9 <!--PageBreak-->fused, with line of fusion not demarcated, but with slight fold on teneral specimen; S9 narrowed, considerably more heavily sclerotized than S8; dorsal margin relatively well sclerotized, including basally; terminus up-turned posteriorly, extending distally well beyond T9+<abbrev xmlns:xlink="http://www.w3.org/1999/xlink" xlink:title="ectoproct" id="ABBRID0EPGBI" xlink:type="simple">ect</abbrev>, with distal setae slightly enlarged, with row of heavy, flanged setae along dorsodistal margin. Gonarcus flattened, narrow in lateral view, thick in frontal, posterior views; bridge straight for short distance mesally, then arms extend<!--PageBreak-->ing downward at sharp angle; arms very slender in lateral view, broad, with rounded tips in posterior, frontal views, with digitiform process extending forward, not inward from distal margin of apodeme; process with wide base, tapering to acute tip distally; mediuncus long, narrow, straight dorsally (lateral view), rounded, with broad hook distally; bilobed gonosaccus, each lobe with single, large patch of heavy gonosetae facing mesally when unexpanded; dorsal setae smaller than ventral ones, all arising from bulbous setal bases; hypandrium internum attached closely to base of gonosaccus, robust, broadly V-shaped, with lightly sclerotized, hooked comes.</p><p>Female: See <xref ref-type="bibr" rid="B44">Sosa (2015)</xref>.</p><fig id="F23" position="float" orientation="portrait"><label>Figure 23.</label><caption><p>
                  <italic><tp:taxon-name><tp:taxon-name-part taxon-name-part-type="genus" reg="Ungla">Ungla</tp:taxon-name-part> <tp:taxon-name-part taxon-name-part-type="species" reg="curimaguensis">curimaguensis</tp:taxon-name-part></tp:taxon-name></italic> Sosa: Mature male abdomen, (<bold>a</bold>) segments A5-terminus, lateral (<bold>b</bold>) segment A7, lateral (<bold>c</bold>) segments A8 and A9, lateral (<bold>d</bold>) terminus, lateral (<bold>e</bold>) eighth tergite and fused ninth tergite+ectoproct, dorsal (<bold>f</bold>) sternite 8+9, ventral. <bold>c.c.</bold> callus cerci <bold>d.ap.</bold> dorsal apodeme <bold>fl.s.</bold> flanged setae <bold>inv</bold> dorsal invagination of T9+ectoproct <bold>sp</bold> spiracle <bold>T7, T8</bold> seventh, eighth tergites <bold>T9+e</bold> fused ninth tergite and ectoproct <bold>S7</bold> seventh sternite <bold>S8+9</bold> fused eighth and ninth sternites (<bold>a, c, d, e, f</bold> Venezuela, Aragua, Rancho Grande, <named-content xmlns:xlink="http://www.w3.org/1999/xlink" content-type="dwc:institutional_code" xlink:type="simple">USNM</named-content>; <bold>b</bold> same, <named-content xmlns:xlink="http://www.w3.org/1999/xlink" content-type="dwc:institutional_code" xlink:type="simple">AMNH</named-content>).</p></caption><graphic xmlns:xlink="http://www.w3.org/1999/xlink" xlink:href="zookeys-674-001-g023.jpg" position="float" orientation="portrait" xlink:type="simple" id="oo_136133.jpg"/></fig><fig id="F24" position="float" orientation="portrait"><label>Figure 24.</label><caption><p>
                  <italic><tp:taxon-name><tp:taxon-name-part taxon-name-part-type="genus" reg="Ungla">Ungla</tp:taxon-name-part> <tp:taxon-name-part taxon-name-part-type="species" reg="curimaguensis">curimaguensis</tp:taxon-name-part></tp:taxon-name></italic> Sosa: Slightly teneral male abdomen, (<bold>a</bold>) segments A5-terminus, lateral (<bold>b</bold>) segments A7-terminus, lateral (<bold>c</bold>) eighth tergite and fused ninth tergite+ectoproct, dorsal (<bold>d</bold>) fused sternites 8+9, ventral. <bold>c.c.</bold> callus cerci, <bold>inv</bold> dorsal invagination of T9+ectoproct <bold>sp</bold> spiracle <bold>T5, T7, T8</bold> fifth, seventh, eighth tergites <bold>T9+e</bold> fused ninth tergite and ectoproct <bold>S8, S9</bold> eighth, ninth sternites (all: Venezuela, Mérida, <named-content xmlns:xlink="http://www.w3.org/1999/xlink" content-type="dwc:institutional_code" xlink:type="simple">EMUS</named-content>).</p></caption><graphic xmlns:xlink="http://www.w3.org/1999/xlink" xlink:href="zookeys-674-001-g024.jpg" position="float" orientation="portrait" xlink:type="simple" id="oo_136134.jpg"/></fig><fig id="F25" position="float" orientation="portrait"><label>Figure 25.</label><caption><p>
                  <italic><tp:taxon-name><tp:taxon-name-part taxon-name-part-type="genus" reg="Ungla">Ungla</tp:taxon-name-part> <tp:taxon-name-part taxon-name-part-type="species" reg="curimaguensis">curimaguensis</tp:taxon-name-part></tp:taxon-name></italic> Sosa: Male genitalia, (<bold>a, b</bold>) gonarcal complex, dorsofrontal, with two slightly different positions (<bold>c</bold>) gonarcal complex, lateral (<bold>d</bold>) gonarcus (partial), dorsolateral, with hypandrium internum at base of gonosaccus (<bold>e</bold>) gonarcus, posterior (<bold>f</bold>) gonarcus, posterolateral. <bold>gsac</bold> gonosaccus <bold>g.ap.</bold> gonarcal apodeme <bold>g.br.</bold> gonarcal bridge <bold>h.i.</bold> hypandrium internum <bold>mu</bold> mediuncus <bold>pr</bold> unarticulated process on frontal margin of gonarcal apodeme <bold>s.p.</bold> setose subanal plate (all: Venezuela, Aragua, Rancho Grande, <named-content xmlns:xlink="http://www.w3.org/1999/xlink" content-type="dwc:institutional_code" xlink:type="simple">USNM</named-content>).</p></caption><graphic xmlns:xlink="http://www.w3.org/1999/xlink" xlink:href="zookeys-674-001-g025.jpg" position="float" orientation="portrait" xlink:type="simple" id="oo_136135.jpg"/></fig></tp:treatment-sec><tp:treatment-sec sec-type="variation" id="SECID0EFMBI"><title>Variation.</title><p>The coloration of the body, markings, and wing venation deteriorates quickly and substantially after death.</p></tp:treatment-sec><tp:treatment-sec sec-type="distribution" id="SECID0EKMBI"><title>Known distribution.</title><p>VENEZUELA: States of Aragua, Falcón, Mérida, Táchira.</p></tp:treatment-sec><tp:treatment-sec sec-type="material" id="SECID0EPMBI"><title>Specimens examined</title><p>[in addition to those listed by <xref ref-type="bibr" rid="B44">Sosa (2015)</xref>]. Venezuela. <italic>Aragua</italic>: Rancho Grande, 11/VI/1945 (1M, <named-content xmlns:xlink="http://www.w3.org/1999/xlink" content-type="dwc:institutional_code" xlink:type="simple">AMNH</named-content>); Rancho Grande, 1100m, 11–15/I/1966, S. S. &amp; W. D. Duckworth (1M, 2F, <named-content xmlns:xlink="http://www.w3.org/1999/xlink" content-type="dwc:institutional_code" xlink:type="simple">USNM</named-content>), 16–19/I/1966, S. S. &amp; W. D. Duckworth (2F, <named-content xmlns:xlink="http://www.w3.org/1999/xlink" content-type="dwc:institutional_code" xlink:type="simple">USNM</named-content>), 21-25/I/1966, S. S. &amp; W. D. Duckworth (2M, 2F, <named-content xmlns:xlink="http://www.w3.org/1999/xlink" content-type="dwc:institutional_code" xlink:type="simple">USNM</named-content>), 10–21/II/1969, Duckworth &amp; Dietz (1F, <named-content xmlns:xlink="http://www.w3.org/1999/xlink" content-type="dwc:institutional_code" xlink:type="simple">USNM</named-content>). <italic>Mérida</italic>: Mérida, 1950 m, 13-IX-1973, B. Villegas (1F, <named-content xmlns:xlink="http://www.w3.org/1999/xlink" content-type="dwc:institutional_code" xlink:type="simple">UCDC</named-content>); Mérida, 17-21-V-1996, W. C. Pitt (1M, <named-content xmlns:xlink="http://www.w3.org/1999/xlink" content-type="dwc:institutional_code" xlink:type="simple">EMUS</named-content>).</p></tp:treatment-sec><tp:treatment-sec><!--Section generated to contain objects referenced in tp:taxon-treatment.--><fig id="F143" position="float" orientation="portrait"><label>Figure 143.</label><caption><p>Type labels from <italic><tp:taxon-name><tp:taxon-name-part taxon-name-part-type="genus" reg="Ungla">Ungla</tp:taxon-name-part></tp:taxon-name></italic> species described in recent years before this study, <bold>a–g</bold> <xref ref-type="bibr" rid="B44">Sosa (2015)</xref> <bold>h, i</bold> <xref ref-type="bibr" rid="B40">Penny (1998)</xref>.</p></caption><graphic xmlns:xlink="http://www.w3.org/1999/xlink" xlink:href="zookeys-674-001-g143.jpg" position="float" orientation="portrait" xlink:type="simple" id="oo_136321.jpg"/></fig><fig id="F8" position="float" orientation="portrait"><label>Figure 8.</label><caption><p>
                  <italic><tp:taxon-name><tp:taxon-name-part taxon-name-part-type="genus" reg="Ungla">Ungla</tp:taxon-name-part> <tp:taxon-name-part taxon-name-part-type="species" reg="adamsi">adamsi</tp:taxon-name-part></tp:taxon-name></italic> Tauber, sp. n. Slightly teneral male abdomen, (<bold>a</bold>) segments A7-terminus, lateral (<bold>b</bold>) segment A7 with enlarged spiracle, lateral (<bold>c</bold>) segments A8, A9+ectoproct, dorsal [Note deep mesal invagination of posterior margin.] (<bold>d</bold>) fused eighth and ninth sternites, ventral (<bold>e</bold>) segments A8-A9, lateral (<bold>f</bold>) terminus, lateral. <bold>c.c.</bold> callus cerci <bold>d.ap.</bold> dorsal apodeme (longitudinal apodeme along ventral margin of ectoproct) <bold>fl.s</bold>. flanged setae <bold>inv</bold> invagination of T9+ectoproct <bold>sp</bold> spiracle <bold>S8+9</bold> fused eighth and ninth sternites <bold>T7</bold> seventh tergite <bold>T8</bold> eighth tergite <bold>T9+e</bold> fused ninth tergite and ectoproct <bold>v.ap.</bold> ventral apodeme (apodeme along dorsal margin of S8+9) (all: Peru, Machu Picchu, paratype, <named-content xmlns:xlink="http://www.w3.org/1999/xlink" content-type="dwc:institutional_code" xlink:type="simple">FSCA</named-content>).</p></caption><graphic xmlns:xlink="http://www.w3.org/1999/xlink" xlink:href="zookeys-674-001-g008.jpg" position="float" orientation="portrait" xlink:type="simple" id="oo_136118.jpg"/></fig></tp:treatment-sec><ref-list><ref id="B44"><mixed-citation xmlns:xlink="http://www.w3.org/1999/xlink" xlink:type="simple">
          <person-group><name name-style="western"><surname>Sosa</surname><given-names>FJ</given-names></name></person-group> (<year>2015</year>) <article-title>First records of <italic><tp:taxon-name><tp:taxon-name-part taxon-name-part-type="genus">Ungla</tp:taxon-name-part></tp:taxon-name></italic> Navás (<tp:taxon-name><tp:taxon-name-part taxon-name-part-type="order">Neuroptera</tp:taxon-name-part></tp:taxon-name>: <tp:taxon-name><tp:taxon-name-part taxon-name-part-type="family">Chrysopidae</tp:taxon-name-part></tp:taxon-name>) from Venezuela, with descriptions of seven new species.</article-title> <source>Zootaxa</source> <volume>4018</volume>: <fpage>176</fpage>–<lpage>200</lpage>. <ext-link xlink:type="simple" ext-link-type="doi" xlink:href="10.11646/zootaxa.4018.2.2">https://doi.org/10.11646/zootaxa.4018.2.2</ext-link></mixed-citation></ref><ref id="B40"><mixed-citation xmlns:xlink="http://www.w3.org/1999/xlink" xlink:type="simple">
          <person-group><name name-style="western"><surname>Penny</surname><given-names>ND</given-names></name></person-group> (<year>1998</year>) <article-title>New <tp:taxon-name><tp:taxon-name-part taxon-name-part-type="subfamily">Chrysopinae</tp:taxon-name-part></tp:taxon-name> from Costa Rica (<tp:taxon-name><tp:taxon-name-part taxon-name-part-type="order">Neuroptera</tp:taxon-name-part></tp:taxon-name>: <tp:taxon-name><tp:taxon-name-part taxon-name-part-type="family">Chrysopidae</tp:taxon-name-part></tp:taxon-name>).</article-title> <source>Journal of Neuropterology</source> <volume>1</volume>: <fpage>55</fpage>–<lpage>78</lpage>.</mixed-citation></ref></ref-list></tp:taxon-treatment>
