# Supplementary material for: Revision of the Neotropical green lacewing genus Ungla (Neuroptera, Chrysopidae)
Source: Zookeys. 2017 May 16;(674):1–188. doi: 10.3897/zookeys.674.11435 (PMC5523201; doi:10.3897/zookeys.674.11435)
Supplement: XML Treatment for Ungla demarmelsi [file zookeys.674.11435-treatment5.xml]

<!DOCTYPE tp:taxon-treatment
  PUBLIC "-//TaxonX//DTD Taxonomic Treatment Publishing DTD v0 20100105//EN" "tax-treatment-NSO.dtd">
<tp:taxon-treatment xmlns:tp="http://www.plazi.org/taxpub"><tp:treatment-meta><kwd-group><label>Taxon classification</label><kwd><named-content xmlns:xlink="http://www.w3.org/1999/xlink" content-type="kingdom">Animalia</named-content></kwd><kwd><named-content xmlns:xlink="http://www.w3.org/1999/xlink" content-type="order">Neuroptera</named-content></kwd><kwd><named-content xmlns:xlink="http://www.w3.org/1999/xlink" content-type="family">Chrysopidae</named-content></kwd></kwd-group><mixed-citation publication-type="journal"><person-group><name><surname>Tauber</surname><given-names>Catherine A.</given-names></name><name><surname>Sosa</surname><given-names>Francisco</given-names></name><name><surname>Albuquerque</surname><given-names>Gilberto S.</given-names></name><name><surname>Tauber</surname><given-names>Maurice J.</given-names></name></person-group><article-title>Revision of the Neotropical green lacewing genus <italic><tp:taxon-name><tp:taxon-name-part taxon-name-part-type="genus" reg="Ungla">Ungla</tp:taxon-name-part></tp:taxon-name></italic> (<tp:taxon-name><tp:taxon-name-part taxon-name-part-type="order">Neuroptera</tp:taxon-name-part></tp:taxon-name>, <tp:taxon-name><tp:taxon-name-part taxon-name-part-type="family">Chrysopidae</tp:taxon-name-part></tp:taxon-name>)</article-title><source>Zookeys</source><day>16</day><month>5</month><year>2017</year><volume>2017</volume><issue>674</issue><fpage>1</fpage><lpage>188</lpage><pub-id pub-id-type="doi">10.3897/zookeys.674.11435</pub-id></mixed-citation></tp:treatment-meta><tp:nomenclature><tp:taxon-name>
              <tp:taxon-name-part taxon-name-part-type="genus" reg="Ungla">Ungla</tp:taxon-name-part>
              <tp:taxon-name-part taxon-name-part-type="species" reg="demarmelsi">demarmelsi</tp:taxon-name-part>
            </tp:taxon-name><tp:taxon-authority>Sosa, 2015</tp:taxon-authority><xref ref-type="fig" rid="F26">Figs 26</xref><xref ref-type="fig" rid="F27">, 27</xref><xref ref-type="fig" rid="F28">, 28</xref><xref ref-type="fig" rid="F29">, 29</xref><xref ref-type="fig" rid="F30">, 30</xref><xref ref-type="fig" rid="F143">, 143b</xref><tp:nomenclature-citation-list><tp:nomenclature-citation><tp:taxon-name>
                  <tp:taxon-name-part taxon-name-part-type="genus" reg="Ungla">Ungla</tp:taxon-name-part> <tp:taxon-name-part taxon-name-part-type="species" reg="demarmelsi">demarmelsi</tp:taxon-name-part></tp:taxon-name><comment>Sosa, 2015. <italic>Zootaxa</italic> 4018 (2): 177-180; “VENEZUELA. <italic>Mérida state</italic>. Mérida city. La Hechicera, [<named-content xmlns:xlink="http://www.w3.org/1999/xlink" content-type="dwc:verbatimCoordinates" xlink:type="simple"><named-content content-type="geo-json" specific-use="{&#34;type&#34;:&#34;Point&#34;,&#34;coordinates&#34;:[-71.162393,8.627491]}" id="NCID0ERQBI" xlink:type="simple">8.627491°N/71.162393°W</named-content></named-content>)], 1900 m, 19.i.1988, D. Diez Leg. Deposited in the <named-content xmlns:xlink="http://www.w3.org/1999/xlink" content-type="dwc:institutional_code" xlink:type="simple">MIZA</named-content>.” <bold>Holotype.</bold><named-content xmlns:xlink="http://www.w3.org/1999/xlink" content-type="dwc:institutional_code" xlink:type="simple">MIZA</named-content>, male. For images of the type see <xref ref-type="bibr" rid="B44">Sosa (2015)</xref>; for labels, see Fig. <xref ref-type="fig" rid="F143">143b</xref> here.</comment></tp:nomenclature-citation></tp:nomenclature-citation-list></tp:nomenclature><tp:treatment-sec sec-type="diagnosis" id="SECID0EIRBI"><title>Diagnosis.</title><p>
              <italic><tp:taxon-name><tp:taxon-name-part taxon-name-part-type="genus" reg="Ungla">Ungla</tp:taxon-name-part> <tp:taxon-name-part taxon-name-part-type="species" reg="demarmelsi">demarmelsi</tp:taxon-name-part></tp:taxon-name></italic> is the only known <italic><tp:taxon-name><tp:taxon-name-part taxon-name-part-type="genus" reg="Ungla">Ungla</tp:taxon-name-part></tp:taxon-name></italic> species that has the following set of features: a yellow head with raised vertex bearing diffuse to dark reddish, inverted U-shaped mark, scape with red mark dorsoapically, pronotum with broad, red, lateral stripes, and mesoscutum marked with red laterally. Males have enlarged spiracles, and the dorsal margins of the sternites are clearly concave in both sexes. The subanal plate is small; it bears about ten rather small setae. The tip of the male S8+9 is concave and extends beyond T9+<abbrev xmlns:xlink="http://www.w3.org/1999/xlink" xlink:title="ectoproct" id="ABBRID0EASBI" xlink:type="simple">ect</abbrev>; its terminus bears enlarged setae on robust bases; approximately ten pairs of these setae are also flanged basally above the setal base. The gonarcal bridge is round and smoothly arched throughout.</p><fig id="F26" position="float" orientation="portrait"><label>Figure 26.</label><caption><p>
                  <italic><tp:taxon-name><tp:taxon-name-part taxon-name-part-type="genus" reg="Ungla">Ungla</tp:taxon-name-part> <tp:taxon-name-part taxon-name-part-type="species" reg="demarmelsi">demarmelsi</tp:taxon-name-part></tp:taxon-name></italic> Sosa: External features, (<bold>a, b</bold>) head, prothorax, dorsal (<bold>c</bold>) head, frontal (<bold>d</bold>) head, prothorax, lateral (<bold>e</bold>) head, thorax, dorsal (<bold>f</bold>) body, lateral (all: Venezuela, Distrito Capital, <named-content xmlns:xlink="http://www.w3.org/1999/xlink" content-type="dwc:institutional_code" xlink:type="simple">USNM</named-content>; <bold>a, c–f</bold> male; <bold>b</bold> female).</p></caption><graphic xmlns:xlink="http://www.w3.org/1999/xlink" xlink:href="zookeys-674-001-g026.jpg" position="float" orientation="portrait" xlink:type="simple" id="oo_136136.jpg"/></fig><fig id="F27" position="float" orientation="portrait"><label>Figure 27.</label><caption><p>
                  <italic><tp:taxon-name><tp:taxon-name-part taxon-name-part-type="genus" reg="Ungla">Ungla</tp:taxon-name-part> <tp:taxon-name-part taxon-name-part-type="species" reg="demarmelsi">demarmelsi</tp:taxon-name-part></tp:taxon-name></italic> Sosa: Wings, (<bold>a</bold>) venation emphasized (<bold>b</bold>) coloration of veins emphasized (<bold>a</bold> Venezuela, Distrito Capital, male, <named-content xmlns:xlink="http://www.w3.org/1999/xlink" content-type="dwc:institutional_code" xlink:type="simple">USNM</named-content>; <bold>b</bold> Venezuela, Trujillo, female, <named-content xmlns:xlink="http://www.w3.org/1999/xlink" content-type="dwc:institutional_code" xlink:type="simple">UCDC</named-content>).</p></caption><graphic xmlns:xlink="http://www.w3.org/1999/xlink" xlink:href="zookeys-674-001-g027.jpg" position="float" orientation="portrait" xlink:type="simple" id="oo_136137.jpg"/></fig></tp:treatment-sec><tp:treatment-sec sec-type="redescription" id="SECID0EZUBI"><title>Redescription.</title><p>Head cream-colored to yellow, with vertex smooth, shiny; inverted U-shaped marking on vertex, light to dark red, narrow to separated mesally, not extending anteriorly to antennal fossae or scapes, broader posteriorly; area between eyes and vertex unmarked; frons unmarked; gena with long, black stripe extending from base of eyes continuing through lateral margin of clypeus; tentorial pits amber to light brown marginally. Antenna cream-colored to yellow, dorsum of scape with diffuse reddish, longitudinal stripe, flagellum with light brown to amber bristles; maxillary palp with basal two segments pale, distal three segments dark brown to black; labial palp with basal two segments pale, distal one with dark brown.</p><p>Thorax mostly green (living specimens) to cream-colored (preserved specimens). Prothorax short, flat, with broad, red to reddish brown, lateral stripes; transverse furrow shallow in middle region, with yellowish spots at lateral margins; setae on dorsal, lateral surfaces long, slender, yellow to reddish, dense laterally. Mesothorax, metathorax with reddish to reddish brown laterally. Legs pale cream-colored, without marks. Measurements: head width: 1.3–1.4 mm; ratio head width : eye width: 2.2 : 1; prothorax width: 1.0–1.1 mm, length: 0.4–0.5 mm.</p><!--PageBreak--><!--PageBreak--><p>Forewing rounded apically; hindwing broadly acute; membrane clear, without fumose areas. Forewing with veins uninflated, except base of <abbrev xmlns:xlink="http://www.w3.org/1999/xlink" xlink:title="Cubitus" id="ABBRID0EDVBI" xlink:type="simple">Cu</abbrev> (male and female); stigma transparent, tinged lightly with brown, with five subcostal crossveins below <!--PageBreak-->without marks; longitudinal veins mostly light green; transverse veins green with reddish tinge, crossveins red to light reddish brown. Hindwing venation light green. Forewing 11.7–14.4 mm long, 3.9–4.8 mm wide (ratio, L : W = 2.9–3.0 : 1), height of tallest costal cell 0.7–0.9 mm (cell number 5); length of first intramedian cell 0.8–1.0 mm; 10–11 radial cells (closed cells between R and <abbrev xmlns:xlink="http://www.w3.org/1999/xlink" xlink:title="Radial sector" id="ABBRID0EJVBI" xlink:type="simple">Rs</abbrev>); 4 Banksian cells (b cells), 4 b’ <!--PageBreak-->cells; 5–7 inner gradates, 6–8 outer gradates. Hindwing 10.5–12.9 mm long, 3.1-4.1 mm wide (ratio, L : W = 3.2-3.3 : 1), 10-11 radial cells, 3 Banksian (b) cells, 4 b’ cells, 4-5 inner gradates, 6-7 outer gradates.</p><p>Male: Abdomen with large spiracles (e.g., A7: spiracle diameter ~0.24× length of sternite); subanal plate rectangular, with ~twelve robust setae; T9+ectoproct short, with dorsal invagination shallow, extending approximately one half the distance to anterior margin of T9, lateral margins of invagination fairly straight; dorsal margin of segment slightly rounded, with posteroventral margin extended distally in husky, rounded knob; ventral margin heavily sclerotized well beyond callus cerci; callus cerci large, oblong, with ~ 30 robust microtrichia; circumference lightly sclerotized, sclerotization separate from that on ventral margin of ectoproct, without dorsal extension. S8+9 fused, with no line of demarcation; S9 considerably more heavily sclerotized than S8; dorsal margin sclerotized mesally, lightly so basally; terminus rounded, blunt, not up-turned posteriorly, extending distally well beyond T9+<abbrev xmlns:xlink="http://www.w3.org/1999/xlink" xlink:title="ectoproct" id="ABBRID0ERVBI" xlink:type="simple">ect</abbrev>, with distal setae enlarged, those along dorsodistal margin flanged. Gonarcus broad, smooth, U-shaped (posterior view), bridge thin, apodemes robust (lateral view), turned (thus appearing narrow in posterior view); apodemes rounded to slightly quadrate distally, with process, slender digitiform, rounded distally, extending <!--PageBreak-->outward from frontal margin of apodeme, sometimes bending slightly inward; mediuncus elongate, very slightly curved downward, narrow throughout (dorsal view), slightly rounded dorsally (lateral view); bilobed gonosaccus, each lobe with single, large patch of robust gonosetae; gonosetae arising from bulbous setal bases, dorsal setae approximately same size as ventral ones; hypandrium internum robust, broadly U-shaped, with outward-bent arms, very lightly sclerotized, curved comes.</p><p>Female. See Fig. <xref ref-type="fig" rid="F30">30</xref> here, and <xref ref-type="bibr" rid="B44">Sosa (2015)</xref>.</p><fig id="F28" position="float" orientation="portrait"><label>Figure 28.</label><caption><p>
                  <italic><tp:taxon-name><tp:taxon-name-part taxon-name-part-type="genus" reg="Ungla">Ungla</tp:taxon-name-part> <tp:taxon-name-part taxon-name-part-type="species" reg="demarmelsi">demarmelsi</tp:taxon-name-part></tp:taxon-name></italic> Sosa: Male abdomen, (<bold>a</bold>) segments A5-terminus, lateral (<bold>b</bold>) terminus, lateral (<bold>c</bold>) fused ninth tergite+ectoproct, lateral (<bold>d</bold>) seventh segment, lateral (<bold>e</bold>) eighth tergite and fused ninth tergite+ectoproct, dorsal (<bold>f</bold>) sternite 8+9, ventral. <bold>c.c.</bold> callus cerci <bold>d.ap.</bold> dorsal apodeme <bold>fl.s.</bold> flanged setae <bold>inv</bold> dorsal invagination of T9+ectoproct <bold>sp</bold> spiracle <bold>T6, T7, T8</bold> sixth, seventh, and eighth tergites <bold>T9+e</bold> fused ninth tergite and ectoproct <bold>S7</bold> seventh sternite <bold>S8+9</bold> fused eighth and ninth sternites <bold>v.ap.</bold> ventral apodeme (<bold>a, e, f</bold> Venezuela, Mérida, <named-content xmlns:xlink="http://www.w3.org/1999/xlink" content-type="dwc:institutional_code" xlink:type="simple">UCDC</named-content>; <bold>b, c, d</bold> Venezuela, Distrito Capital, <named-content xmlns:xlink="http://www.w3.org/1999/xlink" content-type="dwc:institutional_code" xlink:type="simple">USNM</named-content>).</p></caption><graphic xmlns:xlink="http://www.w3.org/1999/xlink" xlink:href="zookeys-674-001-g028.jpg" position="float" orientation="portrait" xlink:type="simple" id="oo_136138.jpg"/></fig><fig id="F29" position="float" orientation="portrait"><label>Figure 29.</label><caption><p>
                  <italic><tp:taxon-name><tp:taxon-name-part taxon-name-part-type="genus" reg="Ungla">Ungla</tp:taxon-name-part> <tp:taxon-name-part taxon-name-part-type="species" reg="demarmelsi">demarmelsi</tp:taxon-name-part></tp:taxon-name></italic> Sosa: Male genitalia, (<bold>a</bold>) gonarcus, frontal, gonosaccus inverted (<bold>b</bold>) gonarcus, frontal, gonosaccus everted (<bold>c</bold>) gonarcus, lateral (<bold>d</bold>) gonarcus, dorsal (<bold>e</bold>) gonarcus, posterior, with hypandrium internum caught beneath apodeme on right (<bold>f</bold>) hypandrium internum. <bold>c</bold> comes <bold>gsac</bold> gonosaccus <bold>g.ap.</bold> gonarcal apodeme <bold>g.br.</bold> gonarcal bridge <bold>h.i.</bold> hypandrium internum <bold>mu</bold> mediuncus <bold>pr</bold> unarticulated process on frontal margin of gonarcal apodeme <bold>s.p.</bold> setose subanal plate (<bold>a, b</bold> Venezuela, Distrito Capital, <named-content xmlns:xlink="http://www.w3.org/1999/xlink" content-type="dwc:institutional_code" xlink:type="simple">USNM</named-content>; <bold>c–f</bold> Venezuela, Mérida, <named-content xmlns:xlink="http://www.w3.org/1999/xlink" content-type="dwc:institutional_code" xlink:type="simple">UCDC</named-content>).</p></caption><graphic xmlns:xlink="http://www.w3.org/1999/xlink" xlink:href="zookeys-674-001-g029.jpg" position="float" orientation="portrait" xlink:type="simple" id="oo_136139.jpg"/></fig><fig id="F30" position="float" orientation="portrait"><label>Figure 30.</label><caption><p>
                  <italic><tp:taxon-name><tp:taxon-name-part taxon-name-part-type="genus" reg="Ungla">Ungla</tp:taxon-name-part> <tp:taxon-name-part taxon-name-part-type="species" reg="demarmelsi">demarmelsi</tp:taxon-name-part></tp:taxon-name></italic> Sosa: Female abdomen and genitalia, (<bold>a</bold>) segments A4-terminus, lateral (<bold>b</bold>) terminus, ventral (<bold>c</bold>) genitalia, ventral. <bold>g.l.</bold> gonapophysis lateralis <bold>sg</bold> subgenitale <bold>sg.a.</bold> arm of subgenitale <bold>sg.d.</bold> dorsal lobe of subgenitale <bold>sg.v</bold>. ventral lobe of subgenitale <bold>sm</bold> spermatheca <bold>sm.d.</bold> spermathecal duct <bold>S7</bold> seventh sternite <bold>T7</bold> seventh tergite <bold>T9+e</bold> fused ninth tergite and ectoproct (all: Venezuela, Trujillo, <named-content xmlns:xlink="http://www.w3.org/1999/xlink" content-type="dwc:institutional_code" xlink:type="simple">UCDC</named-content>).</p></caption><graphic xmlns:xlink="http://www.w3.org/1999/xlink" xlink:href="zookeys-674-001-g030.jpg" position="float" orientation="portrait" xlink:type="simple" id="oo_136140.jpg"/></fig></tp:treatment-sec><tp:treatment-sec sec-type="variation" id="SECID0EA3BI"><title>Variation.</title><p>The darkness and size of the head markings on the vertex vary among specimens.</p></tp:treatment-sec><tp:treatment-sec sec-type="distribution" id="SECID0EF3BI"><title>Known distribution.</title><p>VENEZUELA (northeastern): States of Aragua, Mérida, Trujillo.</p></tp:treatment-sec><tp:treatment-sec sec-type="material" id="SECID0EK3BI"><title>Specimens examined</title><p>[in addition to those listed by <xref ref-type="bibr" rid="B44">Sosa (2015)</xref>]. Venezuela. <italic>Aragua</italic>: 14km. N. Colonia Tovar 1750 m, 21-25/I/1983, O. S. Flint, Jr. (1M, 3F, <named-content xmlns:xlink="http://www.w3.org/1999/xlink" content-type="dwc:institutional_code" xlink:type="simple">USNM</named-content>). <italic>Mérida</italic>: Libertador, 3/VII/1979, R. W. Brooks, A. A. Grigarick, J. McLauchlin, R. O. Schuster (2M, 1F, <named-content xmlns:xlink="http://www.w3.org/1999/xlink" content-type="dwc:institutional_code" xlink:type="simple">UCDC</named-content>); Mérida, 17-21/V/1996, W. C. Pitt (1M, <named-content xmlns:xlink="http://www.w3.org/1999/xlink" content-type="dwc:institutional_code" xlink:type="simple">EMUS</named-content>). <italic>Trujillo</italic>: La Mesa, 11/IX/1973, B. Villegas (5F, <named-content xmlns:xlink="http://www.w3.org/1999/xlink" content-type="dwc:institutional_code" xlink:type="simple">UCDC</named-content>).</p></tp:treatment-sec><tp:treatment-sec><!--Section generated to contain objects referenced in tp:taxon-treatment.--><fig id="F143" position="float" orientation="portrait"><label>Figure 143.</label><caption><p>Type labels from <italic><tp:taxon-name><tp:taxon-name-part taxon-name-part-type="genus" reg="Ungla">Ungla</tp:taxon-name-part></tp:taxon-name></italic> species described in recent years before this study, <bold>a–g</bold> <xref ref-type="bibr" rid="B44">Sosa (2015)</xref> <bold>h, i</bold> <xref ref-type="bibr" rid="B40">Penny (1998)</xref>.</p></caption><graphic xmlns:xlink="http://www.w3.org/1999/xlink" xlink:href="zookeys-674-001-g143.jpg" position="float" orientation="portrait" xlink:type="simple" id="oo_136321.jpg"/></fig></tp:treatment-sec><ref-list><ref id="B44"><mixed-citation xmlns:xlink="http://www.w3.org/1999/xlink" xlink:type="simple">
          <person-group><name name-style="western"><surname>Sosa</surname><given-names>FJ</given-names></name></person-group> (<year>2015</year>) <article-title>First records of <italic><tp:taxon-name><tp:taxon-name-part taxon-name-part-type="genus">Ungla</tp:taxon-name-part></tp:taxon-name></italic> Navás (<tp:taxon-name><tp:taxon-name-part taxon-name-part-type="order">Neuroptera</tp:taxon-name-part></tp:taxon-name>: <tp:taxon-name><tp:taxon-name-part taxon-name-part-type="family">Chrysopidae</tp:taxon-name-part></tp:taxon-name>) from Venezuela, with descriptions of seven new species.</article-title> <source>Zootaxa</source> <volume>4018</volume>: <fpage>176</fpage>–<lpage>200</lpage>. <ext-link xlink:type="simple" ext-link-type="doi" xlink:href="10.11646/zootaxa.4018.2.2">https://doi.org/10.11646/zootaxa.4018.2.2</ext-link></mixed-citation></ref><ref id="B40"><mixed-citation xmlns:xlink="http://www.w3.org/1999/xlink" xlink:type="simple">
          <person-group><name name-style="western"><surname>Penny</surname><given-names>ND</given-names></name></person-group> (<year>1998</year>) <article-title>New <tp:taxon-name><tp:taxon-name-part taxon-name-part-type="subfamily">Chrysopinae</tp:taxon-name-part></tp:taxon-name> from Costa Rica (<tp:taxon-name><tp:taxon-name-part taxon-name-part-type="order">Neuroptera</tp:taxon-name-part></tp:taxon-name>: <tp:taxon-name><tp:taxon-name-part taxon-name-part-type="family">Chrysopidae</tp:taxon-name-part></tp:taxon-name>).</article-title> <source>Journal of Neuropterology</source> <volume>1</volume>: <fpage>55</fpage>–<lpage>78</lpage>.</mixed-citation></ref></ref-list></tp:taxon-treatment>
