# Supplementary material for: Revision of the Neotropical green lacewing genus Ungla (Neuroptera, Chrysopidae)
Source: Zookeys. 2017 May 16;(674):1–188. doi: 10.3897/zookeys.674.11435 (PMC5523201; doi:10.3897/zookeys.674.11435)
Supplement: XML Treatment for Ungla diazi [file zookeys.674.11435-treatment6.xml]

<!DOCTYPE tp:taxon-treatment
  PUBLIC "-//TaxonX//DTD Taxonomic Treatment Publishing DTD v0 20100105//EN" "tax-treatment-NSO.dtd">
<tp:taxon-treatment xmlns:tp="http://www.plazi.org/taxpub"><tp:treatment-meta><kwd-group><label>Taxon classification</label><kwd><named-content xmlns:xlink="http://www.w3.org/1999/xlink" content-type="kingdom">Animalia</named-content></kwd><kwd><named-content xmlns:xlink="http://www.w3.org/1999/xlink" content-type="order">Neuroptera</named-content></kwd><kwd><named-content xmlns:xlink="http://www.w3.org/1999/xlink" content-type="family">Chrysopidae</named-content></kwd></kwd-group><mixed-citation publication-type="journal"><person-group><name><surname>Tauber</surname><given-names>Catherine A.</given-names></name><name><surname>Sosa</surname><given-names>Francisco</given-names></name><name><surname>Albuquerque</surname><given-names>Gilberto S.</given-names></name><name><surname>Tauber</surname><given-names>Maurice J.</given-names></name></person-group><article-title>Revision of the Neotropical green lacewing genus <italic><tp:taxon-name><tp:taxon-name-part taxon-name-part-type="genus" reg="Ungla">Ungla</tp:taxon-name-part></tp:taxon-name></italic> (<tp:taxon-name><tp:taxon-name-part taxon-name-part-type="order">Neuroptera</tp:taxon-name-part></tp:taxon-name>, <tp:taxon-name><tp:taxon-name-part taxon-name-part-type="family">Chrysopidae</tp:taxon-name-part></tp:taxon-name>)</article-title><source>Zookeys</source><day>16</day><month>5</month><year>2017</year><volume>2017</volume><issue>674</issue><fpage>1</fpage><lpage>188</lpage><pub-id pub-id-type="doi">10.3897/zookeys.674.11435</pub-id></mixed-citation></tp:treatment-meta><tp:nomenclature><tp:taxon-name>
              <tp:taxon-name-part taxon-name-part-type="genus" reg="Ungla">Ungla</tp:taxon-name-part>
              <tp:taxon-name-part taxon-name-part-type="species" reg="diazi">diazi</tp:taxon-name-part>
            </tp:taxon-name><tp:taxon-authority>Sosa, 2015</tp:taxon-authority><xref ref-type="fig" rid="F31">Figs 31</xref><xref ref-type="fig" rid="F32">, 32</xref><xref ref-type="fig" rid="F33">, 33</xref><xref ref-type="fig" rid="F34">, 34</xref><xref ref-type="fig" rid="F143">, 143c</xref><!--PageBreak--><tp:nomenclature-citation-list><tp:nomenclature-citation><tp:taxon-name>
                  <tp:taxon-name-part taxon-name-part-type="genus" reg="Ungla">Ungla</tp:taxon-name-part> <tp:taxon-name-part taxon-name-part-type="species" reg="diazi">diazi</tp:taxon-name-part></tp:taxon-name><comment>Sosa, 2015. <italic>Zootaxa</italic> 4018 (2): 180–183; “VENEZUELA. <italic>Lara state</italic>: P. N. [Parque Nacional] Yacambú, El Blanquito, 1463 m, <named-content xmlns:xlink="http://www.w3.org/1999/xlink" content-type="dwc:verbatimCoordinates" xlink:type="simple"><named-content content-type="geo-json" specific-use="{&#34;type&#34;:&#34;Point&#34;,&#34;coordinates&#34;:[-69.576080,9.706490]}" id="NCID0E36BI" xlink:type="simple">9.70649°N/69.57608°W</named-content></named-content>, 28.iv–4.v.2003, J. Clavijo, R. Briceño, A. Chacón &amp; Q. Árias Leg. [project S1-2000000479]. Deposited in the <named-content xmlns:xlink="http://www.w3.org/1999/xlink" content-type="dwc:institutional_code" xlink:type="simple">MIZA</named-content>.” <bold>Holotype.</bold><named-content xmlns:xlink="http://www.w3.org/1999/xlink" content-type="dwc:institutional_code" xlink:type="simple">MIZA</named-content>, male. For images of the type see <xref ref-type="bibr" rid="B44">Sosa (2015)</xref>; for labels, see Fig. <xref ref-type="fig" rid="F143">143c</xref> here.</comment></tp:nomenclature-citation></tp:nomenclature-citation-list></tp:nomenclature><tp:treatment-sec sec-type="diagnosis" id="SECID0ETACI"><title>Diagnosis.</title><p>
              <italic><tp:taxon-name><tp:taxon-name-part taxon-name-part-type="genus" reg="Ungla">Ungla</tp:taxon-name-part> <tp:taxon-name-part taxon-name-part-type="species" reg="diazi">diazi</tp:taxon-name-part></tp:taxon-name></italic> is typified by (i) a yellow flagellum marked with black ventrolaterally, (ii) scape unmarked dorsally, except sometimes with a small to large mark distolaterally on the ventral surface, and (iii) gena cream-colored to golden below the eyes, with a black spot on the pleurostomal margin. The spiracles on the male abdomen are not enlarged, and sternites S4–S6 are densely covered with microsetae.</p><p>The marking on the distolateral corner of the ventral surface of the scape varies from absent (some Venezuelan specimens) to large, dark and shiny (Bolivian specimens). Indeed the dorsal head markings of the Bolivian population are so dark and shiny that they appear similar to <italic><tp:taxon-name><tp:taxon-name-part taxon-name-part-type="genus" reg="Ungla">U.</tp:taxon-name-part> <tp:taxon-name-part taxon-name-part-type="species" reg="banksi">banksi</tp:taxon-name-part></tp:taxon-name></italic> and <italic><tp:taxon-name><tp:taxon-name-part taxon-name-part-type="genus" reg="Ungla">U.</tp:taxon-name-part> <tp:taxon-name-part taxon-name-part-type="species" reg="quchapampa">quchapampa</tp:taxon-name-part></tp:taxon-name></italic>. Hand-written labels on some specimens of <italic><tp:taxon-name><tp:taxon-name-part taxon-name-part-type="genus" reg="Ungla">U.</tp:taxon-name-part> <tp:taxon-name-part taxon-name-part-type="species" reg="diazi">diazi</tp:taxon-name-part></tp:taxon-name></italic> from Bolivia indicate that Adams too thought the species was related to <italic><tp:taxon-name><tp:taxon-name-part taxon-name-part-type="genus" reg="Ungla">U.</tp:taxon-name-part> <tp:taxon-name-part taxon-name-part-type="species" reg="banksi">banksi</tp:taxon-name-part></tp:taxon-name></italic> (then known as <italic><tp:taxon-name><tp:taxon-name-part taxon-name-part-type="genus" reg="Nothochrysa">Nothochrysa</tp:taxon-name-part> <tp:taxon-name-part taxon-name-part-type="species" reg="tibialis">tibialis</tp:taxon-name-part></tp:taxon-name></italic>). In addition to the traits above, <italic><tp:taxon-name><tp:taxon-name-part taxon-name-part-type="genus" reg="Ungla">U.</tp:taxon-name-part> <tp:taxon-name-part taxon-name-part-type="species" reg="diazi">diazi</tp:taxon-name-part></tp:taxon-name></italic> adults can be distinguished from <italic><tp:taxon-name><tp:taxon-name-part taxon-name-part-type="genus" reg="Ungla">U.</tp:taxon-name-part> <tp:taxon-name-part taxon-name-part-type="species" reg="banksi">banksi</tp:taxon-name-part></tp:taxon-name></italic> by their more elongate wings and lighter brown veins, largely lacking suffusion. They can be differentiated from <italic><tp:taxon-name><tp:taxon-name-part taxon-name-part-type="genus" reg="Ungla">U.</tp:taxon-name-part> <tp:taxon-name-part taxon-name-part-type="species" reg="quchapampa">quchapampa</tp:taxon-name-part></tp:taxon-name></italic> by their lack of a large marking on the frons.</p><fig id="F31" position="float" orientation="portrait"><label>Figure 31.</label><caption><p>
                  <italic><tp:taxon-name><tp:taxon-name-part taxon-name-part-type="genus" reg="Ungla">Ungla</tp:taxon-name-part> <tp:taxon-name-part taxon-name-part-type="species" reg="diazi">diazi</tp:taxon-name-part></tp:taxon-name></italic> Sosa: External features, (<bold>a</bold>) head, frontal (<bold>b</bold>) head, prothorax, dorsal (<bold>c</bold>) head, frontolateral (<bold>d</bold>) head, ventral (<bold>e</bold>) head, thorax, dorsal (<bold>f</bold>) head, thorax, ventrolateral (all: Bolivia, Cochabamba, male, <named-content xmlns:xlink="http://www.w3.org/1999/xlink" content-type="dwc:institutional_code" xlink:type="simple">CAS</named-content>).</p></caption><graphic xmlns:xlink="http://www.w3.org/1999/xlink" xlink:href="zookeys-674-001-g031.jpg" position="float" orientation="portrait" xlink:type="simple" id="oo_136141.jpg"/></fig><fig id="F32" position="float" orientation="portrait"><label>Figure 32.</label><caption><p>
                  <italic><tp:taxon-name><tp:taxon-name-part taxon-name-part-type="genus" reg="Ungla">Ungla</tp:taxon-name-part> <tp:taxon-name-part taxon-name-part-type="species" reg="diazi">diazi</tp:taxon-name-part></tp:taxon-name></italic> Sosa: Wings (Bolivia, Cochabamba, male, <named-content xmlns:xlink="http://www.w3.org/1999/xlink" content-type="dwc:institutional_code" xlink:type="simple">CAS</named-content>).</p></caption><graphic xmlns:xlink="http://www.w3.org/1999/xlink" xlink:href="zookeys-674-001-g032.jpg" position="float" orientation="portrait" xlink:type="simple" id="oo_136142.jpg"/></fig></tp:treatment-sec><tp:treatment-sec sec-type="redescription" id="SECID0EEGCI"><title>Redescription.</title><p>Head golden to cream-colored, with vertex smooth, shiny; curved marking on vertex dark brown to black, large, prominent, broadly connected mesally, extending anteriorly to antennal fossae, but not between scapes; area between eyes and vertex unmarked; frons unmarked; gena with brown mark distally, not touching eyes, continuing <!--PageBreak-->along lateral margin of clypeus, but not reaching tip; tentorial pits with light brown margins. Antenna with scape golden to cream-colored, ventral surface with large, dark brown to black mark distolaterally; pedicel with brown ring; flagellum cream-colored to light tan dorsally, dark brown to black ventrally; maxillary palp with basal two segments pale, distal three segments dark brown; labial palp with basal segment pale, distal two segments with dark brown.</p><p>Prothorax cream-colored mesally, with wide, shiny, dark brown, lateral stripes, very thin, brown mesal line; transverse furrow shallow, in posterior region, ending laterally in slightly lightened circular area within dark lateral stripe; dorsal surface apparently with waxy covering, with fine pale setae dorsally, darker, heavier setae laterally. Mesothorax, <!--PageBreak-->metathorax cream-colored to tan mesally, marked with light brown to brown laterally. Legs pale, cream-colored, without marks. Measurements: head width: 1.4–1.5 mm; ratio head width : eye width: 2.5–2.7 : 1; prothorax width: 1.1–1.2 mm, length: 0.5–0.7 mm.</p><p>Forewing, hindwing rounded apically; membrane clear, largely without fumose areas. Forewing with veins uninflated, except basal section of <abbrev xmlns:xlink="http://www.w3.org/1999/xlink" xlink:title="Pseudocubitus" id="ABBRID0ESGCI" xlink:type="simple">Psc</abbrev> slightly crassate (male &amp; female); stigma lightly opaque, with four to five, tan to brown subcostal crossveins below stigma, small area surrounding crossveins sometimes marked with brown; longitudinal veins mostly light tan; transverse veins slightly darker, especially costal, distal radial crossveins, anal veins, all usually without suffusion, occasionally light suffusion around anal veins. Hindwing venation pale. Forewing 12.1–14.7 mm long, 4.1–5.1 mm wide (ratio, L : W = 2.9–3.0 : 1), height of tallest costal cell 0.8–1.1 mm (cell number 5–6); length of first intramedian cell 0.8–1.0 mm; 10–11 radial cells (closed cells between R and <abbrev xmlns:xlink="http://www.w3.org/1999/xlink" xlink:title="Radial sector" id="ABBRID0EWGCI" xlink:type="simple">Rs</abbrev>); 4 Banksian cells (b cells), 4 b’ cells; 4–6 inner gradates, 6–7 outer gradates. Hindwing 10.7–13.1 mm long, 3.3–4.4 mm wide (ratio, L : W = 3.0–3.1 : 1), 10–11 radial cells, 3–4 Banksian (b) cells, 3–4 b’ cells, 3–6 inner gradates, 5–7 outer gradates.</p><p>Male. Abdomen with unenlarged spiracles (e.g., A7: spiracle diameter ~0.05x length of sternite); subanal plate large, with ~ten robust setae; T9+ectoproct short, with dorsal invagination shallow, extending approximately one half the distance to anterior margin of T9, lateral margins of invagination slightly convex; dorsal margin <!--PageBreak-->of segment rounded distally, with posteroventral margin extended distally in husky, rounded knob; ventral margin sclerotized well beyond callus cerci; callus cerci large, oblong, with ~ 30–36 robust microtrichia; circumference sclerotized, sclerotization contiguous with that on ventral margin of ectoproct, with narrow band of light sclerotization extending dorsally from dorsal margin of callus cerci to top of T9+<abbrev xmlns:xlink="http://www.w3.org/1999/xlink" xlink:title="ectoproct" id="ABBRID0E5GCI" xlink:type="simple">ect</abbrev>. S8+9 fused, with line of fusion well demarcated; S9 considerably more heavily sclerotized than S8; dorsal margin lightly sclerotized, including basally; terminus up-turned posteriorly, not extending distally far beyond T9+<abbrev xmlns:xlink="http://www.w3.org/1999/xlink" xlink:title="ectoproct" id="ABBRID0ECHCI" xlink:type="simple">ect</abbrev>, with setae slightly enlarged, but not flanged. Gonarcus with bridge robust, very slightly angled mesally, arms slender in lateral view, flared, with digitiform process slender; mediuncus long, narrow, slightly rounded dorsally (lateral view); bilobed gonosaccus, each lobe with single, large patch of large gonosetae probably facing mesally when unexpanded; gonosetae arising from bulbous setal bases, dorsal ones slightly smaller than ventral ones; hypandrium internum robust, broadly V-shaped, with lightly sclerotized, U-shaped comes.</p><p>Female. See <xref ref-type="bibr" rid="B44">Sosa (2015)</xref>.</p><fig id="F33" position="float" orientation="portrait"><label>Figure 33.</label><caption><p>
                  <italic><tp:taxon-name><tp:taxon-name-part taxon-name-part-type="genus" reg="Ungla">Ungla</tp:taxon-name-part> <tp:taxon-name-part taxon-name-part-type="species" reg="diazi">diazi</tp:taxon-name-part></tp:taxon-name></italic> Sosa: Male abdomen, (<bold>a</bold>) segments A7-terminus, lateral (<bold>b</bold>) callus cerci (<bold>c</bold>) eighth tergite and ninth tergite + ectoproct, dorsal (<bold>d</bold>) fused eighth and ninth sternites, ventral. <bold>c.c.</bold> callus cerci <bold>inv</bold> invaginated dorsal cleft in T9+ectoproct <bold>sp</bold> spiracle <bold>S8+9</bold> fused eighth and ninth sternites <bold>T8</bold> eighth tergite <bold>T9+e</bold> fused ninth tergite and ectoproct (all: Bolivia, Cochabamba, <named-content xmlns:xlink="http://www.w3.org/1999/xlink" content-type="dwc:institutional_code" xlink:type="simple">CAS</named-content>).</p></caption><graphic xmlns:xlink="http://www.w3.org/1999/xlink" xlink:href="zookeys-674-001-g033.jpg" position="float" orientation="portrait" xlink:type="simple" id="oo_136143.jpg"/></fig><fig id="F34" position="float" orientation="portrait"><label>Figure 34.</label><caption><p>
                  <italic><tp:taxon-name><tp:taxon-name-part taxon-name-part-type="genus" reg="Ungla">Ungla</tp:taxon-name-part> <tp:taxon-name-part taxon-name-part-type="species" reg="diazi">diazi</tp:taxon-name-part></tp:taxon-name></italic> Sosa: Male genitalia, (<bold>a</bold>) gonarcus, lateral (<bold>b</bold>) gonarcus, dorsolateral (<bold>c</bold>) gonarcus, dorsal (<bold>d</bold>) gonarcus, ventral (<bold>e</bold>) gonarcus, frontal. <bold>g.ap.</bold> gonarcal apodeme <bold>g.br.</bold> gonarcal bridge <bold>gsac</bold> gonosaccus <bold>h.i.</bold> hypandrium internum <bold>mu</bold> mediuncus <bold>pr</bold> unarticulated process on frontal margin of gonarcal apodeme <bold>s.p.</bold> setose subanal plate (all: Bolivia, Cochabamba, <named-content xmlns:xlink="http://www.w3.org/1999/xlink" content-type="dwc:institutional_code" xlink:type="simple">CAS</named-content>).</p></caption><graphic xmlns:xlink="http://www.w3.org/1999/xlink" xlink:href="zookeys-674-001-g034.jpg" position="float" orientation="portrait" xlink:type="simple" id="oo_136144.jpg"/></fig></tp:treatment-sec><tp:treatment-sec sec-type="variation" id="SECID0ESKCI"><title>Variation.</title><p>The darkness and sizes of the head and appendage markings on this species show considerable variability. Dorsal head markings range from faint, diffuse to dark, shiny brown or black. The basal flagellomeres range from entirely pale, to light brown on ventral and lateral surfaces only, to shiny dark brown or black on all surfaces.</p></tp:treatment-sec><tp:treatment-sec sec-type="distribution" id="SECID0EXKCI"><title>Known distribution.</title><p>BOLIVIA: Department of Cochabamba. VENEZUELA: States of Aragua, Lara.</p></tp:treatment-sec><tp:treatment-sec sec-type="material" id="SECID0E3KCI"><title>Specimens examined</title><p>[in addition to those listed by <xref ref-type="bibr" rid="B44">Sosa (2015)</xref>]. Bolivia. Cochabamba Carrasco, Siberia, 1850 m, F. Walz, XII/1962 (3F, <named-content xmlns:xlink="http://www.w3.org/1999/xlink" content-type="dwc:institutional_code" xlink:type="simple">CAS</named-content>), XII/1962-I/1963 <!--PageBreak-->(11F, 1M, <named-content xmlns:xlink="http://www.w3.org/1999/xlink" content-type="dwc:institutional_code" xlink:type="simple">CAS</named-content>), X/1963 (1M, 9F, <named-content xmlns:xlink="http://www.w3.org/1999/xlink" content-type="dwc:institutional_code" xlink:type="simple">CAS</named-content>). Venezuela. <italic>Aragua</italic>: Rancho Grande, 1100m, 24–31/X/1966, S. S. &amp; W. D. Duckworth (2M, 2F, <named-content xmlns:xlink="http://www.w3.org/1999/xlink" content-type="dwc:institutional_code" xlink:type="simple">USNM</named-content>), 14/VI/1967, 25/VI/1967, 4/VI/1967, 5/VII/1967, 1/VIII/1967, 5/VIII/1967, 15/VIII/1967, R. W. Poole (1M, 5F, <named-content xmlns:xlink="http://www.w3.org/1999/xlink" content-type="dwc:institutional_code" xlink:type="simple">CUIC</named-content>), 10–21/II/1969, Duckworth &amp; Dietz (3F, <named-content xmlns:xlink="http://www.w3.org/1999/xlink" content-type="dwc:institutional_code" xlink:type="simple">USNM</named-content>); Henri Pittier Nat. Park, Rancho Grande Bio. Station, white light, 1100 m, 24/I/1996, J. &amp; A. Skevington (1F, <named-content xmlns:xlink="http://www.w3.org/1999/xlink" content-type="dwc:institutional_code" xlink:type="simple">DEBU</named-content>).</p></tp:treatment-sec><tp:treatment-sec><!--Section generated to contain objects referenced in tp:taxon-treatment.--><fig id="F143" position="float" orientation="portrait"><label>Figure 143.</label><caption><p>Type labels from <italic><tp:taxon-name><tp:taxon-name-part taxon-name-part-type="genus" reg="Ungla">Ungla</tp:taxon-name-part></tp:taxon-name></italic> species described in recent years before this study, <bold>a–g</bold> <xref ref-type="bibr" rid="B44">Sosa (2015)</xref> <bold>h, i</bold> <xref ref-type="bibr" rid="B40">Penny (1998)</xref>.</p></caption><graphic xmlns:xlink="http://www.w3.org/1999/xlink" xlink:href="zookeys-674-001-g143.jpg" position="float" orientation="portrait" xlink:type="simple" id="oo_136321.jpg"/></fig></tp:treatment-sec><ref-list><ref id="B44"><mixed-citation xmlns:xlink="http://www.w3.org/1999/xlink" xlink:type="simple">
          <person-group><name name-style="western"><surname>Sosa</surname><given-names>FJ</given-names></name></person-group> (<year>2015</year>) <article-title>First records of <italic><tp:taxon-name><tp:taxon-name-part taxon-name-part-type="genus">Ungla</tp:taxon-name-part></tp:taxon-name></italic> Navás (<tp:taxon-name><tp:taxon-name-part taxon-name-part-type="order">Neuroptera</tp:taxon-name-part></tp:taxon-name>: <tp:taxon-name><tp:taxon-name-part taxon-name-part-type="family">Chrysopidae</tp:taxon-name-part></tp:taxon-name>) from Venezuela, with descriptions of seven new species.</article-title> <source>Zootaxa</source> <volume>4018</volume>: <fpage>176</fpage>–<lpage>200</lpage>. <ext-link xlink:type="simple" ext-link-type="doi" xlink:href="10.11646/zootaxa.4018.2.2">https://doi.org/10.11646/zootaxa.4018.2.2</ext-link></mixed-citation></ref><ref id="B40"><mixed-citation xmlns:xlink="http://www.w3.org/1999/xlink" xlink:type="simple">
          <person-group><name name-style="western"><surname>Penny</surname><given-names>ND</given-names></name></person-group> (<year>1998</year>) <article-title>New <tp:taxon-name><tp:taxon-name-part taxon-name-part-type="subfamily">Chrysopinae</tp:taxon-name-part></tp:taxon-name> from Costa Rica (<tp:taxon-name><tp:taxon-name-part taxon-name-part-type="order">Neuroptera</tp:taxon-name-part></tp:taxon-name>: <tp:taxon-name><tp:taxon-name-part taxon-name-part-type="family">Chrysopidae</tp:taxon-name-part></tp:taxon-name>).</article-title> <source>Journal of Neuropterology</source> <volume>1</volume>: <fpage>55</fpage>–<lpage>78</lpage>.</mixed-citation></ref></ref-list></tp:taxon-treatment>
