# Supplementary material for: Revision of the Neotropical green lacewing genus Ungla (Neuroptera, Chrysopidae)
Source: Zookeys. 2017 May 16;(674):1–188. doi: 10.3897/zookeys.674.11435 (PMC5523201; doi:10.3897/zookeys.674.11435)
Supplement: XML Treatment for Ungla favrei [file zookeys.674.11435-treatment7.xml]

<!DOCTYPE tp:taxon-treatment
  PUBLIC "-//TaxonX//DTD Taxonomic Treatment Publishing DTD v0 20100105//EN" "tax-treatment-NSO.dtd">
<tp:taxon-treatment xmlns:tp="http://www.plazi.org/taxpub"><tp:treatment-meta><kwd-group><label>Taxon classification</label><kwd><named-content xmlns:xlink="http://www.w3.org/1999/xlink" content-type="kingdom">Animalia</named-content></kwd><kwd><named-content xmlns:xlink="http://www.w3.org/1999/xlink" content-type="order">Neuroptera</named-content></kwd><kwd><named-content xmlns:xlink="http://www.w3.org/1999/xlink" content-type="family">Chrysopidae</named-content></kwd></kwd-group><mixed-citation publication-type="journal"><person-group><name><surname>Tauber</surname><given-names>Catherine A.</given-names></name><name><surname>Sosa</surname><given-names>Francisco</given-names></name><name><surname>Albuquerque</surname><given-names>Gilberto S.</given-names></name><name><surname>Tauber</surname><given-names>Maurice J.</given-names></name></person-group><article-title>Revision of the Neotropical green lacewing genus <italic><tp:taxon-name><tp:taxon-name-part taxon-name-part-type="genus" reg="Ungla">Ungla</tp:taxon-name-part></tp:taxon-name></italic> (<tp:taxon-name><tp:taxon-name-part taxon-name-part-type="order">Neuroptera</tp:taxon-name-part></tp:taxon-name>, <tp:taxon-name><tp:taxon-name-part taxon-name-part-type="family">Chrysopidae</tp:taxon-name-part></tp:taxon-name>)</article-title><source>Zookeys</source><day>16</day><month>5</month><year>2017</year><volume>2017</volume><issue>674</issue><fpage>1</fpage><lpage>188</lpage><pub-id pub-id-type="doi">10.3897/zookeys.674.11435</pub-id></mixed-citation></tp:treatment-meta><tp:nomenclature><tp:taxon-name>
              <tp:taxon-name-part taxon-name-part-type="genus" reg="Ungla">Ungla</tp:taxon-name-part>
              <tp:taxon-name-part taxon-name-part-type="species" reg="favrei">favrei</tp:taxon-name-part>
            </tp:taxon-name><tp:taxon-authority>(Navás, 1935)</tp:taxon-authority><xref ref-type="fig" rid="F35">Figs 35</xref><xref ref-type="fig" rid="F36">, 36</xref><xref ref-type="fig" rid="F37">, 37</xref><xref ref-type="fig" rid="F38">, 38</xref><xref ref-type="fig" rid="F39">, 39</xref><xref ref-type="fig" rid="F40">, 40</xref><xref ref-type="fig" rid="F41">, 41</xref><xref ref-type="fig" rid="F42">, 42</xref><tp:nomenclature-citation-list><tp:nomenclature-citation><tp:taxon-name>
                  <tp:taxon-name-part taxon-name-part-type="genus" reg="Chrysopa">Chrysopa</tp:taxon-name-part> <tp:taxon-name-part taxon-name-part-type="species" reg="favrei">favrei</tp:taxon-name-part></tp:taxon-name><comment>Navás, 1935. <italic>Rev. R. Acad. Cienc. exactas fis. nat. Madrid</italic> 32: 363–364, fig. 57; “Colombie: Vallée de Quindio, 1.500 à 2.000m. d’alt. Favre-Duchartre, 1930, janvier. Mus. de París”. <xref ref-type="bibr" rid="B39">Penny 1977</xref>: 17 (list); <xref ref-type="bibr" rid="B12">Brooks and Barnard 1990</xref>: 279 (list, as “ ‘<tp:taxon-name><tp:taxon-name-part taxon-name-part-type="genus" reg="Chrysopa">Chrysopa</tp:taxon-name-part></tp:taxon-name>’ incertae sedis”); <xref ref-type="bibr" rid="B37">Oswald 2015</xref> (catalog). <tp:taxon-name><tp:taxon-name-part taxon-name-part-type="genus" reg="Ungla">Ungla</tp:taxon-name-part> <tp:taxon-name-part taxon-name-part-type="species" reg="favrei">favrei</tp:taxon-name-part></tp:taxon-name> (Navás) by <xref ref-type="bibr" rid="B16">Legrand et al. 2008</xref>: 136 (tax); <xref ref-type="bibr" rid="B37">Oswald 2015</xref> (catalog). <bold>Lectotype</bold> (Figs <xref ref-type="fig" rid="F35">35</xref>, <xref ref-type="fig" rid="F36">36</xref>). <named-content xmlns:xlink="http://www.w3.org/1999/xlink" content-type="dwc:institutional_code" xlink:type="simple">MNHN</named-content>, female (examined); lectotype designated by <xref ref-type="bibr" rid="B16">Legrand et al. (2008</xref>: 136). The type locality is probably in the Cocora Valley (1800–2400 m, Department of Quindio) in the Central Cordillera of the Andean mountains.</comment></tp:nomenclature-citation><tp:nomenclature-citation><tp:taxon-name>
                  <tp:taxon-name-part taxon-name-part-type="genus" reg="Chrysopa">Chrysopa</tp:taxon-name-part> <tp:taxon-name-part taxon-name-part-type="species" reg="nesotala">nesotala</tp:taxon-name-part></tp:taxon-name><comment>Banks, 1944. <italic>Bol. Entomol. Venezolana</italic> 3: 16; “Rio Ognacatal, Western Cordillera, Colombia, 2.000 meters (Fassl coll.). Type M.C.Z. N° 26.210”. <xref ref-type="bibr" rid="B39">Penny 1977</xref>: 19 (list); <xref ref-type="bibr" rid="B37">Oswald 2015</xref> (catalog). <tp:taxon-name><tp:taxon-name-part taxon-name-part-type="genus" reg="Suarius">Suarius</tp:taxon-name-part> <tp:taxon-name-part taxon-name-part-type="species" reg="nesotala">nesotala</tp:taxon-name-part></tp:taxon-name> (Banks), by <xref ref-type="bibr" rid="B3">Adams and Penny 1985</xref>: 436 (tax. disc.). <tp:taxon-name><tp:taxon-name-part taxon-name-part-type="genus" reg="Ungla">Ungla</tp:taxon-name-part> <tp:taxon-name-part taxon-name-part-type="species" reg="nesotala">nesotala</tp:taxon-name-part></tp:taxon-name> (Banks), by <xref ref-type="bibr" rid="B12">Brooks and Barnard 1990</xref>: 279, <xref ref-type="bibr" rid="B13">Freitas 2007</xref>: 415 (key to adults); <xref ref-type="bibr" rid="B37">Oswald 2015</xref> (catalog). <bold>syn. n. Holotype</bold> (Fig. <xref ref-type="fig" rid="F37">37</xref>). <named-content xmlns:xlink="http://www.w3.org/1999/xlink" content-type="dwc:institutional_code" xlink:type="simple">MCZ</named-content>, female (examined); holotype by original designation. Banks referred to a single specimen; thus it is the holotype. We could not find a “Rio Ognacatal” in South America; we assume that the term refers to Río Aguacatal, a stream in Valle del Cauca Department, Colombia (located between El Centenario and Barrio Terrón Colorado. Rio Aguacatal is in the Western Cordillera of the Andes at an elevation of approximately 2,000 meters. <bold>Support for synonymy.</bold> The types of both species are females and discolored with age. A large series of specimens (<named-content xmlns:xlink="http://www.w3.org/1999/xlink" content-type="dwc:institutional_code" xlink:type="simple">CAS</named-content>, see below) collected in Cochabamba Department, Bolivia, allowed us to associate males and females of the species and to identify diagnostic external and male genitalic characters that confirm the synonymy.</comment></tp:nomenclature-citation></tp:nomenclature-citation-list></tp:nomenclature><tp:treatment-sec sec-type="diagnosis" id="SECID0EFTCI"><title>Diagnosis.</title><p>This species is distinguished from other Andean <italic><tp:taxon-name><tp:taxon-name-part taxon-name-part-type="genus" reg="Ungla">Ungla</tp:taxon-name-part></tp:taxon-name></italic> species by a brown, inverted U-shaped mark that is broken mesally, a white to cream-colored face, frons usually with brown mesal spot of variable size and darkness, antenna cream-colored, with longitudinal brown mark on the distal, upper surface of the scape that extends onto the pedicel, and wings with pale longitudinal veins and numerous brown crossveins. The male abdomen has moderately enlarged spiracles and dense setation; the gonarcal bridge has a ledge that extends forward and receives the base of the mediuncus.</p><fig id="F35" position="float" orientation="portrait"><label>Figure 35.</label><caption><p>
                  <italic><tp:taxon-name><tp:taxon-name-part taxon-name-part-type="genus" reg="Chrysopa">Chrysopa</tp:taxon-name-part> <tp:taxon-name-part taxon-name-part-type="species" reg="favrei">favrei</tp:taxon-name-part></tp:taxon-name></italic> Navás: External features, (<bold>a</bold>) labels (<bold>b</bold>) head, frontal (<bold>c</bold>) head, prothorax, dorsal (<bold>d</bold>) head, frontolateral (<bold>e</bold>) head, thorax, dorsal (<bold>f</bold>) body, dorsolateral (<bold>g</bold>) body, left wings (<bold>h</bold>) forewing (<bold>i</bold>) hindwing (all: Colombia, Valle de Quindio, lectotype, female, <named-content xmlns:xlink="http://www.w3.org/1999/xlink" content-type="dwc:institutional_code" xlink:type="simple">MNHN</named-content>).</p></caption><graphic xmlns:xlink="http://www.w3.org/1999/xlink" xlink:href="zookeys-674-001-g035.jpg" position="float" orientation="portrait" xlink:type="simple" id="oo_136145.jpg"/></fig><fig id="F36" position="float" orientation="portrait"><label>Figure 36.</label><caption><p>
                  <italic><tp:taxon-name><tp:taxon-name-part taxon-name-part-type="genus" reg="Chrysopa">Chrysopa</tp:taxon-name-part> <tp:taxon-name-part taxon-name-part-type="species" reg="favrei">favrei</tp:taxon-name-part></tp:taxon-name></italic> Navás: Female abdomen, (<bold>a</bold>) segments A5-A10, lateral (<bold>b</bold>) terminalia, exterior, lateral (<bold>c, d</bold>) genitalia, interior, lateral (<bold>e</bold>) gonapophysis lateralis, subgenitale, posterior (<bold>f</bold>) subgenitale, posterior (<bold>g</bold>) subgenitale, lateral. <bold>b.c.</bold> bursa copulatrix <bold>g.l.</bold> gonapophysis lateralis <bold>S7</bold> seventh sternite <bold>sg</bold> subgenitale <bold>sg.d.</bold> dorsal lobe of subgenitale <bold>sg.v</bold>. ventral lobe of subgenitale <bold>sm</bold> spermatheca <bold>T5</bold> fifth tergite (all: Colombia, Valle de Quindio, lectotype, <named-content xmlns:xlink="http://www.w3.org/1999/xlink" content-type="dwc:institutional_code" xlink:type="simple">MNHN</named-content>).</p></caption><graphic xmlns:xlink="http://www.w3.org/1999/xlink" xlink:href="zookeys-674-001-g036.jpg" position="float" orientation="portrait" xlink:type="simple" id="oo_136146.jpg"/></fig><fig id="F37" position="float" orientation="portrait"><label>Figure 37.</label><caption><p>
                  <italic><tp:taxon-name><tp:taxon-name-part taxon-name-part-type="genus" reg="Chrysopa">Chrysopa</tp:taxon-name-part> <tp:taxon-name-part taxon-name-part-type="species" reg="nesotala">nesotala</tp:taxon-name-part></tp:taxon-name></italic> Banks: External features, (<bold>a</bold>) labels (<bold>b</bold>) head, frontodorsal (<bold>c</bold>) head, prothorax, dorsal (<bold>d</bold>) scape, dorsal (<bold>e</bold>) head, prothorax, lateral (<bold>f</bold>) thorax, dorsal (<bold>g</bold>) head, ventral (<bold>h</bold>) body, lateral (<bold>i</bold>) body, left wings (<bold>j</bold>) right forewing (<bold>k</bold>) right hindwing (Colombia, Rio Ognacatal, holotype, female, <named-content xmlns:xlink="http://www.w3.org/1999/xlink" content-type="dwc:institutional_code" xlink:type="simple">MCZ</named-content>).</p></caption><graphic xmlns:xlink="http://www.w3.org/1999/xlink" xlink:href="zookeys-674-001-g037.jpg" position="float" orientation="portrait" xlink:type="simple" id="oo_136147.jpg"/></fig><p>Among all <italic><tp:taxon-name><tp:taxon-name-part taxon-name-part-type="genus" reg="Ungla">Ungla</tp:taxon-name-part></tp:taxon-name></italic> species, <italic><tp:taxon-name><tp:taxon-name-part taxon-name-part-type="genus" reg="Ungla">U.</tp:taxon-name-part> <tp:taxon-name-part taxon-name-part-type="species" reg="favrei">favrei</tp:taxon-name-part></tp:taxon-name></italic> appears most similar to <italic><tp:taxon-name><tp:taxon-name-part taxon-name-part-type="genus" reg="Ungla">U.</tp:taxon-name-part> <tp:taxon-name-part taxon-name-part-type="species" reg="elbergi">elbergi</tp:taxon-name-part></tp:taxon-name></italic> sp. n., both externally and in some male abdominal features (e.g., the moderately enlarged spiracles (A7: ~0.15× length of sternite). However, its male abdominal segments are taller in height and shorter in length than those of <italic><tp:taxon-name><tp:taxon-name-part taxon-name-part-type="genus" reg="Ungla">U.</tp:taxon-name-part> <tp:taxon-name-part taxon-name-part-type="species" reg="elbergi">elbergi</tp:taxon-name-part></tp:taxon-name></italic>, and its genital structures (gonarcus, mediuncus and gonosaccus) differ in shape. It also resembles <italic><tp:taxon-name><tp:taxon-name-part taxon-name-part-type="genus" reg="Ungla">U.</tp:taxon-name-part> <tp:taxon-name-part taxon-name-part-type="species" reg="grandispiracula">grandispiracula</tp:taxon-name-part></tp:taxon-name></italic> sp. n., which can be differentiated by its larger spiracles (A7: 0.25× length of sternite), more robust gonosetae, gonarcal bridge without an enlarged mesal platform, and scape with brown dorsal mark that does not reach the pedicel.</p></tp:treatment-sec><tp:treatment-sec sec-type="redescription" id="SECID0EC1CI"><title>Redescription.</title><p>Body color: brown to brownish, sometimes with yellow mesally. Head cream-colored, with vertex smooth, often shiny; inverted U-shaped marking on vertex brown to reddish brown, usually prominent, narrowing and sometimes separated mesally, not extending anteriorly to area between scapes; antennal fossa, area between eyes and posterior half of vertex unmarked; frons often with brown, small to large, triangular marking centrally; gena with broad, brown stripe extending from eye along lateral margin of gena, clypeus; tentorial pits amber-colored. Antenna pale, dorsum of scape with brown longitudinal stripe distally, extending onto dorsal surface of pedicel; maxillary palp, labial palp with basal two segments pale, distal segments dark brown.</p><p>Prothorax yellowish mesally, with broad, brown to reddish brown, longitudinal, submesal stripes almost reaching lateral margin; transverse furrow in posterior region, not reaching lateral margins; dorsal surface with thin, pale setae, sparse mesally, denser laterally. Mesothorax, metathorax brown to yellowish brown laterally, yellow mesally. Measurements: head width: 1.2–1.3 mm; ratio head width : eye width: 2.4 : 1; prothorax width, 1.0 mm; length: 0.5–0.6 mm.</p><p>Forewing, hindwing narrow, rounded apically; membrane clear, hyaline, without fumose areas, with slender venation; stigma lightly opaque to clear, with four to five light to dark brown subcostal crossveins below stigma, area surrounding crossveins <!--PageBreak-->unmarked; longitudinal veins mostly pale, slightly darker at intersections, base of <abbrev xmlns:xlink="http://www.w3.org/1999/xlink" xlink:title="Radial sector" id="ABBRID0EM1CI" xlink:type="simple">Rs</abbrev>, distal parts of <abbrev xmlns:xlink="http://www.w3.org/1999/xlink" xlink:title="Pseudocubitus" id="ABBRID0EQ1CI" xlink:type="simple">Psc</abbrev>, anal veins darker; transverse veins mostly pale, with costal crossveins slightly dark near subcosta, intracubital crossveins, first gradate veins, distal veinlets slightly darker, without suffusion. First gradate vein meets <abbrev xmlns:xlink="http://www.w3.org/1999/xlink" xlink:title="Pseudomedia" id="ABBRID0EU1CI" xlink:type="simple">Psm</abbrev> very near intersection of transverse vein. Forewing 11.3–13.4 mm long, 3.7–4.6 mm wide (ratio, L : W = 2.9–3.1 : 1); height of tallest costal cell 0.9 mm (cell number 4–6); length of first intramedian cell 0.8–0.9 mm; 10–11 radial cells (closed cells between R and <abbrev xmlns:xlink="http://www.w3.org/1999/xlink" xlink:title="Radial sector" id="ABBRID0EY1CI" xlink:type="simple">Rs</abbrev>); 4 Banksian cells (b cells), 4 b’ cells; 4–6 inner gradates, 5–7 outer gradates. Hindwing with venation pale, 10.1–14.3 mm long, 3.1–4.7 mm wide (ratio, L : W = 3.1–3.2 <!--PageBreak-->: 1), 10–11 radial cells, 3 Banksian (b) cells, 4 b’ cells, 4–5 inner gradates, 5–6 outer gradates.</p><fig id="F38" position="float" orientation="portrait"><label>Figure 38.</label><caption><p>
                  <italic><tp:taxon-name><tp:taxon-name-part taxon-name-part-type="genus" reg="Ungla">Ungla</tp:taxon-name-part> <tp:taxon-name-part taxon-name-part-type="species" reg="favrei">favrei</tp:taxon-name-part></tp:taxon-name></italic> (Navás): External features, (<bold>a, b, c</bold>) head, frontal [Note variation in markings.] (<bold>d</bold>) head, prothorax, anterior mesothorax, dorsal (<bold>e</bold>) head, lateral (<bold>f</bold>) thorax, lateral (<bold>g</bold>) head, thorax, dorsal (<bold>h</bold>) body, dorsal (all: Bolivia, Cochabamba, <named-content xmlns:xlink="http://www.w3.org/1999/xlink" content-type="dwc:institutional_code" xlink:type="simple">CAS</named-content>; <bold>a</bold> male; <bold>b–h</bold> female).</p></caption><graphic xmlns:xlink="http://www.w3.org/1999/xlink" xlink:href="zookeys-674-001-g038.jpg" position="float" orientation="portrait" xlink:type="simple" id="oo_136148.jpg"/></fig><fig id="F39" position="float" orientation="portrait"><label>Figure 39.</label><caption><p>
                  <italic><tp:taxon-name><tp:taxon-name-part taxon-name-part-type="genus" reg="Ungla">Ungla</tp:taxon-name-part> <tp:taxon-name-part taxon-name-part-type="species" reg="favrei">favrei</tp:taxon-name-part></tp:taxon-name></italic> (Navás): Wings (Bolivia, Cochabamba, female, <named-content xmlns:xlink="http://www.w3.org/1999/xlink" content-type="dwc:institutional_code" xlink:type="simple">CAS</named-content>).</p></caption><graphic xmlns:xlink="http://www.w3.org/1999/xlink" xlink:href="zookeys-674-001-g039.jpg" position="float" orientation="portrait" xlink:type="simple" id="oo_136149.jpg"/></fig><p>Male. Abdomen with long and short setae, especially dense posteriorly, on A7–A9; spiracles moderately enlarged (e.g., A7: spiracle diameter ~0.15x length of sternite). T9+ectoproct rounded, sloping ventrally (lateral view), with dorsal invagination rounded, shallow (extending approximately one half distance to anterior margin of T9), posteroventral knob well defined, heavily sclerotized, bending mesally; ventral margin lightly sclerotized beyond callus cerci; callus cerci large, ovate, circumference lightly sclerotized; subrectal plate bearing field of ~15 short setae. S8+9 fused, with line of fusion not demarcated; dorsal margin sclerotized, especially basal 2/3rds; terminus rounded, extending distally only slightly beyond the tip of T9+<abbrev xmlns:xlink="http://www.w3.org/1999/xlink" xlink:title="ectoproct" id="ABBRID0EK4CI" xlink:type="simple">ect</abbrev>; terminal setae dense, enlarged, mostly simple, except for series of ~10–16 flanged setae on both sides of upper margin. Gonarcus (frontal view) broad, rounded throughout, flat; dorsal mar<!--PageBreak-->gin extending forward toward base of mediuncus, as short, ledge-like protuberance; lateral margins of the gonarcal apodemes with short, rounded lateral process extending forward. Mediuncus broad, thick basally (at attachment to the gonarcal bridge), becoming narrow distally, length ~1.8× height of gonarcus (measured in lateral view), distal portion arching downward from base, terminus with slightly enlarged knob. Gonosaccus large, robust, with two large pouches each bearing large field of robust, elongate, slightly curved gonosetae arising from large sockets (bases). Hypandrium internum narrow, U-shaped, with irregularly shaped comes.</p></tp:treatment-sec><tp:treatment-sec sec-type="variation" id="SECID0EQ4CI"><title>Variation.</title><p>Among the specimens we examined, there was considerable variation in the size and degree of separation of the dorsal head markings, in the presence or absence and size of a frontal marking, and the darkness and amount of brown coloration on the wing veins.</p></tp:treatment-sec><tp:treatment-sec sec-type="distribution" id="SECID0EV4CI"><title>Known distribution.</title><p>BOLIVIA (central): Department of Cochabamba. COLOMBIA (west to central): Departments of Cundinamarca, Quindio, Valle del Cauca.</p></tp:treatment-sec><tp:treatment-sec sec-type="material" id="SECID0E14CI"><title>Specimens examined</title><p>(in addition to types above). Bolivia. <italic>Cochabamba</italic>: Corrosco Siberia, 1650 m, XII/1962 – I/1963, purchase F. Walz (7M, 14F, <named-content xmlns:xlink="http://www.w3.org/1999/xlink" content-type="dwc:institutional_code" xlink:type="simple">CAS</named-content>), I/1964, F. Walz (1F, <named-content xmlns:xlink="http://www.w3.org/1999/xlink" content-type="dwc:institutional_code" xlink:type="simple">CAS</named-content>), X/1983 (1M, <named-content xmlns:xlink="http://www.w3.org/1999/xlink" content-type="dwc:institutional_code" xlink:type="simple">SDMC</named-content>), 1850 m, X/1963, F. Walz (1M, 5F, <named-content xmlns:xlink="http://www.w3.org/1999/xlink" content-type="dwc:institutional_code" xlink:type="simple">CAS</named-content>). Colombia. <italic>Cundinamarca</italic>: Monterredondo, 1420 m, XII/1958 (1F, <named-content xmlns:xlink="http://www.w3.org/1999/xlink" content-type="dwc:institutional_code" xlink:type="simple">CAS</named-content>), II/1959 (1F, <named-content xmlns:xlink="http://www.w3.org/1999/xlink" content-type="dwc:institutional_code" xlink:type="simple">CAS</named-content>).</p><fig id="F40" position="float" orientation="portrait"><label>Figure 40.</label><caption><p>
                  <italic><tp:taxon-name><tp:taxon-name-part taxon-name-part-type="genus" reg="Ungla">Ungla</tp:taxon-name-part> <tp:taxon-name-part taxon-name-part-type="species" reg="favrei">favrei</tp:taxon-name-part></tp:taxon-name></italic> (Navás): Male abdomen, (<bold>a</bold>) segments A5-terminus, lateral (<bold>b</bold>) segments A7-terminus, lateral (<bold>c</bold>) segment A9+ectoproct, lateral (<bold>d</bold>) callus cerci (<bold>e</bold>) tergite 9+ectoproct, dorsal, with gonarcus inside [Note deep mesal invagination of posterior margin.] (<bold>f</bold>) sternite 8+9, ventral, with large, flanged setae on distal margin (<bold>g, h</bold>) enlarged spiracle (A6). <bold>c.c.</bold> callus cerci <bold>inv.</bold> invagination of T9+ectoproct,dorsal surface <bold>h.i.</bold> hypandrium internum <bold>sp</bold> spiracle <bold>S8+9</bold> fused eighth and ninth sternites <bold>T7</bold> seventh tergite <bold>T9+e</bold> ninth tergite + ectoproct (Bolivia, Cochabamba, <named-content xmlns:xlink="http://www.w3.org/1999/xlink" content-type="dwc:institutional_code" xlink:type="simple">CAS</named-content>).</p></caption><graphic xmlns:xlink="http://www.w3.org/1999/xlink" xlink:href="zookeys-674-001-g040.jpg" position="float" orientation="portrait" xlink:type="simple" id="oo_136150.jpg"/></fig><fig id="F41" position="float" orientation="portrait"><label>Figure 41.</label><caption><p>
                  <italic><tp:taxon-name><tp:taxon-name-part taxon-name-part-type="genus" reg="Ungla">Ungla</tp:taxon-name-part> <tp:taxon-name-part taxon-name-part-type="species" reg="favrei">favrei</tp:taxon-name-part></tp:taxon-name></italic> (Navás): Male genitalia, (<bold>a</bold>) gonarcal complex, posterior, somewhat flattened (<bold>b</bold>) gonarcus, posterior (<bold>c</bold>) gonarcal complex, dorsal, gonosaccus fully expanded (<bold>d</bold>) gonarcal complex, frontal, tilted, gonosaccus partially expanded (<bold>e</bold>) hypandrium internum (<bold>f</bold>) gonarcal complex, lateral, gonosaccus fully expanded (<bold>g, h</bold>) gonarcal complex, lateral, gonosaccus partially expanded. <bold>c</bold> comes <bold>gsac</bold> gonosaccus <bold>g.ap.</bold> gonarcal apodeme <bold>g.br.</bold> gonarcal bridge <bold>h.i.</bold> hypandrium internum <bold>mu</bold> mediuncus <bold>p</bold> platform on mesal section of gonarcal bridge <bold>pr</bold> unarticulated process on frontal margin of gonarcal apodeme <bold>s.p.</bold> setose subanal plate (Bolivia, Cochabamba, <named-content xmlns:xlink="http://www.w3.org/1999/xlink" content-type="dwc:institutional_code" xlink:type="simple">CAS</named-content>).</p></caption><graphic xmlns:xlink="http://www.w3.org/1999/xlink" xlink:href="zookeys-674-001-g041.jpg" position="float" orientation="portrait" xlink:type="simple" id="oo_136151.jpg"/></fig><fig id="F42" position="float" orientation="portrait"><label>Figure 42.</label><caption><p>
                  <italic><tp:taxon-name><tp:taxon-name-part taxon-name-part-type="genus" reg="Ungla">Ungla</tp:taxon-name-part> <tp:taxon-name-part taxon-name-part-type="species" reg="favrei">favrei</tp:taxon-name-part></tp:taxon-name></italic> (Navás): Male terminalia, (<bold>a, b</bold>) tip of segment A9, lateral, showing patch of enlarged, flanged setae on lateral margin of S9 and large, but unmodified setae on tip of S9 (<bold>c</bold>) subanal plate above gonarcal bridge. <bold>g.br.</bold> gonarcal bridge <bold>s.p.</bold> setose subanal plate (Bolivia, Cochabamba, <named-content xmlns:xlink="http://www.w3.org/1999/xlink" content-type="dwc:institutional_code" xlink:type="simple">CAS</named-content>).</p></caption><graphic xmlns:xlink="http://www.w3.org/1999/xlink" xlink:href="zookeys-674-001-g042.jpg" position="float" orientation="portrait" xlink:type="simple" id="oo_136152.jpg"/></fig></tp:treatment-sec><ref-list><ref id="B39"><mixed-citation xmlns:xlink="http://www.w3.org/1999/xlink" xlink:type="simple">
          <person-group><name name-style="western"><surname>Penny</surname><given-names>ND</given-names></name></person-group> (<year>1977</year>) [1978] <article-title>Lista de <tp:taxon-name><tp:taxon-name-part taxon-name-part-type="order">Megaloptera</tp:taxon-name-part></tp:taxon-name>, <tp:taxon-name><tp:taxon-name-part taxon-name-part-type="order">Neuroptera</tp:taxon-name-part></tp:taxon-name> e <tp:taxon-name><tp:taxon-name-part taxon-name-part-type="order">Raphidioptera</tp:taxon-name-part></tp:taxon-name> do México, América Central, ilhas Caraíbas e América do Sul</article-title>. <source>Acta Amazonica</source> <volume>7</volume>(<issue>4</issue>) (Suplemento): <fpage>1</fpage>–<lpage>61</lpage>.</mixed-citation></ref><ref id="B12"><mixed-citation xmlns:xlink="http://www.w3.org/1999/xlink" xlink:type="simple">
          <person-group><name name-style="western"><surname>Brooks</surname><given-names>SJ</given-names></name><name name-style="western"><surname>Barnard</surname><given-names>PC</given-names></name></person-group> (<year>1990</year>) <article-title>The green lacewings of the world: a generic review (<tp:taxon-name><tp:taxon-name-part taxon-name-part-type="order">Neuroptera</tp:taxon-name-part></tp:taxon-name>: <tp:taxon-name><tp:taxon-name-part taxon-name-part-type="family">Chrysopidae</tp:taxon-name-part></tp:taxon-name>).</article-title> <source>Bulletin of the British Museum of Natural History, Entomology</source> <volume>59</volume>: <fpage>117</fpage>–<lpage>286</lpage>.</mixed-citation></ref><ref id="B37"><mixed-citation xmlns:xlink="http://www.w3.org/1999/xlink" xlink:type="simple">
          <person-group><name name-style="western"><surname>Oswald</surname><given-names>JD</given-names></name></person-group> (<year>2015</year>) <source><tp:taxon-name><tp:taxon-name-part taxon-name-part-type="superorder">Neuropterida</tp:taxon-name-part></tp:taxon-name> Species of the World. Version 4.0</source>. <ext-link xlink:type="simple" ext-link-type="uri" xlink:href="http://lacewing.tamu.edu/Species-Catalogue/">http://lacewing.tamu.edu/Species-Catalogue/</ext-link> [accessed on November 6, 2016]</mixed-citation></ref><ref id="B16"><mixed-citation xmlns:xlink="http://www.w3.org/1999/xlink" xlink:type="simple">
          <person-group><name name-style="western"><surname>Legrand</surname><given-names>J</given-names></name><name name-style="western"><surname>Tauber</surname><given-names>CA</given-names></name><name name-style="western"><surname>Albuquerque</surname><given-names>GS</given-names></name><name name-style="western"><surname>Tauber</surname><given-names>MJ</given-names></name></person-group> (<year>2008</year>) <article-title>[2009] Navás types and non-type specimens of <tp:taxon-name><tp:taxon-name-part taxon-name-part-type="family">Chrysopidae</tp:taxon-name-part></tp:taxon-name> in the MNHN, Paris (<tp:taxon-name><tp:taxon-name-part taxon-name-part-type="order">Neuroptera</tp:taxon-name-part></tp:taxon-name>). Revue Française d’Entomologie (N.S.</article-title> <source>)</source> <volume>30</volume>: <fpage>103</fpage>–<lpage>183</lpage>.</mixed-citation></ref><ref id="B3"><mixed-citation xmlns:xlink="http://www.w3.org/1999/xlink" xlink:type="simple">
          <person-group><name name-style="western"><surname>Adams</surname><given-names>PA</given-names></name><name name-style="western"><surname>Penny</surname><given-names>ND</given-names></name></person-group> (<year>1985</year>) <article-title>[1987] <tp:taxon-name><tp:taxon-name-part taxon-name-part-type="order">Neuroptera</tp:taxon-name-part></tp:taxon-name> of the Amazon Basin. Part 11a. Introduction and <tp:taxon-name><tp:taxon-name-part taxon-name-part-type="tribe">Chrysopini</tp:taxon-name-part></tp:taxon-name>.</article-title> <source>Acta Amazonica</source> <volume>15</volume>: <fpage>413</fpage>–<lpage>479</lpage>. <ext-link xlink:type="simple" ext-link-type="doi" xlink:href="10.1590/1809-43921985153479">https://doi.org/10.1590/1809-43921985153479</ext-link></mixed-citation></ref><ref id="B13"><mixed-citation xmlns:xlink="http://www.w3.org/1999/xlink" xlink:type="simple">
          <person-group><name name-style="western"><surname>Freitas</surname><given-names>S</given-names></name></person-group> (<year>2007</year>) <article-title>Ocorrência de <italic><tp:taxon-name><tp:taxon-name-part taxon-name-part-type="genus">Ungla</tp:taxon-name-part></tp:taxon-name></italic> Navás (<tp:taxon-name><tp:taxon-name-part taxon-name-part-type="order">Neuroptera</tp:taxon-name-part></tp:taxon-name>, <tp:taxon-name><tp:taxon-name-part taxon-name-part-type="family">Chrysopidae</tp:taxon-name-part></tp:taxon-name>) no Brasil e descrição de nova espécie.</article-title> <source>Revista Brasileira de Entomologia</source> <volume>51</volume>: <fpage>413</fpage>–<lpage>415</lpage>. <ext-link xlink:type="simple" ext-link-type="doi" xlink:href="10.1590/S0085-56262007000400004">https://doi.org/10.1590/S0085-56262007000400004</ext-link></mixed-citation></ref></ref-list></tp:taxon-treatment>
