# Supplementary material for: Revision of the Neotropical green lacewing genus Ungla (Neuroptera, Chrysopidae)
Source: Zookeys. 2017 May 16;(674):1–188. doi: 10.3897/zookeys.674.11435 (PMC5523201; doi:10.3897/zookeys.674.11435)
Supplement: XML Treatment for Ungla grandispiracula [file zookeys.674.11435-treatment8.xml]

<!DOCTYPE tp:taxon-treatment
  PUBLIC "-//TaxonX//DTD Taxonomic Treatment Publishing DTD v0 20100105//EN" "tax-treatment-NSO.dtd">
<tp:taxon-treatment xmlns:tp="http://www.plazi.org/taxpub"><tp:treatment-meta><kwd-group><label>Taxon classification</label><kwd><named-content xmlns:xlink="http://www.w3.org/1999/xlink" content-type="kingdom">Animalia</named-content></kwd><kwd><named-content xmlns:xlink="http://www.w3.org/1999/xlink" content-type="order">Neuroptera</named-content></kwd><kwd><named-content xmlns:xlink="http://www.w3.org/1999/xlink" content-type="family">Chrysopidae</named-content></kwd></kwd-group><mixed-citation publication-type="journal"><person-group><name><surname>Tauber</surname><given-names>Catherine A.</given-names></name><name><surname>Sosa</surname><given-names>Francisco</given-names></name><name><surname>Albuquerque</surname><given-names>Gilberto S.</given-names></name><name><surname>Tauber</surname><given-names>Maurice J.</given-names></name></person-group><article-title>Revision of the Neotropical green lacewing genus <italic><tp:taxon-name><tp:taxon-name-part taxon-name-part-type="genus" reg="Ungla">Ungla</tp:taxon-name-part></tp:taxon-name></italic> (<tp:taxon-name><tp:taxon-name-part taxon-name-part-type="order">Neuroptera</tp:taxon-name-part></tp:taxon-name>, <tp:taxon-name><tp:taxon-name-part taxon-name-part-type="family">Chrysopidae</tp:taxon-name-part></tp:taxon-name>)</article-title><source>Zookeys</source><day>16</day><month>5</month><year>2017</year><volume>2017</volume><issue>674</issue><fpage>1</fpage><lpage>188</lpage><pub-id pub-id-type="doi">10.3897/zookeys.674.11435</pub-id></mixed-citation></tp:treatment-meta><tp:nomenclature><tp:taxon-name>
              <tp:taxon-name-part taxon-name-part-type="genus" reg="Ungla">Ungla</tp:taxon-name-part>
              <tp:taxon-name-part taxon-name-part-type="species" reg="grandispiracula">grandispiracula</tp:taxon-name-part>
              <object-id xmlns:xlink="http://www.w3.org/1999/xlink" content-type="zoobank" xlink:type="simple">http://zoobank.org/C33FBC0C-31C4-4EBA-B599-822EFB4DC851</object-id>
            </tp:taxon-name><tp:taxon-authority>Tauber </tp:taxon-authority><tp:taxon-status xmlns:xlink="http://www.w3.org/1999/xlink" xlink:type="simple">sp. n.</tp:taxon-status><xref ref-type="fig" rid="F43">Figs 43</xref><xref ref-type="fig" rid="F44">, 44</xref><xref ref-type="fig" rid="F45">, 45</xref><xref ref-type="fig" rid="F46">, 46</xref><xref ref-type="fig" rid="F47">, 47</xref><xref ref-type="fig" rid="F144">, 144b</xref><!--PageBreak--></tp:nomenclature><tp:treatment-sec sec-type="Holotype" id="SECID0E6FDI"><title>Holotype</title><p>(Figs <xref ref-type="fig" rid="F43">43a, c, e</xref>, <xref ref-type="fig" rid="F44">44b, d, e</xref>, <xref ref-type="fig" rid="F45">45a</xref>, <xref ref-type="fig" rid="F144">144b</xref>). <named-content xmlns:xlink="http://www.w3.org/1999/xlink" content-type="dwc:institutional_code" xlink:type="simple">USNM</named-content>, male. Colombia, Antioquia, 12 km. NW Medellín, rd to San Pedro, 15 Feb. 1983, O. S. Flint, Jr.</p></tp:treatment-sec><tp:treatment-sec sec-type="etymology" id="SECID0E1GDI"><title>Etymology.</title><p>The species name “<italic><tp:taxon-name><tp:taxon-name-part taxon-name-part-type="species" reg="grandispiracula">grandispiracula</tp:taxon-name-part></tp:taxon-name></italic>” (Latin, neuter, plural) refers to the large spiracles that distinguish males of this species from those of <italic><tp:taxon-name><tp:taxon-name-part taxon-name-part-type="genus" reg="Ungla">U.</tp:taxon-name-part> <tp:taxon-name-part taxon-name-part-type="species" reg="favrei">favrei</tp:taxon-name-part></tp:taxon-name></italic>, another Andean species of <italic><tp:taxon-name><tp:taxon-name-part taxon-name-part-type="genus" reg="Ungla">Ungla</tp:taxon-name-part></tp:taxon-name></italic> with which it shares many features. The word is a compound noun in apposition to the genus name (<italic>grandis</italic>, meaning “large”; <italic>spiracula</italic>, meaning “spiracles”).</p><fig id="F43" position="float" orientation="portrait"><label>Figure 43.</label><caption><p>
                  <italic><tp:taxon-name><tp:taxon-name-part taxon-name-part-type="genus" reg="Ungla">Ungla</tp:taxon-name-part> <tp:taxon-name-part taxon-name-part-type="species" reg="grandispiracula">grandispiracula</tp:taxon-name-part></tp:taxon-name></italic> Tauber, sp. n. External features, (<bold>a, b</bold>) head, prothorax, dorsal (<bold>c, d</bold>) head, frontolateral (<bold>e, f</bold>) head, frontal (all: Colombia, Antioquia, <named-content xmlns:xlink="http://www.w3.org/1999/xlink" content-type="dwc:institutional_code" xlink:type="simple">USNM</named-content>; <bold>a, c, e</bold> male, holotype; <bold>b, d, f</bold> female, paratype).</p></caption><graphic xmlns:xlink="http://www.w3.org/1999/xlink" xlink:href="zookeys-674-001-g043.jpg" position="float" orientation="portrait" xlink:type="simple" id="oo_136153.jpg"/></fig><fig id="F44" position="float" orientation="portrait"><label>Figure 44.</label><caption><p>
                  <italic><tp:taxon-name><tp:taxon-name-part taxon-name-part-type="genus" reg="Ungla">Ungla</tp:taxon-name-part> <tp:taxon-name-part taxon-name-part-type="species" reg="grandispiracula">grandispiracula</tp:taxon-name-part></tp:taxon-name></italic> Tauber, sp. n. External features, (<bold>a</bold>) head, prothorax, mesothorax, dorsal (<bold>b</bold>) thorax, lateral (<bold>c</bold>) thorax, dorsal (<bold>d</bold>) head, ventral (<bold>e</bold>) scapes, dorsal (all: Colombia, Antioquia, <named-content xmlns:xlink="http://www.w3.org/1999/xlink" content-type="dwc:institutional_code" xlink:type="simple">USNM</named-content>; <bold>a, c</bold> female, paratype; <bold>b, d, e</bold> male, holotype).</p></caption><graphic xmlns:xlink="http://www.w3.org/1999/xlink" xlink:href="zookeys-674-001-g044.jpg" position="float" orientation="portrait" xlink:type="simple" id="oo_136154.jpg"/></fig></tp:treatment-sec><tp:treatment-sec sec-type="diagnosis" id="SECID0ESKDI"><title>Diagnosis.</title><p>The Andean species <italic><tp:taxon-name><tp:taxon-name-part taxon-name-part-type="genus" reg="Ungla">U.</tp:taxon-name-part> <tp:taxon-name-part taxon-name-part-type="species" reg="grandispiracula">grandispiracula</tp:taxon-name-part></tp:taxon-name></italic> and <italic><tp:taxon-name><tp:taxon-name-part taxon-name-part-type="genus" reg="Ungla">U.</tp:taxon-name-part> <tp:taxon-name-part taxon-name-part-type="species" reg="favrei">favrei</tp:taxon-name-part></tp:taxon-name></italic> are very similar externally and in many of their male abdominal features. Both have a brown or red, inverted U-shaped mark that is broken mesally, a white to cream-colored face, cream-colored antenna with longitudinal brown mark on the distal, upper surface of the scape that extends onto the pedicel, and wings with pale longitudinal veins and numerous brown crossveins. They also have enlarged abdominal spiracles and similar genitalia. However, there are subtle differences in the male abdomen that distiguish the two species: the <italic><tp:taxon-name><tp:taxon-name-part taxon-name-part-type="genus" reg="Ungla">U.</tp:taxon-name-part> <tp:taxon-name-part taxon-name-part-type="species" reg="grandispiracula">grandispiracula</tp:taxon-name-part></tp:taxon-name></italic> spiracles are larger (A7: 0.25x length of S7 versus 0.15x in <italic><tp:taxon-name><tp:taxon-name-part taxon-name-part-type="genus" reg="Ungla">U.</tp:taxon-name-part> <tp:taxon-name-part taxon-name-part-type="species" reg="favrei">favrei</tp:taxon-name-part></tp:taxon-name></italic>), its gonosetae are more robust, and its gonarcal bridge is narrow, uniformly rounded, and it lacks the mesal ledge that occurs in <italic><tp:taxon-name><tp:taxon-name-part taxon-name-part-type="genus" reg="Ungla">U.</tp:taxon-name-part> <tp:taxon-name-part taxon-name-part-type="species" reg="favrei">favrei</tp:taxon-name-part></tp:taxon-name></italic>. Females of the two species are difficult to separate; in <italic><tp:taxon-name><tp:taxon-name-part taxon-name-part-type="genus" reg="Ungla">U.</tp:taxon-name-part> <tp:taxon-name-part taxon-name-part-type="species" reg="grandispiracula">grandispiracula</tp:taxon-name-part></tp:taxon-name></italic> the frons is unmarked (variable in <italic><tp:taxon-name><tp:taxon-name-part taxon-name-part-type="genus" reg="Ungla">U.</tp:taxon-name-part> <tp:taxon-name-part taxon-name-part-type="species" reg="favrei">favrei</tp:taxon-name-part></tp:taxon-name></italic>) and the stripe on the dorsal surface of the scape does not extend onto the pedicel as it does in <italic><tp:taxon-name><tp:taxon-name-part taxon-name-part-type="genus" reg="Ungla">U.</tp:taxon-name-part> <tp:taxon-name-part taxon-name-part-type="species" reg="favrei">favrei</tp:taxon-name-part></tp:taxon-name></italic>.</p><p>Externally, this species also resembles the Argentinian <italic><tp:taxon-name><tp:taxon-name-part taxon-name-part-type="genus" reg="Ungla">U.</tp:taxon-name-part> <tp:taxon-name-part taxon-name-part-type="species" reg="elbergi">elbergi</tp:taxon-name-part></tp:taxon-name></italic>, sp. n. However, the <italic><tp:taxon-name><tp:taxon-name-part taxon-name-part-type="genus" reg="Ungla">U.</tp:taxon-name-part> <tp:taxon-name-part taxon-name-part-type="species" reg="grandispiracula">grandispiracula</tp:taxon-name-part></tp:taxon-name></italic> spiracles are larger than those of <italic><tp:taxon-name><tp:taxon-name-part taxon-name-part-type="genus" reg="Ungla">U.</tp:taxon-name-part> <tp:taxon-name-part taxon-name-part-type="species" reg="elbergi">elbergi</tp:taxon-name-part></tp:taxon-name></italic>; and, unlike on <italic><tp:taxon-name><tp:taxon-name-part taxon-name-part-type="genus" reg="Ungla">U.</tp:taxon-name-part> <tp:taxon-name-part taxon-name-part-type="species" reg="elbergi">elbergi</tp:taxon-name-part></tp:taxon-name></italic>, the two lobes of the gonosaccus are well separated mesally, and the gonosetae are borne laterally, on somewhat flattened plates.</p></tp:treatment-sec><tp:treatment-sec sec-type="description" id="SECID0E5ODI"><title>Description.</title><p>Head white to cream-colored with dark brown to black markings; vertex smooth, often shiny; inverted U-shaped marking dark brown, prominent but small, dot-like, narrowing and separated mesally, not extending anteriorly to area be<!--PageBreak-->tween scapes; antennal fossa, area between eyes and posterior half of vertex unmarked; frons unmarked, slightly swollen laterally in males; gena with dark brown to black stripe extending from near base of eye along lateral margin of gena, most of clypeus; tentorial pits amber-colored. Antenna pale, dorsum of scape with short, brown longitudinal stripe distally, not extending onto dorsal surface of pedicel; maxillary palp with basal two segments pale, three distal segments dark brown; labial palp with basal segment pale, middle segment light brown, distal segment dark brown.</p><!--PageBreak--><p>Prothorax yellowish mesally, with broad, diffuse, reddish brown, longitudinal, lateral stripes, extending to lateral margin; transverse furrow in mesal region, almost reaching lateral margins; dorsal surface with thin, pale setae, sparse mesally, denser laterally. Mesothorax, metathorax marked with reddish brown laterally, yellow mesally; both with pair of brown spots on margin between prescutum and scutum (smaller on metathorax), pair of small brownish spots laterally. Measurements: head width: 1.5 mm; ratio head width : eye width: 2.3 : 1; prothorax width: 1.0 mm; length: 0.5 mm.</p><p>Forewing with apex rounded, hindwing acute; membrane clear, hyaline, without fumose areas, with venation slender (female) to very slightly crassate (male); stigma lightly opaque to clear, with three to four light brown subcostal crossveins below stigma, area surrounding crossveins unmarked; longitudinal veins light green, all costal, radial crossveins brown to brownish; transverse veins in posterior sector of wing brown to pale; gradates dark brown without suffusion. First gradate vein meeting <abbrev xmlns:xlink="http://www.w3.org/1999/xlink" xlink:title="Pseudomedia" id="ABBRID0EKPDI" xlink:type="simple">Psm</abbrev>. Forewing 12.6–13.7 mm long, 4.3–4.8 mm wide (ratio, L : W = 2.9 : 1); height of tallest costal cell 0.7–0.8 mm (cell number 5–6); length of first intramedian cell 0.9–1.0 mm; <!--PageBreak--><!--PageBreak-->10–11 radial cells (closed cells between R and <abbrev xmlns:xlink="http://www.w3.org/1999/xlink" xlink:title="Radial sector" id="ABBRID0ERPDI" xlink:type="simple">Rs</abbrev>); 4 Banksian cells (b cells), 4 b’ cells; 4–6 inner gradates, 6 outer gradates. Hindwing 11.4–12.3 mm long, 3.5–4.0 mm wide (ratio, L : W = 3.1–3.2 : 1), 10–11 radial cells, 3 Banksian (b) cells, 4 b’ cells, 3–4 inner gradates, 6 outer gradates.</p><!--PageBreak--><p>Male. T9+<abbrev xmlns:xlink="http://www.w3.org/1999/xlink" xlink:title="ectoproct" id="ABBRID0EYPDI" xlink:type="simple">ect</abbrev> relatively long (~0.5 length of T7), with dorsal invagination moderately deep (~0.5× dorsal length of T9+<abbrev xmlns:xlink="http://www.w3.org/1999/xlink" xlink:title="ectoproct" id="ABBRID0E3PDI" xlink:type="simple">ect</abbrev>), margins of invagination almost straight, base rounded; dorsal margin of T9+<abbrev xmlns:xlink="http://www.w3.org/1999/xlink" xlink:title="ectoproct" id="ABBRID0EAQDI" xlink:type="simple">ect</abbrev> straight basally, rounded distally, posterior margin of ectoproct convex, posteriorly with dorsal apodeme prominent, but without knob or extension. Abdomen with setae more or less of a single size (no short setae), relatively sparse on A7-A9; spiracles greatly enlarged (e.g., A7: spiracle diameter ~0.25× length of sternite). T9+<abbrev xmlns:xlink="http://www.w3.org/1999/xlink" xlink:title="ectoproct" id="ABBRID0EEQDI" xlink:type="simple">ect</abbrev> fairly well rounded throughout, terminating distoventrally at small distal extension of dorsal apodeme, with dorsal invagination rounded, not shallow (deeper than one half distance to anterior margin of T9); area anterior to, below, and around callus cerci diffusely sclerotized, with sclerotization melding with dorsal apodeme along ventral and posteroventral margin of ectoproct; callus cerci large, ovate, circumference sclerotized throughout, but lightly dorsally; subrectal plate narrow longitudinally, bearing field of ~10 medium length setae. S8+9 fused, with line of fusion not demarcated, with distal 2/3rds of segment well sclerotized, ter<!--PageBreak-->minus rounded, extending distally well beyond the tip of T9+<abbrev xmlns:xlink="http://www.w3.org/1999/xlink" xlink:title="ectoproct" id="ABBRID0EKQDI" xlink:type="simple">ect</abbrev>; terminal setae dense, not enlarged, only few (~4) on each side with small flanges. Gonarcus (posterior view) rounded, with slight angle mesally; apodemes, bridge slender (all views), without mesal enlargement; mesal process digitiform, bending mesally (dorsal view). Mediuncus elongate, narrow, slightly bent dorsally (lateral view), with quadrate base, rounded distally, terminus without knob. Gonosaccus large, robust, with two large pouches each bearing a lateral plate with large field of robust, elongate, slightly curved gonosetae arising from large sockets (bases). Hypandrium internum not found.</p><fig id="F45" position="float" orientation="portrait"><label>Figure 45.</label><caption><p>
                  <italic><tp:taxon-name><tp:taxon-name-part taxon-name-part-type="genus" reg="Ungla">Ungla</tp:taxon-name-part> <tp:taxon-name-part taxon-name-part-type="species" reg="grandispiracula">grandispiracula</tp:taxon-name-part></tp:taxon-name></italic> Tauber, sp. n. Wings, (<bold>a</bold>) male, holotype (<bold>b</bold>) female, paratype (all: Colombia, Antioquia, <named-content xmlns:xlink="http://www.w3.org/1999/xlink" content-type="dwc:institutional_code" xlink:type="simple">USNM</named-content>).</p></caption><graphic xmlns:xlink="http://www.w3.org/1999/xlink" xlink:href="zookeys-674-001-g045.jpg" position="float" orientation="portrait" xlink:type="simple" id="oo_136155.jpg"/></fig><fig id="F46" position="float" orientation="portrait"><label>Figure 46.</label><caption><p>
                  <italic><tp:taxon-name><tp:taxon-name-part taxon-name-part-type="genus" reg="Ungla">Ungla</tp:taxon-name-part> <tp:taxon-name-part taxon-name-part-type="species" reg="grandispiracula">grandispiracula</tp:taxon-name-part></tp:taxon-name></italic> Tauber, sp. n. Male abdomen, (<bold>a</bold>) exterior, lateral (<bold>b</bold>) segments A7-terminus, lateral (<bold>c</bold>) terminal segments, lateral (<bold>d</bold>) tergite 9+ectoproct, lateral (<bold>e</bold>) seventh segment, lateral, with enlarged spiracle (<bold>f</bold>) tergite 9+ectoproct, dorsal. <bold>c.c.</bold> callus cerci <bold>d.ap.</bold> dorsal apodeme <bold>inv</bold> dorsal invagination of T9+ectoproct <bold>sp</bold> spiracle <bold>S7</bold> seventh sternite <bold>S8+9</bold> fused eighth and ninth sternites <bold>T8</bold> eighth tergite <bold>T9+e</bold> ninth tergite + ectoproct <bold>v.ap.</bold> ventral apodeme (<bold>a</bold> Colombia, Antioquia, holotype, <named-content xmlns:xlink="http://www.w3.org/1999/xlink" content-type="dwc:institutional_code" xlink:type="simple">USNM</named-content>; <bold>b–f</bold> Colombia, Valle del Cauca, paratype, <named-content xmlns:xlink="http://www.w3.org/1999/xlink" content-type="dwc:institutional_code" xlink:type="simple">FSCA</named-content>).</p></caption><graphic xmlns:xlink="http://www.w3.org/1999/xlink" xlink:href="zookeys-674-001-g046.jpg" position="float" orientation="portrait" xlink:type="simple" id="oo_136156.jpg"/></fig><fig id="F47" position="float" orientation="portrait"><label>Figure 47.</label><caption><p>
                  <italic><tp:taxon-name><tp:taxon-name-part taxon-name-part-type="genus" reg="Ungla">Ungla</tp:taxon-name-part> <tp:taxon-name-part taxon-name-part-type="species" reg="grandispiracula">grandispiracula</tp:taxon-name-part></tp:taxon-name></italic> Tauber, sp. n. Male genitalia, (<bold>a</bold>) gonarcal complex, dorsofrontal, (<bold>b</bold>) gonarcus, lateral (<bold>c</bold>) gonarcal complex, dorsal, gonosaccus fully expanded (<bold>d</bold>) gonarcal complex, posterior. <bold>gsac</bold> gonosaccus <bold>g.ap.</bold> gonarcal apodeme <bold>g.br.</bold> gonarcal bridge <bold>mu</bold> mediuncus <bold>pr</bold> unarticulated process on frontal margin of gonarcal apodeme <bold>s.p.</bold> setose subanal plate (all: Colombia, Valle del Cauca, paratype, <named-content xmlns:xlink="http://www.w3.org/1999/xlink" content-type="dwc:institutional_code" xlink:type="simple">FSCA</named-content>).</p></caption><graphic xmlns:xlink="http://www.w3.org/1999/xlink" xlink:href="zookeys-674-001-g047.jpg" position="float" orientation="portrait" xlink:type="simple" id="oo_136157.jpg"/></fig></tp:treatment-sec><tp:treatment-sec sec-type="distribution" id="SECID0EEVDI"><title>Known distribution.</title><p>COLOMBIA: States of Antioquia, Valle del Cauca.</p></tp:treatment-sec><tp:treatment-sec sec-type="material" id="SECID0EJVDI"><title>Specimens examined</title><p>(in addition to holotype). 1F, same data as holotype (paratype, <named-content xmlns:xlink="http://www.w3.org/1999/xlink" content-type="dwc:institutional_code" xlink:type="simple">USNM</named-content>). Colombia, Dept. of Valle [Valle del Cauca], Carretera a Biventura, Km 18, 5–10/IX/1978, M. D. Tidwell (1M, paratype, <named-content xmlns:xlink="http://www.w3.org/1999/xlink" content-type="dwc:institutional_code" xlink:type="simple">FSCA</named-content>).</p></tp:treatment-sec><tp:treatment-sec><!--Section generated to contain objects referenced in tp:taxon-treatment.--><fig id="F144" position="float" orientation="portrait"><label>Figure 144.</label><caption><p>Type labels from <italic><tp:taxon-name><tp:taxon-name-part taxon-name-part-type="genus" reg="Ungla">Ungla</tp:taxon-name-part></tp:taxon-name></italic> species described in this study, <bold>a–f</bold> species from northern South America (<bold>g</bold>) species from southern South America.</p></caption><graphic xmlns:xlink="http://www.w3.org/1999/xlink" xlink:href="zookeys-674-001-g144.jpg" position="float" orientation="portrait" xlink:type="simple" id="oo_136323.jpg"/></fig></tp:treatment-sec></tp:taxon-treatment>
