# Supplementary material for: Revision of the Neotropical green lacewing genus Ungla (Neuroptera, Chrysopidae)
Source: Zookeys. 2017 May 16;(674):1–188. doi: 10.3897/zookeys.674.11435 (PMC5523201; doi:10.3897/zookeys.674.11435)
Supplement: XML Treatment for Ungla laufferi [file zookeys.674.11435-treatment9.xml]

<!DOCTYPE tp:taxon-treatment
  PUBLIC "-//TaxonX//DTD Taxonomic Treatment Publishing DTD v0 20100105//EN" "tax-treatment-NSO.dtd">
<tp:taxon-treatment xmlns:tp="http://www.plazi.org/taxpub"><tp:treatment-meta><kwd-group><label>Taxon classification</label><kwd><named-content xmlns:xlink="http://www.w3.org/1999/xlink" content-type="kingdom">Animalia</named-content></kwd><kwd><named-content xmlns:xlink="http://www.w3.org/1999/xlink" content-type="order">Neuroptera</named-content></kwd><kwd><named-content xmlns:xlink="http://www.w3.org/1999/xlink" content-type="family">Chrysopidae</named-content></kwd></kwd-group><mixed-citation publication-type="journal"><person-group><name><surname>Tauber</surname><given-names>Catherine A.</given-names></name><name><surname>Sosa</surname><given-names>Francisco</given-names></name><name><surname>Albuquerque</surname><given-names>Gilberto S.</given-names></name><name><surname>Tauber</surname><given-names>Maurice J.</given-names></name></person-group><article-title>Revision of the Neotropical green lacewing genus <italic><tp:taxon-name><tp:taxon-name-part taxon-name-part-type="genus" reg="Ungla">Ungla</tp:taxon-name-part></tp:taxon-name></italic> (<tp:taxon-name><tp:taxon-name-part taxon-name-part-type="order">Neuroptera</tp:taxon-name-part></tp:taxon-name>, <tp:taxon-name><tp:taxon-name-part taxon-name-part-type="family">Chrysopidae</tp:taxon-name-part></tp:taxon-name>)</article-title><source>Zookeys</source><day>16</day><month>5</month><year>2017</year><volume>2017</volume><issue>674</issue><fpage>1</fpage><lpage>188</lpage><pub-id pub-id-type="doi">10.3897/zookeys.674.11435</pub-id></mixed-citation></tp:treatment-meta><tp:nomenclature><tp:taxon-name>
              <tp:taxon-name-part taxon-name-part-type="genus" reg="Ungla">Ungla</tp:taxon-name-part>
              <tp:taxon-name-part taxon-name-part-type="species" reg="laufferi">laufferi</tp:taxon-name-part>
            </tp:taxon-name><tp:taxon-authority>(Navás, 1922)</tp:taxon-authority><xref ref-type="fig" rid="F48">Figs 48</xref><xref ref-type="fig" rid="F49">, 49</xref><xref ref-type="fig" rid="F50">, 50</xref><xref ref-type="fig" rid="F51">, 51</xref><xref ref-type="fig" rid="F52">, 52</xref><xref ref-type="fig" rid="F53">, 53</xref><xref ref-type="fig" rid="F54">, 54</xref><xref ref-type="fig" rid="F55">, 55</xref><xref ref-type="fig" rid="F56">, 56</xref><tp:nomenclature-citation-list><tp:nomenclature-citation><tp:taxon-name>
                  <tp:taxon-name-part taxon-name-part-type="genus" reg="Chrysopa">Chrysopa</tp:taxon-name-part> <tp:taxon-name-part taxon-name-part-type="species" reg="laufferi">laufferi</tp:taxon-name-part></tp:taxon-name><comment>Navás, 1922. <italic>Rev. R. Acad. Cienc. exactas fis. nat. Madrid</italic> (“1921”) 19: 260; “Colombia. Un ejemplar en mi colección, donativo de Don Jorge Lauffer, a quien me complazco en dedicar esta especie”. <xref ref-type="bibr" rid="B39">Penny 1977</xref>: 19 (list); <xref ref-type="bibr" rid="B37">Oswald 2015</xref> (catalog). <tp:taxon-name><tp:taxon-name-part taxon-name-part-type="genus" reg="Ceraeochrysa">Ceraeochrysa</tp:taxon-name-part> <tp:taxon-name-part taxon-name-part-type="species" reg="laufferi">laufferi</tp:taxon-name-part></tp:taxon-name> (Navás), by <xref ref-type="bibr" rid="B12">Brooks and Barnard 1990</xref>: 269. <tp:taxon-name><tp:taxon-name-part taxon-name-part-type="genus" reg="Ungla">Ungla</tp:taxon-name-part> <tp:taxon-name-part taxon-name-part-type="species" reg="laufferi">laufferi</tp:taxon-name-part></tp:taxon-name> (Navás), by <xref ref-type="bibr" rid="B16">Legrand et al. 2008</xref>: 149; <xref ref-type="bibr" rid="B14">Freitas et al. 2009</xref>: 556 (removal from <tp:taxon-name><tp:taxon-name-part taxon-name-part-type="genus" reg="Ungla">Ungla</tp:taxon-name-part></tp:taxon-name>, return to <tp:taxon-name><tp:taxon-name-part taxon-name-part-type="genus" reg="Ceraeochrysa">Ceraeochrysa</tp:taxon-name-part></tp:taxon-name>, redesc, tax); <xref ref-type="bibr" rid="B46">Tauber and Flint 2010</xref>: 57-58 (return to <tp:taxon-name><tp:taxon-name-part taxon-name-part-type="genus" reg="Ungla">Ungla</tp:taxon-name-part></tp:taxon-name>); <xref ref-type="bibr" rid="B37">Oswald 2015</xref> (catalog). <bold>Holotype</bold> (Figs <xref ref-type="fig" rid="F48">48</xref>, <xref ref-type="fig" rid="F49">49</xref>). <named-content xmlns:xlink="http://www.w3.org/1999/xlink" content-type="dwc:institutional_code" xlink:type="simple">MNHN</named-content>, sex unknown (examined, abdomen missing); holotype by original designation (see <xref ref-type="bibr" rid="B16">Legrand et al. 2008</xref>: 149). The type locality is an unspecified location in Colombia.</comment></tp:nomenclature-citation><tp:nomenclature-citation><tp:taxon-name>
                  <tp:taxon-name-part taxon-name-part-type="genus" reg="Chrysopa">Chrysopa</tp:taxon-name-part> <tp:taxon-name-part taxon-name-part-type="species" reg="aroguesina">aroguesina</tp:taxon-name-part></tp:taxon-name><comment>Navás, 1929. <italic>Rev. chil. Hist. nat.</italic> (“1928”) 32: 110–111; “Ecuador: Azogues. Campos leg. Col. m”. <xref ref-type="bibr" rid="B39">Penny 1977</xref>: 16 (list, as “<italic>azoguesina</italic>”, incorrect subsequent spelling); <xref ref-type="bibr" rid="B42">Poggi 1993</xref>: 424 (type, as <tp:taxon-name><tp:taxon-name-part taxon-name-part-type="genus" reg="Chrysopa">C.</tp:taxon-name-part></tp:taxon-name> “<italic>azoguesina</italic>”, incorrect subsequent spelling); <xref ref-type="bibr" rid="B37">Oswald 2015</xref> (catalog). <tp:taxon-name><tp:taxon-name-part taxon-name-part-type="genus" reg="Ceraeochrysa">Ceraeochrysa</tp:taxon-name-part> <tp:taxon-name-part taxon-name-part-type="species" reg="aroguesina">aroguesina</tp:taxon-name-part></tp:taxon-name> (Navás), by <xref ref-type="bibr" rid="B12">Brooks and Barnard 1990</xref>: 268 (as <tp:taxon-name><tp:taxon-name-part taxon-name-part-type="genus" reg="Ceraeochrysa">C.</tp:taxon-name-part></tp:taxon-name> “<italic>azoguesina</italic>”, incorrect subsequent spelling); <xref ref-type="bibr" rid="B16">Legrand et al. 2008</xref>: 115-116 (synonymy with <tp:taxon-name><tp:taxon-name-part taxon-name-part-type="genus" reg="Ceraeochrysa">C.</tp:taxon-name-part> <tp:taxon-name-part taxon-name-part-type="species" reg="laufferi">laufferi</tp:taxon-name-part></tp:taxon-name>); <xref ref-type="bibr" rid="B14">Freitas et al. 2009</xref>: 556 (synonymy reversed); <xref ref-type="bibr" rid="B46">Tauber and Flint 2010</xref>: 57–58 (synonymy reinstated); <xref ref-type="bibr" rid="B37">Oswald 2015</xref> (catalog). <bold>Lectotype</bold> (Figs <xref ref-type="fig" rid="F50">50</xref>, <xref ref-type="fig" rid="F51">51</xref>). <named-content xmlns:xlink="http://www.w3.org/1999/xlink" content-type="dwc:institutional_code" xlink:type="simple">MNHN</named-content>, female (examined); lectotype designated by <xref ref-type="bibr" rid="B16">Legrand et al. (2008</xref>: 115–116). A paralectotype (examined, sex unknown, <named-content xmlns:xlink="http://www.w3.org/1999/xlink" content-type="dwc:institutional_code" xlink:type="simple">MSNG</named-content>) is badly damaged (Fig. <xref ref-type="fig" rid="F52">52</xref>), but the features that are visible are similar to those of the lectotype. Both specimens were collected in Azogues, the capital city of Cañar Province (~2,500 m) in south-central Ecuador. <bold>Support for synonymy.</bold> See <xref ref-type="bibr" rid="B46">Tauber and Flint 2010</xref>: 57–58.</comment></tp:nomenclature-citation></tp:nomenclature-citation-list></tp:nomenclature><tp:treatment-sec sec-type="diagnosis" id="SECID0E45DI"><title>Diagnosis.</title><p>This species and <italic><tp:taxon-name><tp:taxon-name-part taxon-name-part-type="genus" reg="Ungla">U.</tp:taxon-name-part> <tp:taxon-name-part taxon-name-part-type="species" reg="stangei">stangei</tp:taxon-name-part></tp:taxon-name></italic> (see below) are the only two <italic><tp:taxon-name><tp:taxon-name-part taxon-name-part-type="genus" reg="Ungla">Ungla</tp:taxon-name-part></tp:taxon-name></italic> species known to have light green body color, a dorsal yellow stripe, and a pair of red spots or small, crescent-shaped marks on the vertex (in place of the inverted U-shaped mark that typifies most <italic><tp:taxon-name><tp:taxon-name-part taxon-name-part-type="genus" reg="Ungla">Ungla</tp:taxon-name-part></tp:taxon-name></italic> species). The wings of both species have slightly acute tips; the longitudinal and transverse veins are largely yellow to light green; most transverse veins are pale mesally with small brown marks at both ends where they intersect with longitudinal veins. The gradate veins, the first two r-m crossveins, and the last crossvein of the distal b’ cell are entirely brown and are bordered with brown suffusion.</p><p>Adults of <italic><tp:taxon-name><tp:taxon-name-part taxon-name-part-type="genus" reg="Ungla">U.</tp:taxon-name-part> <tp:taxon-name-part taxon-name-part-type="species" reg="laufferi">laufferi</tp:taxon-name-part></tp:taxon-name></italic> can be distinguished from <italic><tp:taxon-name><tp:taxon-name-part taxon-name-part-type="genus" reg="Ungla">U.</tp:taxon-name-part> <tp:taxon-name-part taxon-name-part-type="species" reg="stangei">stangei</tp:taxon-name-part></tp:taxon-name></italic> by their smaller wing size (forewings = 13.5–15.9 mm, 11–13 radial cells, 6–7 inner gradate veins, 6–8 outer gradates), and 6–7 gradate cells that are long and narrow. Also, in the <italic><tp:taxon-name><tp:taxon-name-part taxon-name-part-type="genus" reg="Ungla">U.</tp:taxon-name-part> <tp:taxon-name-part taxon-name-part-type="species" reg="laufferi">laufferi</tp:taxon-name-part></tp:taxon-name></italic> male, the S8+9 is elongate and its dorsal surface tapers evenly throughout the entire segment; the gonarcus is arcuate and has elongate gonarcal arms that extend downward from the gonarcal bridge (smoothly or slightly angled); they do not recurve markedly below the gonarcal bridge and gonosaccus.</p><fig id="F48" position="float" orientation="portrait"><label>Figure 48.</label><caption><p>
                  <italic><tp:taxon-name><tp:taxon-name-part taxon-name-part-type="genus" reg="Chrysopa">Chrysopa</tp:taxon-name-part> <tp:taxon-name-part taxon-name-part-type="species" reg="laufferi">laufferi</tp:taxon-name-part></tp:taxon-name></italic> Navás: External features, (<bold>a</bold>) labels (<bold>b</bold>) head, dorsal [Arrow indicates red dorsal marks on vertex.] (<bold>c</bold>) head, frontal [Arrow indicates red subocular and clypeal marks.] (<bold>d</bold>) head, lateral (<bold>e</bold>) head, dorsal [Arrow indicates labial palp.] (<bold>f</bold>) head, prothorax, mesothorax, dorsal (<bold>g</bold>) habitus with wings (Colombia, no locality, holotype, sex unknown, <named-content xmlns:xlink="http://www.w3.org/1999/xlink" content-type="dwc:institutional_code" xlink:type="simple">MNHN</named-content>).</p></caption><graphic xmlns:xlink="http://www.w3.org/1999/xlink" xlink:href="zookeys-674-001-g048.jpg" position="float" orientation="portrait" xlink:type="simple" id="oo_136158.jpg"/></fig><fig id="F49" position="float" orientation="portrait"><label>Figure 49.</label><caption><p>
                  <italic><tp:taxon-name><tp:taxon-name-part taxon-name-part-type="genus" reg="Chrysopa">Chrysopa</tp:taxon-name-part> <tp:taxon-name-part taxon-name-part-type="species" reg="laufferi">laufferi</tp:taxon-name-part></tp:taxon-name></italic> Navás: Right wings (Colombia, no locality, holotype, sex unknown, <named-content xmlns:xlink="http://www.w3.org/1999/xlink" content-type="dwc:institutional_code" xlink:type="simple">MNHN</named-content>).</p></caption><graphic xmlns:xlink="http://www.w3.org/1999/xlink" xlink:href="zookeys-674-001-g049.jpg" position="float" orientation="portrait" xlink:type="simple" id="oo_136159.jpg"/></fig><fig id="F50" position="float" orientation="portrait"><label>Figure 50.</label><caption><p>
                  <italic><tp:taxon-name><tp:taxon-name-part taxon-name-part-type="genus" reg="Chrysopa">Chrysopa</tp:taxon-name-part> <tp:taxon-name-part taxon-name-part-type="species" reg="aroguesina">aroguesina</tp:taxon-name-part></tp:taxon-name></italic> Navás: External features, (<bold>a</bold>) labels (<bold>b</bold>) habitus, dorsal (<bold>c</bold>) head, dorsal [Arrow indicates red marks on vertex.] (<bold>d</bold>) prothorax, mesothorax, dorsal (<bold>e</bold>) head, thorax, dorsolateral (<bold>f</bold>) forewing (<bold>g</bold>) hindwing (Ecuador, Azogues, lectotype, female, <named-content xmlns:xlink="http://www.w3.org/1999/xlink" content-type="dwc:institutional_code" xlink:type="simple">MNHN</named-content>).</p></caption><graphic xmlns:xlink="http://www.w3.org/1999/xlink" xlink:href="zookeys-674-001-g050.jpg" position="float" orientation="portrait" xlink:type="simple" id="oo_136160.jpg"/></fig><fig id="F51" position="float" orientation="portrait"><label>Figure 51.</label><caption><p>
                  <italic><tp:taxon-name><tp:taxon-name-part taxon-name-part-type="genus" reg="Chrysopa">Chrysopa</tp:taxon-name-part> <tp:taxon-name-part taxon-name-part-type="species" reg="aroguesina">aroguesina</tp:taxon-name-part></tp:taxon-name></italic> Navás: Female abdomen, (<bold>a</bold>) segments A6-terminus, lateral (<bold>b</bold>) terminalia, lateral (<bold>c</bold>) callus cerci (<bold>d</bold>) terminalia, ventral (<bold>e</bold>) spermatheca. <bold>c.c.</bold> callus cerci <bold>g.l.</bold> gonapophysis lateralis <bold>S7</bold> seventh sternite <bold>sg</bold> subgenitale <bold>sg.d.</bold> dorsal lobe of subgenitale <bold>sg.v.</bold> ventral lobe of subgenitale <bold>sm</bold> spermatheca <bold>sm.d.</bold> spermathecal duct <bold>T8</bold> eighth tergite <bold>vel</bold> spermathecal velum (Ecuador, Azogues, lectotype, <named-content xmlns:xlink="http://www.w3.org/1999/xlink" content-type="dwc:institutional_code" xlink:type="simple">MNHN</named-content>).</p></caption><graphic xmlns:xlink="http://www.w3.org/1999/xlink" xlink:href="zookeys-674-001-g051.jpg" position="float" orientation="portrait" xlink:type="simple" id="oo_136161.jpg"/></fig><fig id="F52" position="float" orientation="portrait"><label>Figure 52.</label><caption><p>
                  <italic><tp:taxon-name><tp:taxon-name-part taxon-name-part-type="genus" reg="Chrysopa">Chrysopa</tp:taxon-name-part> <tp:taxon-name-part taxon-name-part-type="species" reg="aroguesina">aroguesina</tp:taxon-name-part></tp:taxon-name></italic> Navás: External features, (<bold>a</bold>) labels (<bold>b</bold>) head (damaged), dorsolateral (<bold>c</bold>) thorax (damaged), dorsolateral (<bold>d</bold>) wings showing markings on veins (<bold>e</bold>) wings showing venation (Ecuador, Azogues, paralectotype, <named-content xmlns:xlink="http://www.w3.org/1999/xlink" content-type="dwc:institutional_code" xlink:type="simple">MSNG</named-content>).</p></caption><graphic xmlns:xlink="http://www.w3.org/1999/xlink" xlink:href="zookeys-674-001-g052.jpg" position="float" orientation="portrait" xlink:type="simple" id="oo_136162.jpg"/></fig></tp:treatment-sec><tp:treatment-sec sec-type="redescription" id="SECID0EVHAK"><title>Redescription.</title><p>Pale green, with dorsal surface mostly yellowish from vertex to tip of abdomen. Head with vertex raised, smooth, shiny, with pair of red to reddish brown spots or crescent shaped marks laterally; frons smooth, flat, with or without small mesal mark anteromesal to base of antennae; gena, lateral edge of clypeus with reddish to brownish stripe; maxillary palp with distal three segments dark brown, pale at articulations, basal segments unmarked; labial palp unmarked except tip of distal palpomere dark brown; antenna light yellow basally, becoming slightly brownish distally; scape, pedicel without marks. Prothorax length and width about equal, narrowing anteriorly, unmarked or slightly tinged with red. Legs yellow-green, with similarly colored setae; tarsus paler; base of claws strongly dilated. Measurements: head width: 1.2–1.4 mm; ratio head width : eye width: 2.2–2.4 : 1; prothorax width: 0.9–1.0 mm, length: 0.6–0.7 mm.</p><p>Forewing, hindwing elongate, with broadly acute tips; membrane mostly clear, hyaline, with fumose areas around brown sections of transverse veins, gradate veins; stigma clear to slightly opaque; longitudinal veins mostly green; transverse veins with brown at most intersections; gradate veins, first two r-m crossveins, last crossvein of distal b’ cell entirely brown, with surrounding membrane suffused with brown. Forewing 13.5–15.9 mm long, 4.6–5.3 mm wide (ratio, L : W = 2.9–5.0: 1); height of tallest costal cell 0.8–1.2 mm (cell number 8–9); width of first intramedian cell 0.8–1.0 mm; 11–13 radial cells (closed cells between R and <abbrev xmlns:xlink="http://www.w3.org/1999/xlink" xlink:title="Radial sector" id="ABBRID0E3HAK" xlink:type="simple">Rs</abbrev>); third gradate cell 1.9–2.2 mm long, 0.4–0.5 mm wide (ratio, L : W = 3.8–5.0 : 1); fourth gradate cell 1.9–2.4 mm <!--PageBreak-->long, 0.4–0.5 mm wide (ratio, L : W = 4.6–5.5 : 1); 4–5 Banksian cells (b cells), 4–5 b’ cells; 6–7 inner gradates, 6–8 outer gradates. Hindwing 12.0–14.4 mm long, 3.8–4.5 mm wide (ratio, L : W = 3.1–3.3 : 1), 11–14 radial cells, 3–4 Banksian (b) cells, 4–5 b’ cells, 5–7 inner gradates, 3–8 outer gradates.</p><!--PageBreak--><p>Male. Abdomen with small spiracles (e.g., A7: spiracle diameter ~0.02x length of sternite); T9+ectoproct relatively long (~2/3× length of T7), with dorsal invagination shallow (~1/3 dorsal length of T9+<abbrev xmlns:xlink="http://www.w3.org/1999/xlink" xlink:title="ectoproct" id="ABBRID0EFIAK" xlink:type="simple">ect</abbrev>), margins of invagination rounded throughout; dorsal margin of T9+<abbrev xmlns:xlink="http://www.w3.org/1999/xlink" xlink:title="ectoproct" id="ABBRID0EJIAK" xlink:type="simple">ect</abbrev> rounded distally (above anus), often compressed, thus ap<!--PageBreak-->pearing straight (especially in teneral specimens); posterior margin of ectoproct relatively straight, posteroventral corner slightly extended distally, without knob; dorsal apodeme along ventral margin sinuous, with arms extending dorsally on each side of callus cerci; callus cerci large, ovate, margin unsclerotized at top. S8+9 fused, with line of fusion perceptible; dorsum tapering gently throughout, with margin slightly irregular; ventral apodeme on margin of S8 lightly, irregularly sclerotized, ventral apodeme on margin of S9 more densely sclerotized; terminus extended distally, but not beyond T9+<abbrev xmlns:xlink="http://www.w3.org/1999/xlink" xlink:title="ectoproct" id="ABBRID0EPIAK" xlink:type="simple">ect</abbrev>, flat, distal margin upturned, plate-like, well sclerotized (setae mostly missing). Gonarcus U-shaped or slightly acute (probably teneral), with bridge slender, apodemes elongate, extending below bridge then bending posteriorly, with quadrate unarticulated process mesally; mediuncus relatively broad-based, with pair of straight, sclerotized rods, extending from base along sides of mediuncus, coalescing distally in rounded, down-turned beak; gonosaccus bilobed, each lobe with single, relatively sparse patch of gonosetae arising from enlarged setal bases, lobes evertible (setae extended) or withdrawn (patches of setae opposite each other); hypandrium internum V-shaped, with flat base, mature specimens: arms expanded, scalloped, comes hook-shaped.</p></tp:treatment-sec><tp:treatment-sec sec-type="variation" id="SECID0ETIAK"><title>Variation.</title><p>Among the specimens we examined, there was considerable variation in the size and depth of the reddish markings on the frons mesal to the eyes and below the base of the antenna. The specimens from the unknown type locality in Colombia, Azogues in south-central Ecuador, and Cajamarca in Peru had distinct markings, whereas the specimens from Cuenca, Huancavelica, and Matucana, Lima, in Peru, had no mark or only a speck of red on the frons mesal to the eyes.</p></tp:treatment-sec><tp:treatment-sec sec-type="distribution" id="SECID0EYIAK"><title>Known distribution.</title><p>COLOMBIA (no locality). ECUADOR (south central): Provinces of Cañar, Huancavelica. PERU (central coast and north): Provinces of Lima, Cajamarca, Cuzco.</p></tp:treatment-sec><tp:treatment-sec sec-type="material" id="SECID0E4IAK"><title>Specimens examined</title><p>(in addition to types above). ECUADOR. <italic>Huancavelica</italic>: Cuenca, 10-III-1965, L. E. Peña (2M, <named-content xmlns:xlink="http://www.w3.org/1999/xlink" content-type="dwc:institutional_code" xlink:type="simple">CAS</named-content>). PERU. <italic>Cajamarca</italic>: shrubs on hillside, 1 mile S.W. of town, 26-VIII-1971, P. S &amp; H. L. Broomfield, B. M.1971-486, Fertile valley in Andes, 8000 ft. (2M, <named-content xmlns:xlink="http://www.w3.org/1999/xlink" content-type="dwc:institutional_code" xlink:type="simple">BMNH</named-content>); <italic>Cuzco</italic>, 23/XI/1965, H. &amp; M. Townes (<named-content xmlns:xlink="http://www.w3.org/1999/xlink" content-type="dwc:institutional_code" xlink:type="simple">FSCA</named-content>); <italic>Lima</italic>: Matucana, 2389 n., 28-30/VI/1974, C. Porter &amp; L. Stange (5M, 1F, <named-content xmlns:xlink="http://www.w3.org/1999/xlink" content-type="dwc:institutional_code" xlink:type="simple">IFML</named-content>; 5M, 2F, <named-content xmlns:xlink="http://www.w3.org/1999/xlink" content-type="dwc:institutional_code" xlink:type="simple">FSCA</named-content>).</p><fig id="F53" position="float" orientation="portrait"><label>Figure 53.</label><caption><p>
                  <italic><tp:taxon-name><tp:taxon-name-part taxon-name-part-type="genus" reg="Ungla">Ungla</tp:taxon-name-part> <tp:taxon-name-part taxon-name-part-type="species" reg="laufferi">laufferi</tp:taxon-name-part></tp:taxon-name></italic> (Navás): External features, (<bold>a, b</bold>) head, frontal [Note variation in marks on vertex and frons.] (<bold>c, d</bold>) head, prothorax, dorsal (<bold>e</bold>) head, lateral (<bold>f</bold>) head, ventral (<bold>g</bold>) head, thorax, lateral (<bold>h</bold>) body, lateral (<bold>a, e</bold> Peru, Lima, male, <named-content xmlns:xlink="http://www.w3.org/1999/xlink" content-type="dwc:institutional_code" xlink:type="simple">FSCA</named-content>; <bold>b</bold> Ecuador, Huancavelica, male, <named-content xmlns:xlink="http://www.w3.org/1999/xlink" content-type="dwc:institutional_code" xlink:type="simple">CAS</named-content>; <bold>c, f, g, h</bold> Peru, Cuzco, male, <named-content xmlns:xlink="http://www.w3.org/1999/xlink" content-type="dwc:institutional_code" xlink:type="simple">FSCA</named-content>; <bold>d</bold> Peru, Lima, female, <named-content xmlns:xlink="http://www.w3.org/1999/xlink" content-type="dwc:institutional_code" xlink:type="simple">FSCA</named-content>).</p></caption><graphic xmlns:xlink="http://www.w3.org/1999/xlink" xlink:href="zookeys-674-001-g053.jpg" position="float" orientation="portrait" xlink:type="simple" id="oo_136163.jpg"/></fig><fig id="F54" position="float" orientation="portrait"><label>Figure 54.</label><caption><p>
                  <italic><tp:taxon-name><tp:taxon-name-part taxon-name-part-type="genus" reg="Ungla">Ungla</tp:taxon-name-part> <tp:taxon-name-part taxon-name-part-type="species" reg="laufferi">laufferi</tp:taxon-name-part></tp:taxon-name></italic> (Navás): Wings (<bold>a</bold> Peru, Lima, male, <named-content xmlns:xlink="http://www.w3.org/1999/xlink" content-type="dwc:institutional_code" xlink:type="simple">FSCA</named-content> <bold>b</bold> Peru, Cajamarca, male, <named-content xmlns:xlink="http://www.w3.org/1999/xlink" content-type="dwc:institutional_code" xlink:type="simple">BMNH</named-content>).</p></caption><graphic xmlns:xlink="http://www.w3.org/1999/xlink" xlink:href="zookeys-674-001-g054.jpg" position="float" orientation="portrait" xlink:type="simple" id="oo_136164.jpg"/></fig><fig id="F55" position="float" orientation="portrait"><label>Figure 55.</label><caption><p>
                  <italic><tp:taxon-name><tp:taxon-name-part taxon-name-part-type="genus" reg="Ungla">Ungla</tp:taxon-name-part> <tp:taxon-name-part taxon-name-part-type="species" reg="laufferi">laufferi</tp:taxon-name-part></tp:taxon-name></italic> (Navás): Male abdomen, (<bold>a</bold>) segments A7-terminus, lateral (<bold>b</bold>) segments A8-terminus, lateral (<bold>c</bold>) tergite 8, tergite 9+ectoproct, dorsal (<bold>d</bold>) sternite 8+9, ventral. <bold>c.c.</bold> callus cerci <bold>d.ap.</bold> dorsal apodeme <bold>inv</bold> dorsal invagination of T9+ectoproct <bold>sp</bold> spiracle <bold>S8+9</bold> fused eighth and ninth sternites <bold>T9+e</bold> ninth tergite + ectoproct (<bold>a–c</bold> Peru, Lima, <named-content xmlns:xlink="http://www.w3.org/1999/xlink" content-type="dwc:institutional_code" xlink:type="simple">FSCA</named-content>; <bold>d</bold> same, <named-content xmlns:xlink="http://www.w3.org/1999/xlink" content-type="dwc:institutional_code" xlink:type="simple">IFML</named-content>).</p></caption><graphic xmlns:xlink="http://www.w3.org/1999/xlink" xlink:href="zookeys-674-001-g055.jpg" position="float" orientation="portrait" xlink:type="simple" id="oo_136165.jpg"/></fig><fig id="F56" position="float" orientation="portrait"><label>Figure 56.</label><caption><p>
                  <italic><tp:taxon-name><tp:taxon-name-part taxon-name-part-type="genus" reg="Ungla">Ungla</tp:taxon-name-part> <tp:taxon-name-part taxon-name-part-type="species" reg="laufferi">laufferi</tp:taxon-name-part></tp:taxon-name></italic> (Navás): Male genitalia, (<bold>a</bold>) gonarcal complex, lateral with gonosaccus collapsed (<bold>b</bold>) gonarcus, lateral with gonosaccus partially expanded (<bold>c</bold>) gonarcus frontal, gonosaccus partially expanded (<bold>d</bold>) gonarcus, posterior with subanal membrane and plate folded below (<bold>e</bold>) hypandrium internum, well sclerotized (<bold>f</bold>) hypandrium internum, slightly teneral. <bold>c</bold> comes <bold>gsac</bold> gonosaccus <bold>g.ap.</bold> gonarcal apodeme <bold>g.br.</bold> gonarcal bridge <bold>mu</bold> mediuncus <bold>pr</bold> unarticulated process on frontal margin of gonarcal apodeme <bold>s.p.</bold> setose subanal plate (all: Peru, Lima; <bold>a, d, e</bold> <named-content xmlns:xlink="http://www.w3.org/1999/xlink" content-type="dwc:institutional_code" xlink:type="simple">IFML</named-content>; <bold>b, c, f</bold> <named-content xmlns:xlink="http://www.w3.org/1999/xlink" content-type="dwc:institutional_code" xlink:type="simple">FSCA</named-content>).</p></caption><graphic xmlns:xlink="http://www.w3.org/1999/xlink" xlink:href="zookeys-674-001-g056.jpg" position="float" orientation="portrait" xlink:type="simple" id="oo_136166.jpg"/></fig></tp:treatment-sec><ref-list><ref id="B39"><mixed-citation xmlns:xlink="http://www.w3.org/1999/xlink" xlink:type="simple">
          <person-group><name name-style="western"><surname>Penny</surname><given-names>ND</given-names></name></person-group> (<year>1977</year>) [1978] <article-title>Lista de <tp:taxon-name><tp:taxon-name-part taxon-name-part-type="order">Megaloptera</tp:taxon-name-part></tp:taxon-name>, <tp:taxon-name><tp:taxon-name-part taxon-name-part-type="order">Neuroptera</tp:taxon-name-part></tp:taxon-name> e <tp:taxon-name><tp:taxon-name-part taxon-name-part-type="order">Raphidioptera</tp:taxon-name-part></tp:taxon-name> do México, América Central, ilhas Caraíbas e América do Sul</article-title>. <source>Acta Amazonica</source> <volume>7</volume>(<issue>4</issue>) (Suplemento): <fpage>1</fpage>–<lpage>61</lpage>.</mixed-citation></ref><ref id="B37"><mixed-citation xmlns:xlink="http://www.w3.org/1999/xlink" xlink:type="simple">
          <person-group><name name-style="western"><surname>Oswald</surname><given-names>JD</given-names></name></person-group> (<year>2015</year>) <source><tp:taxon-name><tp:taxon-name-part taxon-name-part-type="superorder">Neuropterida</tp:taxon-name-part></tp:taxon-name> Species of the World. Version 4.0</source>. <ext-link xlink:type="simple" ext-link-type="uri" xlink:href="http://lacewing.tamu.edu/Species-Catalogue/">http://lacewing.tamu.edu/Species-Catalogue/</ext-link> [accessed on November 6, 2016]</mixed-citation></ref><ref id="B12"><mixed-citation xmlns:xlink="http://www.w3.org/1999/xlink" xlink:type="simple">
          <person-group><name name-style="western"><surname>Brooks</surname><given-names>SJ</given-names></name><name name-style="western"><surname>Barnard</surname><given-names>PC</given-names></name></person-group> (<year>1990</year>) <article-title>The green lacewings of the world: a generic review (<tp:taxon-name><tp:taxon-name-part taxon-name-part-type="order">Neuroptera</tp:taxon-name-part></tp:taxon-name>: <tp:taxon-name><tp:taxon-name-part taxon-name-part-type="family">Chrysopidae</tp:taxon-name-part></tp:taxon-name>).</article-title> <source>Bulletin of the British Museum of Natural History, Entomology</source> <volume>59</volume>: <fpage>117</fpage>–<lpage>286</lpage>.</mixed-citation></ref><ref id="B16"><mixed-citation xmlns:xlink="http://www.w3.org/1999/xlink" xlink:type="simple">
          <person-group><name name-style="western"><surname>Legrand</surname><given-names>J</given-names></name><name name-style="western"><surname>Tauber</surname><given-names>CA</given-names></name><name name-style="western"><surname>Albuquerque</surname><given-names>GS</given-names></name><name name-style="western"><surname>Tauber</surname><given-names>MJ</given-names></name></person-group> (<year>2008</year>) <article-title>[2009] Navás types and non-type specimens of <tp:taxon-name><tp:taxon-name-part taxon-name-part-type="family">Chrysopidae</tp:taxon-name-part></tp:taxon-name> in the MNHN, Paris (<tp:taxon-name><tp:taxon-name-part taxon-name-part-type="order">Neuroptera</tp:taxon-name-part></tp:taxon-name>). Revue Française d’Entomologie (N.S.</article-title> <source>)</source> <volume>30</volume>: <fpage>103</fpage>–<lpage>183</lpage>.</mixed-citation></ref><ref id="B14"><mixed-citation xmlns:xlink="http://www.w3.org/1999/xlink" xlink:type="simple">
          <person-group><name name-style="western"><surname>Freitas</surname><given-names>S</given-names></name><name name-style="western"><surname>Penny</surname><given-names>ND</given-names></name><name name-style="western"><surname>Adams</surname><given-names>PA</given-names></name></person-group> (<year>2009</year>) <article-title>A revision of the New World genus <italic><tp:taxon-name><tp:taxon-name-part taxon-name-part-type="genus">Ceraeochrysa</tp:taxon-name-part></tp:taxon-name></italic> (<tp:taxon-name><tp:taxon-name-part taxon-name-part-type="order">Neuroptera</tp:taxon-name-part></tp:taxon-name>: <tp:taxon-name><tp:taxon-name-part taxon-name-part-type="family">Chrysopidae</tp:taxon-name-part></tp:taxon-name>)</article-title>. <source>Proceedings of the California Academy of Sciences</source> (<volume>4</volume>) <issue>60</issue>: <fpage>503</fpage>–<lpage>610</lpage>.</mixed-citation></ref><ref id="B46"><mixed-citation xmlns:xlink="http://www.w3.org/1999/xlink" xlink:type="simple">
          <person-group><name name-style="western"><surname>Tauber</surname><given-names>CA</given-names></name><name name-style="western"><surname>Flint</surname><given-names>OS</given-names></name></person-group> (<year>2010</year>) <article-title>Resolution of some taxonomic and nomenclatural issues in a recent revision of <italic><tp:taxon-name><tp:taxon-name-part taxon-name-part-type="genus">Ceraeochrysa</tp:taxon-name-part></tp:taxon-name></italic> (<tp:taxon-name><tp:taxon-name-part taxon-name-part-type="order">Neuroptera</tp:taxon-name-part></tp:taxon-name>: <tp:taxon-name><tp:taxon-name-part taxon-name-part-type="family">Chrysopidae</tp:taxon-name-part></tp:taxon-name>).</article-title> <source>Zootaxa</source> <volume>2565</volume>: <fpage>55</fpage>–<lpage>67</lpage>.</mixed-citation></ref><ref id="B42"><mixed-citation xmlns:xlink="http://www.w3.org/1999/xlink" xlink:type="simple">
          <person-group><name name-style="western"><surname>Poggi</surname><given-names>R</given-names></name></person-group> (<year>1993</year>) <article-title>Catalogo dei tipi di Neurotteroidei del Museo Civico di Storia Naturale “G. Doria” di Genova (<tp:taxon-name><tp:taxon-name-part taxon-name-part-type="class">Insecta</tp:taxon-name-part></tp:taxon-name>).</article-title> <source>Annali del Museo Civico di Storia Naturale Giacomo Doria</source> <volume>89</volume>: <fpage>415</fpage>–<lpage>444</lpage>.</mixed-citation></ref></ref-list></tp:taxon-treatment>
