# Supplementary material for: Revision of the Neotropical green lacewing genus Ungla (Neuroptera, Chrysopidae)
Source: Zookeys. 2017 May 16;(674):1–188. doi: 10.3897/zookeys.674.11435 (PMC5523201; doi:10.3897/zookeys.674.11435)
Supplement: XML Treatment for Ungla martinsi [file zookeys.674.11435-treatment10.xml]

<!DOCTYPE tp:taxon-treatment
  PUBLIC "-//TaxonX//DTD Taxonomic Treatment Publishing DTD v0 20100105//EN" "tax-treatment-NSO.dtd">
<tp:taxon-treatment xmlns:tp="http://www.plazi.org/taxpub"><tp:treatment-meta><kwd-group><label>Taxon classification</label><kwd><named-content xmlns:xlink="http://www.w3.org/1999/xlink" content-type="kingdom">Animalia</named-content></kwd><kwd><named-content xmlns:xlink="http://www.w3.org/1999/xlink" content-type="order">Neuroptera</named-content></kwd><kwd><named-content xmlns:xlink="http://www.w3.org/1999/xlink" content-type="family">Chrysopidae</named-content></kwd></kwd-group><mixed-citation publication-type="journal"><person-group><name><surname>Tauber</surname><given-names>Catherine A.</given-names></name><name><surname>Sosa</surname><given-names>Francisco</given-names></name><name><surname>Albuquerque</surname><given-names>Gilberto S.</given-names></name><name><surname>Tauber</surname><given-names>Maurice J.</given-names></name></person-group><article-title>Revision of the Neotropical green lacewing genus <italic><tp:taxon-name><tp:taxon-name-part taxon-name-part-type="genus" reg="Ungla">Ungla</tp:taxon-name-part></tp:taxon-name></italic> (<tp:taxon-name><tp:taxon-name-part taxon-name-part-type="order">Neuroptera</tp:taxon-name-part></tp:taxon-name>, <tp:taxon-name><tp:taxon-name-part taxon-name-part-type="family">Chrysopidae</tp:taxon-name-part></tp:taxon-name>)</article-title><source>Zookeys</source><day>16</day><month>5</month><year>2017</year><volume>2017</volume><issue>674</issue><fpage>1</fpage><lpage>188</lpage><pub-id pub-id-type="doi">10.3897/zookeys.674.11435</pub-id></mixed-citation></tp:treatment-meta><tp:nomenclature><tp:taxon-name>
              <tp:taxon-name-part taxon-name-part-type="genus" reg="Ungla">Ungla</tp:taxon-name-part>
              <tp:taxon-name-part taxon-name-part-type="species" reg="martinsi">martinsi</tp:taxon-name-part>
            </tp:taxon-name><tp:taxon-authority>Sosa, 2015</tp:taxon-authority><xref ref-type="fig" rid="F57">Figs 57</xref><xref ref-type="fig" rid="F58">, 58</xref><xref ref-type="fig" rid="F59">, 59</xref><xref ref-type="fig" rid="F60">, 60</xref><xref ref-type="fig" rid="F143">, 143d</xref><xref ref-type="fig" rid="F143">, 143e</xref><tp:nomenclature-citation-list><tp:nomenclature-citation><tp:taxon-name>
                  <tp:taxon-name-part taxon-name-part-type="genus" reg="Ungla">Ungla</tp:taxon-name-part> <tp:taxon-name-part taxon-name-part-type="species" reg="martinsi">martinsi</tp:taxon-name-part></tp:taxon-name><comment>Sosa, 2015. <italic>Zootaxa</italic> 4018 (2): 187-191; “VENEZUELA. <italic>Portuguesa state</italic>. Ospino, Santa Barbara, [<named-content xmlns:xlink="http://www.w3.org/1999/xlink" content-type="dwc:verbatimCoordinates" xlink:type="simple"><named-content content-type="geo-json" specific-use="{&#34;type&#34;:&#34;Point&#34;,&#34;coordinates&#34;:[-69.551850,9.478250]}" id="NCID0EVTAK" xlink:type="simple">9°28.695'N/69°33.111W</named-content></named-content>], 1340 m, 10–11.v.2013, F. Sosa &amp; C. Martins Leg. Collected with light trap. Deposited in the <abbrev xmlns:xlink="http://www.w3.org/1999/xlink" content-type="institution" xlink:title="Museo Entomológico “José Manuel Osorio”, Universidad Centrooccidental “Lisandro Alvarado”, Cabudare, Lara, Venezuela" id="ABBRID0EZTAK" xlink:type="simple">MJMO</abbrev>.” <bold>Holotype.</bold><abbrev xmlns:xlink="http://www.w3.org/1999/xlink" content-type="institution" xlink:title="Museo Entomológico “José Manuel Osorio”, Universidad Centrooccidental “Lisandro Alvarado”, Cabudare, Lara, Venezuela" id="ABBRID0E6TAK" xlink:type="simple">MJMO</abbrev>, male. For images of the type see <xref ref-type="bibr" rid="B44">Sosa (2015)</xref>; for labels, see Fig. <xref ref-type="fig" rid="F143">143d</xref> here.</comment></tp:nomenclature-citation><tp:nomenclature-citation><tp:taxon-name>
                  <tp:taxon-name-part taxon-name-part-type="genus" reg="Ungla">Ungla</tp:taxon-name-part> <tp:taxon-name-part taxon-name-part-type="species" reg="rubricosa">rubricosa</tp:taxon-name-part></tp:taxon-name><comment>Sosa, 2015. <italic>Zootaxa</italic> 4018 (2): 194-196; “VENEZUELA. <italic>Aragua</italic>: P. N. Henri Pittier, 1140 m, 20.ii.2008, F. Sosa, F. Díaz &amp; R. Zuñiga Leg. Collected with trap light. Deposited in the <abbrev xmlns:xlink="http://www.w3.org/1999/xlink" content-type="institution" xlink:title="Museo Entomológico “José Manuel Osorio”, Universidad Centrooccidental “Lisandro Alvarado”, Cabudare, Lara, Venezuela" id="ABBRID0E4UAK" xlink:type="simple">MJMO</abbrev>.”. <bold>syn. n. Holotype.</bold><abbrev xmlns:xlink="http://www.w3.org/1999/xlink" content-type="institution" xlink:title="Museo Entomológico “José Manuel Osorio”, Universidad Centrooccidental “Lisandro Alvarado”, Cabudare, Lara, Venezuela" id="ABBRID0EDVAK" xlink:type="simple">MJMO</abbrev>, male (teneral). For images of the type see <xref ref-type="bibr" rid="B44">Sosa (2015)</xref>; for labels, see Fig. <xref ref-type="fig" rid="F143">143e</xref> here. <bold>Support for synonymy.</bold> The original description of <tp:taxon-name><tp:taxon-name-part taxon-name-part-type="genus" reg="Ungla">U.</tp:taxon-name-part> <tp:taxon-name-part taxon-name-part-type="species" reg="rubricosa">rubricosa</tp:taxon-name-part></tp:taxon-name> was based on a single teneral male and two female specimens from Venezuela (<xref ref-type="bibr" rid="B44">Sosa 2015</xref>). Additional <!--PageBreak-->Venezuelan specimens used in the study here, allowed us to reexamine the pattern of variation among a larger group of specimens and to establish that the two species indeed are the same.</comment></tp:nomenclature-citation></tp:nomenclature-citation-list></tp:nomenclature><tp:treatment-sec sec-type="diagnosis" id="SECID0ECWAK"><title>Diagnosis</title><p>(also see <xref ref-type="bibr" rid="B44">Sosa 2015</xref>). This phenotypically variable species is recognized by its green body, marked with deep red; light yellow to cream-colored head; U-shaped marking on vertex either broken mesally or connected via thin mesal line; margins of head adjacent to eyes marked with red band; scape and pedicel with red dorsal stripe; flagellum cream-colored; frons unmarked; palpi marked with black. The wing venation, with dark brown transverse veins and fumose R-<abbrev xmlns:xlink="http://www.w3.org/1999/xlink" xlink:title="Radial sector" id="ABBRID0EMWAK" xlink:type="simple">Rs</abbrev> crossveins and gradates, and the male genitalia are also distinctive.</p><p>
              <italic><tp:taxon-name><tp:taxon-name-part taxon-name-part-type="genus" reg="Ungla">Ungla</tp:taxon-name-part> <tp:taxon-name-part taxon-name-part-type="species" reg="martinsi">martinsi</tp:taxon-name-part></tp:taxon-name></italic> resembles another Venezuelan species <italic><tp:taxon-name><tp:taxon-name-part taxon-name-part-type="genus" reg="Ungla">U.</tp:taxon-name-part> <tp:taxon-name-part taxon-name-part-type="species" reg="curimaguensis">curimaguensis</tp:taxon-name-part></tp:taxon-name></italic>, in size, male abdominal and genital characteristics, and perhaps head markings. However, the two species differ notably in that <italic><tp:taxon-name><tp:taxon-name-part taxon-name-part-type="genus" reg="Ungla">U.</tp:taxon-name-part> <tp:taxon-name-part taxon-name-part-type="species" reg="curimaguensis">curimaguensis</tp:taxon-name-part></tp:taxon-name></italic> has largely green forewing venation and it lacks the dark genal marks and marked maxillary and labial palpi of <italic><tp:taxon-name><tp:taxon-name-part taxon-name-part-type="genus" reg="Ungla">U.</tp:taxon-name-part> <tp:taxon-name-part taxon-name-part-type="species" reg="martinsi">martinsi</tp:taxon-name-part></tp:taxon-name></italic>.</p><fig id="F57" position="float" orientation="portrait"><label>Figure 57.</label><caption><p>
                  <italic><tp:taxon-name><tp:taxon-name-part taxon-name-part-type="genus" reg="Ungla">Ungla</tp:taxon-name-part> <tp:taxon-name-part taxon-name-part-type="species" reg="martinsi">martinsi</tp:taxon-name-part></tp:taxon-name></italic> Sosa: External features, (<bold>a</bold>) head, dorsal (<bold>b</bold>) head, prothorax, dorsal (<bold>c</bold>) head, frontal (<bold>d</bold>) head, lateral (<bold>e</bold>) head, ventrolateral (<bold>f</bold>) body, lateral (all: Venezuela, Aragua, <named-content xmlns:xlink="http://www.w3.org/1999/xlink" content-type="dwc:institutional_code" xlink:type="simple">DEBU</named-content>; <bold>a, b, d, f</bold> female; <bold>c, e</bold> male).</p></caption><graphic xmlns:xlink="http://www.w3.org/1999/xlink" xlink:href="zookeys-674-001-g057.jpg" position="float" orientation="portrait" xlink:type="simple" id="oo_136167.jpg"/></fig><fig id="F58" position="float" orientation="portrait"><label>Figure 58.</label><caption><p>
                  <italic><tp:taxon-name><tp:taxon-name-part taxon-name-part-type="genus" reg="Ungla">Ungla</tp:taxon-name-part> <tp:taxon-name-part taxon-name-part-type="species" reg="martinsi">martinsi</tp:taxon-name-part></tp:taxon-name></italic> Sosa: Wings (Venezuela, Aragua, female, <named-content xmlns:xlink="http://www.w3.org/1999/xlink" content-type="dwc:institutional_code" xlink:type="simple">DEBU</named-content>).</p></caption><graphic xmlns:xlink="http://www.w3.org/1999/xlink" xlink:href="zookeys-674-001-g058.jpg" position="float" orientation="portrait" xlink:type="simple" id="oo_136168.jpg"/></fig></tp:treatment-sec><tp:treatment-sec sec-type="redescription" id="SECID0EI1AK"><title>Redescription.</title><p>Head cream-colored to yellow with red markings; vertex smooth, shiny, with U-shaped marking reduced to two arms or two prominent spots separated at center; area between antennae unmarked; red stripe between eye and sides of vertex, extending posteriorly; dorsal antennal fossa entirely red or with thin reddish stripe mesally, not extending between antennae. Frons cream-colored, without markings; clypeus cream-colored, with black stripe on lateral margin, contiguous with black genal mark, which reaches almost to eye. Antenna mostly cream-colored, scape, pedicel with broad dorsolateral red stripe; flagellum yellow with black bristles; maxillary palp with two basal segments pale, distal three segments black dorsally, with intersections, tip of distal palpomere pale; labial palp with basal two segments pale, ultimate segment light brown to black shading laterally.</p><p>Prothorax green with cream-colored stripe mesally, pair of broad, dark red stripes sublaterally; transverse furrow in posterior region, not deep, reaching lateral margins of segment, long, cream-colored to golden setae throughout. Mesothorax reddish brown centrally, green, marked with red laterally; metathorax green with reddish brown markings. Legs light green, unmarked. Measurements: head width: 1.4–1.5 mm; ratio head width : eye width: 2.7: 1; prothorax width: 0.9–1.2 mm, length: 0.7–0.8 mm.</p><p>Forewing, hindwing with moderate width. Forewing with rounded apex, robust, but without heavy venation, with very slight swelling at furcation of <abbrev xmlns:xlink="http://www.w3.org/1999/xlink" xlink:title="Cubitus" id="ABBRID0EQ1AK" xlink:type="simple">Cu</abbrev>; stigma lightly marked with brown or pale, with four to five light brown to pale subcostal crossveins below; longitudinal veins light green, costal, radial crossveins light to dark brown anteriorly, pale or brown posteriorly; gradate veins, distal <abbrev xmlns:xlink="http://www.w3.org/1999/xlink" xlink:title="Pseudomedia" id="ABBRID0EU1AK" xlink:type="simple">Psm</abbrev>-<abbrev xmlns:xlink="http://www.w3.org/1999/xlink" xlink:title="Pseudocubitus" id="ABBRID0EY1AK" xlink:type="simple">Psc</abbrev> crossvein black, surrounded by dense dark brown shading; gradates in parallel series or sometimes with distal one or two inner gradates closer to outer gradates; basal inner gradate meeting <abbrev xmlns:xlink="http://www.w3.org/1999/xlink" xlink:title="Pseudomedia" id="ABBRID0E31AK" xlink:type="simple">Psm</abbrev>. Forewing 11.2–13.7 mm long, 3.6–4.8 mm wide, (ratio, L : W = 2.8–3.1 : 1); height of tallest costal cell 0.7–0.9 mm (cell number 6); length of first intramedian cell 0.8–0.9 mm; 10–11 radial cells (closed cells between R and <abbrev xmlns:xlink="http://www.w3.org/1999/xlink" xlink:title="Radial sector" id="ABBRID0EA2AK" xlink:type="simple">Rs</abbrev>); third gradate cell 1.5–2.0 mm long, 0.4–0.5 mm wide (ratio, L : W = 4.0–4.5 : 1); fourth gradate cell <!--PageBreak-->often missing, when present 1.3–2.0 mm long, 0.3–0.4 mm wide (ratio, L : W = 3.8–4.7 : 1); 4 Banksian cells (b cells), 4 b’ cells; 4–6 inner gradates, 5–7 outer gradates. Hindwing with apex subacute, venation light green; 9.9–12.2 mm long, 3.0–3.8 mm wide (ratio, L : W = 3.0–3.3: 1), 10–11 radial cells, 3 Banksian (b) cells, 4 b’ cells, 3–5 inner gradates, 4–6 outer gradates.</p><p>Male. Abdomen with large spiracles (e.g., A7: spiracle diameter ~0.2× length of sternite); A7-A9 with numerous setae extending from robust setal bases; <!--PageBreak-->T9+ectoproct relatively long (~0.6× length of T7), with dorsal invagination deep (~0.5× dorsal length of T9+<abbrev xmlns:xlink="http://www.w3.org/1999/xlink" xlink:title="ectoproct" id="ABBRID0EK2AK" xlink:type="simple">ect</abbrev>), margins of invagination almost straight, base rounded; dorsal margin of T9+<abbrev xmlns:xlink="http://www.w3.org/1999/xlink" xlink:title="ectoproct" id="ABBRID0EO2AK" xlink:type="simple">ect</abbrev> sloped distally (above anus); posterior margin of ectoproct rounded throughout; ventral margin of T9+<abbrev xmlns:xlink="http://www.w3.org/1999/xlink" xlink:title="ectoproct" id="ABBRID0ES2AK" xlink:type="simple">ect</abbrev> straight, with lightly sclerotized, straight apodeme, slightly below sclerotization around callus cerci, posterior corner of apodeme bent mesally in small, rounded knob; posteroventral corner of T9+<abbrev xmlns:xlink="http://www.w3.org/1999/xlink" xlink:title="ectoproct" id="ABBRID0EW2AK" xlink:type="simple">ect</abbrev> appearing angular (lateral view); callus cerci large, ovate, with entire margin lightly sclerotized. S8+9 fused, with line of fusion not readily perceptible; dorsal margin with apodeme extending along basal ~1/2 length of segment; segment extending further without apodeme, then gradually sloping ventrally to tip of segment; terminus extending distally, well beyond tip of T9+<abbrev xmlns:xlink="http://www.w3.org/1999/xlink" xlink:title="ectoproct" id="ABBRID0E12AK" xlink:type="simple">ect</abbrev>, heavily sclerotized, upturned distally, concave in posterior view; terminal setae on posterodorsal margin of S8+9 enlarged, with small, flange-like protrusions basally. Gonarcus arcuate (dorsal, ventral views), V-shaped (frontal, caudal views); bridge robust, moderately wide throughout; arms elongate, rounded distally, dorsal section with triangular process extending posteriorly toward gonosaccus; mediuncus with narrow base, paired internal rods adjacent to each other for ~3/4 distance from base, fusing near terminus; dorsal surface of mediuncus fairly straight, with short, rounded (blunt) beak distally; <!--PageBreak-->gonosaccus bilobed, each lobe large, bearing dense patch of gonosetae; gonosetae robust, arising from enlarged setal bases; hypandrium internum quadrate, with narrow arms, rounded comes.</p><p>Female. See <xref ref-type="bibr" rid="B44">Sosa (2015)</xref>.</p><fig id="F59" position="float" orientation="portrait"><label>Figure 59.</label><caption><p>
                  <italic><tp:taxon-name><tp:taxon-name-part taxon-name-part-type="genus" reg="Ungla">Ungla</tp:taxon-name-part> <tp:taxon-name-part taxon-name-part-type="species" reg="martinsi">martinsi</tp:taxon-name-part></tp:taxon-name></italic> Sosa: Male abdomen, (<bold>a</bold>) segments A7-terminus, lateral (<bold>b</bold>) segments A8-terminus, lateral (<bold>c</bold>) fused sternites S8+9, ventral (<bold>d</bold>) tip of sternite S9, ventral, with enlarged, flanged setae (<bold>e</bold>) tergites T8 and T9, dorsal. <bold>c.c.</bold> callus cerci <bold>inv</bold> invaginated dorsal cleft in T9+ectoproct <bold>sp</bold> spiracle <bold>S8+9</bold> fused eighth and ninth sternites <bold>T7, T8</bold> seventh and eighth tergites <bold>T9+e</bold> ninth tergite + ectoproct (all: Venezuela, Aragua, <named-content xmlns:xlink="http://www.w3.org/1999/xlink" content-type="dwc:institutional_code" xlink:type="simple">DEBU</named-content>).</p></caption><graphic xmlns:xlink="http://www.w3.org/1999/xlink" xlink:href="zookeys-674-001-g059.jpg" position="float" orientation="portrait" xlink:type="simple" id="oo_136169.jpg"/></fig><fig id="F60" position="float" orientation="portrait"><label>Figure 60.</label><caption><p>
                  <italic><tp:taxon-name><tp:taxon-name-part taxon-name-part-type="genus" reg="Ungla">Ungla</tp:taxon-name-part> <tp:taxon-name-part taxon-name-part-type="species" reg="martinsi">martinsi</tp:taxon-name-part></tp:taxon-name></italic> Sosa: Male genitalia, (<bold>a</bold>) gonarcal complex, dorsal, with gonosaccus expanded (<bold>b</bold>) gonarcus, lateral, with gonosaccus partially expanded (<bold>c</bold>) gonarcus, lateral, gonosaccus partially expanded (<bold>d</bold>) gonarcus, lateral, gonosaccus expanded (<bold>e</bold>) gonarcus, frontal, gonosaccus partially expanded. <bold>gsac</bold> gonosaccus <bold>g.ap.</bold> gonarcal apodeme <bold>g.br.</bold> gonarcal bridge <bold>h.i.</bold> hypandrium internum <bold>mu</bold> mediuncus <bold>pr</bold> unarticulated process on frontal margin of gonarcal apodeme <bold>s.p.</bold> setose subanal plate (all: Venezuela, Aragua, <named-content xmlns:xlink="http://www.w3.org/1999/xlink" content-type="dwc:institutional_code" xlink:type="simple">DEBU</named-content>).</p></caption><graphic xmlns:xlink="http://www.w3.org/1999/xlink" xlink:href="zookeys-674-001-g060.jpg" position="float" orientation="portrait" xlink:type="simple" id="oo_136170.jpg"/></fig></tp:treatment-sec><tp:treatment-sec sec-type="biology" id="SECID0EO6AK"><title>Biology.</title><p>Oviposition of stalked, clustered eggs (probably infertile) (see images, <xref ref-type="bibr" rid="B44">Sosa 2015</xref>). None underwent embryonic development.</p></tp:treatment-sec><tp:treatment-sec sec-type="distribution" id="SECID0EY6AK"><title>Known distribution.</title><p>VENEZUELA: States of Aragua, Portuguesa.</p></tp:treatment-sec><tp:treatment-sec sec-type="material" id="SECID0E46AK"><title>Specimens examined</title><p>[in addition to those listed by <xref ref-type="bibr" rid="B44">Sosa (2015)</xref>]. Venezuela. <italic>Aragua</italic>: Rancho Grande, 10–21/II/1969, Duckworth &amp; Dietz (1F, <named-content xmlns:xlink="http://www.w3.org/1999/xlink" content-type="dwc:institutional_code" xlink:type="simple">USNM</named-content>); Rancho Grande, IX-20-1973, B. Villegas (1F, <named-content xmlns:xlink="http://www.w3.org/1999/xlink" content-type="dwc:institutional_code" xlink:type="simple">UCDC</named-content>); Rancho Grande, 18 km NW Maracay, at light, 22.iii.1992, C. Michalski (1F, <named-content xmlns:xlink="http://www.w3.org/1999/xlink" content-type="dwc:institutional_code" xlink:type="simple">AMNH</named-content>); Henri Pittier Nat. Park: Nr Rancho Grande, 1100–1200m, 19–20.i.1996, J. &amp; A. Skevington (1F, <named-content xmlns:xlink="http://www.w3.org/1999/xlink" content-type="dwc:institutional_code" xlink:type="simple">DEBU</named-content>), Rancho Grande Bio Station, white light, 24.i.1996, 1100 m, J. &amp; A. Skevington (1M, <named-content xmlns:xlink="http://www.w3.org/1999/xlink" content-type="dwc:institutional_code" xlink:type="simple">DEBU</named-content>).</p></tp:treatment-sec><tp:treatment-sec><!--Section generated to contain objects referenced in tp:taxon-treatment.--><fig id="F143" position="float" orientation="portrait"><label>Figure 143.</label><caption><p>Type labels from <italic><tp:taxon-name><tp:taxon-name-part taxon-name-part-type="genus" reg="Ungla">Ungla</tp:taxon-name-part></tp:taxon-name></italic> species described in recent years before this study, <bold>a–g</bold> <xref ref-type="bibr" rid="B44">Sosa (2015)</xref> <bold>h, i</bold> <xref ref-type="bibr" rid="B40">Penny (1998)</xref>.</p></caption><graphic xmlns:xlink="http://www.w3.org/1999/xlink" xlink:href="zookeys-674-001-g143.jpg" position="float" orientation="portrait" xlink:type="simple" id="oo_136321.jpg"/></fig></tp:treatment-sec><ref-list><ref id="B44"><mixed-citation xmlns:xlink="http://www.w3.org/1999/xlink" xlink:type="simple">
          <person-group><name name-style="western"><surname>Sosa</surname><given-names>FJ</given-names></name></person-group> (<year>2015</year>) <article-title>First records of <italic><tp:taxon-name><tp:taxon-name-part taxon-name-part-type="genus">Ungla</tp:taxon-name-part></tp:taxon-name></italic> Navás (<tp:taxon-name><tp:taxon-name-part taxon-name-part-type="order">Neuroptera</tp:taxon-name-part></tp:taxon-name>: <tp:taxon-name><tp:taxon-name-part taxon-name-part-type="family">Chrysopidae</tp:taxon-name-part></tp:taxon-name>) from Venezuela, with descriptions of seven new species.</article-title> <source>Zootaxa</source> <volume>4018</volume>: <fpage>176</fpage>–<lpage>200</lpage>. <ext-link xlink:type="simple" ext-link-type="doi" xlink:href="10.11646/zootaxa.4018.2.2">https://doi.org/10.11646/zootaxa.4018.2.2</ext-link></mixed-citation></ref><ref id="B40"><mixed-citation xmlns:xlink="http://www.w3.org/1999/xlink" xlink:type="simple">
          <person-group><name name-style="western"><surname>Penny</surname><given-names>ND</given-names></name></person-group> (<year>1998</year>) <article-title>New <tp:taxon-name><tp:taxon-name-part taxon-name-part-type="subfamily">Chrysopinae</tp:taxon-name-part></tp:taxon-name> from Costa Rica (<tp:taxon-name><tp:taxon-name-part taxon-name-part-type="order">Neuroptera</tp:taxon-name-part></tp:taxon-name>: <tp:taxon-name><tp:taxon-name-part taxon-name-part-type="family">Chrysopidae</tp:taxon-name-part></tp:taxon-name>).</article-title> <source>Journal of Neuropterology</source> <volume>1</volume>: <fpage>55</fpage>–<lpage>78</lpage>.</mixed-citation></ref></ref-list></tp:taxon-treatment>
