# Supplementary material for: Revision of the Neotropical green lacewing genus Ungla (Neuroptera, Chrysopidae)
Source: Zookeys. 2017 May 16;(674):1–188. doi: 10.3897/zookeys.674.11435 (PMC5523201; doi:10.3897/zookeys.674.11435)
Supplement: XML Treatment for Ungla mexicana [file zookeys.674.11435-treatment11.xml]

<!DOCTYPE tp:taxon-treatment
  PUBLIC "-//TaxonX//DTD Taxonomic Treatment Publishing DTD v0 20100105//EN" "tax-treatment-NSO.dtd">
<tp:taxon-treatment xmlns:tp="http://www.plazi.org/taxpub"><tp:treatment-meta><kwd-group><label>Taxon classification</label><kwd><named-content xmlns:xlink="http://www.w3.org/1999/xlink" content-type="kingdom">Animalia</named-content></kwd><kwd><named-content xmlns:xlink="http://www.w3.org/1999/xlink" content-type="order">Neuroptera</named-content></kwd><kwd><named-content xmlns:xlink="http://www.w3.org/1999/xlink" content-type="family">Chrysopidae</named-content></kwd></kwd-group><mixed-citation publication-type="journal"><person-group><name><surname>Tauber</surname><given-names>Catherine A.</given-names></name><name><surname>Sosa</surname><given-names>Francisco</given-names></name><name><surname>Albuquerque</surname><given-names>Gilberto S.</given-names></name><name><surname>Tauber</surname><given-names>Maurice J.</given-names></name></person-group><article-title>Revision of the Neotropical green lacewing genus <italic><tp:taxon-name><tp:taxon-name-part taxon-name-part-type="genus" reg="Ungla">Ungla</tp:taxon-name-part></tp:taxon-name></italic> (<tp:taxon-name><tp:taxon-name-part taxon-name-part-type="order">Neuroptera</tp:taxon-name-part></tp:taxon-name>, <tp:taxon-name><tp:taxon-name-part taxon-name-part-type="family">Chrysopidae</tp:taxon-name-part></tp:taxon-name>)</article-title><source>Zookeys</source><day>16</day><month>5</month><year>2017</year><volume>2017</volume><issue>674</issue><fpage>1</fpage><lpage>188</lpage><pub-id pub-id-type="doi">10.3897/zookeys.674.11435</pub-id></mixed-citation></tp:treatment-meta><tp:nomenclature><tp:taxon-name>
              <tp:taxon-name-part taxon-name-part-type="genus" reg="Ungla">Ungla</tp:taxon-name-part>
              <tp:taxon-name-part taxon-name-part-type="species" reg="mexicana">mexicana</tp:taxon-name-part>
              <object-id xmlns:xlink="http://www.w3.org/1999/xlink" content-type="zoobank" xlink:type="simple">http://zoobank.org/D9E28126-29C6-4D56-8B96-2C96BF056B43</object-id>
            </tp:taxon-name><tp:taxon-authority>Tauber </tp:taxon-authority><tp:taxon-status xmlns:xlink="http://www.w3.org/1999/xlink" xlink:type="simple">sp. n.</tp:taxon-status><xref ref-type="fig" rid="F61">Figs 61</xref><xref ref-type="fig" rid="F62">, 62</xref><xref ref-type="fig" rid="F63">, 63</xref><xref ref-type="fig" rid="F144">, 144c</xref></tp:nomenclature><tp:treatment-sec sec-type="Holotype" id="SECID0E2CBK"><title>Holotype</title><p>(Figs <xref ref-type="fig" rid="F61">61</xref>–<xref ref-type="fig" rid="F63">63</xref>, <xref ref-type="fig" rid="F144">144c</xref>). <named-content xmlns:xlink="http://www.w3.org/1999/xlink" content-type="dwc:institutional_code" xlink:type="simple">FSCA</named-content>, female. Mexico, Chiapas, 21 mi. SE San Cristóbal de las Casas, 2.iv.1962, F. D. Parker, L. A. Stange.</p><p>The holotype (a female) is the only specimen of this species that we have seen, and we were reluctant to describe it as new on the basis of such limited material. However, the specimen is very well preserved, and its external features (head and body coloration and markings, wings) are notable. The abdomen is cleared, stained, and in a vial attached to the specimen. Because of the specimen’s importance as the northernmost record for the genus, we describe it to facilitate future identifications.</p><fig id="F61" position="float" orientation="portrait"><label>Figure 61.</label><caption><p>
                  <italic><tp:taxon-name><tp:taxon-name-part taxon-name-part-type="genus" reg="Ungla">Ungla</tp:taxon-name-part> <tp:taxon-name-part taxon-name-part-type="species" reg="mexicana">mexicana</tp:taxon-name-part></tp:taxon-name></italic> Tauber, sp. n. External features, (<bold>a</bold>) head, frontal (<bold>b</bold>) head, prothorax, dorsal (<bold>c</bold>) head, prothorax, lateral (<bold>d</bold>) head, ventrolateral (<bold>e</bold>) head, thorax, dorsal (<bold>f</bold>) head, thorax, lateral (Mexico, Chiapas, holotype, female, <named-content xmlns:xlink="http://www.w3.org/1999/xlink" content-type="dwc:institutional_code" xlink:type="simple">CAS</named-content>).</p></caption><graphic xmlns:xlink="http://www.w3.org/1999/xlink" xlink:href="zookeys-674-001-g061.jpg" position="float" orientation="portrait" xlink:type="simple" id="oo_136171.jpg"/></fig></tp:treatment-sec><tp:treatment-sec sec-type="etymology" id="SECID0E3EBK"><title>Etymology.</title><p>The type locality of this species is in the highlands of southern Mexico (State of Chiapas). Its species name, <italic><tp:taxon-name><tp:taxon-name-part taxon-name-part-type="species" reg="mexicana">mexicana</tp:taxon-name-part></tp:taxon-name></italic> (Latin, adj., fem.), recognizes that it is the first, and at this time the only, species of <italic><tp:taxon-name><tp:taxon-name-part taxon-name-part-type="genus" reg="Ungla">Ungla</tp:taxon-name-part></tp:taxon-name></italic> reported from Mexico.</p></tp:treatment-sec><tp:treatment-sec sec-type="diagnosis" id="SECID0ETFBK"><title>Diagnosis.</title><p>The female holotype expresses many of the characteristics that typify most <italic><tp:taxon-name><tp:taxon-name-part taxon-name-part-type="genus" reg="Ungla">Ungla</tp:taxon-name-part></tp:taxon-name></italic> species: a U-shaped marking around the margins of the vertex, dark genal markings, dark [albeit, thin] markings on the palpi, and a typical doughnut shaped spermatheca.</p><p>
              <italic><tp:taxon-name><tp:taxon-name-part taxon-name-part-type="genus" reg="Ungla">Ungla</tp:taxon-name-part> <tp:taxon-name-part taxon-name-part-type="species" reg="mexicana">mexicana</tp:taxon-name-part></tp:taxon-name></italic> is recognized by its green body with reddish markings; prothorax with a distinctive red lateral band that extends only about one half the length of the segment (from the anterior margin to the midlength of the segment), and mesothorax with a pair of bold black markings anteriorly. The <italic><tp:taxon-name><tp:taxon-name-part taxon-name-part-type="genus" reg="Ungla">U.</tp:taxon-name-part> <tp:taxon-name-part taxon-name-part-type="species" reg="mexicana">mexicana</tp:taxon-name-part></tp:taxon-name></italic> forewing venation is green, with most longitudinal and transverse veins marked with dark brown at intersections; crossveins are dark brown, with the gradate veins having brown suffusion on the adjacent membrane. This species most closely resembles <italic><tp:taxon-name><tp:taxon-name-part taxon-name-part-type="genus" reg="Ungla">U.</tp:taxon-name-part> <tp:taxon-name-part taxon-name-part-type="species" reg="martinsi">martinsi</tp:taxon-name-part></tp:taxon-name></italic>; however, the two differ as follows. In addition to the above features, the U-shaped marking on the <italic><tp:taxon-name><tp:taxon-name-part taxon-name-part-type="genus" reg="Ungla">U.</tp:taxon-name-part> <tp:taxon-name-part taxon-name-part-type="species" reg="mexicana">mexicana</tp:taxon-name-part></tp:taxon-name></italic> vertex is much larger, the scape is without a distinct dorsal stripe, and the distal three maxillary palpomeres have a thin lateral stripe rather than being black throughout.</p></tp:treatment-sec><tp:treatment-sec sec-type="description" id="SECID0EOHBK"><title>Description.</title><p>Head cream-colored with red markings; vertex smooth anteriorly, shiny, with U-shaped marking large, robust, lateral arms separated anteriorly, meeting posteriorly, with lateral margins marked with red adjacent to eyes, posterior section unmarked; dorsal fossae probably with small, red mesal mark; area between antennae unmarked; frons cream-colored, unmarked; clypeus with lateral margin red; tentorial pits amber-colored; gena with bold, black stripe throughout, contiguous with red clypeal mark. Antenna: cream-colored, dorsal surface of scape possibly with tinge of red, but no stripe, flagellar setae pale; maxillary palp pale, distal segments with thin black lateral stripe; labial palp pale throughout.</p><p>Thorax mostly cream-colored; prothorax with pair of broad lateral bands – red anteriorly, green posteriorly; transverse furrow slightly posterior to middle of segment, not extending to lateral margins; setae pale. Legs cream-colored, unmarked. Measurements: head width: 1.4 mm; ratio head width : eye width: 2.3: 1; prothorax width: 1.0 mm, length: 0.8 mm.</p><p>Forewing, hindwing somewhat broad, apex slightly acute; membrane clear, hyaline. Forewing with veins robust, not crassate; <abbrev xmlns:xlink="http://www.w3.org/1999/xlink" xlink:title="Radial sector" id="ABBRID0EWHBK" xlink:type="simple">Rs</abbrev> slightly sinuous; first intramedian cell ovate; basal inner gradate meeting <abbrev xmlns:xlink="http://www.w3.org/1999/xlink" xlink:title="Pseudomedia" id="ABBRID0E1HBK" xlink:type="simple">Psm</abbrev>; stigma slightly opaque; longitudinal veins green, marked with brown at intersections, most transverse veins green, marked either <!--PageBreak--><!--PageBreak-->basally (most R-<abbrev xmlns:xlink="http://www.w3.org/1999/xlink" xlink:title="Radial sector" id="ABBRID0EBIBK" xlink:type="simple">Rs</abbrev> crossveins) or on both ends (most veins leaving <abbrev xmlns:xlink="http://www.w3.org/1999/xlink" xlink:title="Radial sector" id="ABBRID0EFIBK" xlink:type="simple">Rs</abbrev>, most <abbrev xmlns:xlink="http://www.w3.org/1999/xlink" xlink:title="Pseudomedia" id="ABBRID0EJIBK" xlink:type="simple">Psm</abbrev>-<abbrev xmlns:xlink="http://www.w3.org/1999/xlink" xlink:title="Pseudocubitus" id="ABBRID0ENIBK" xlink:type="simple">Psc</abbrev> crossveins, bases of distal forks on posterior margin); gradates, three of four crossveins below stigma, dark brown with brown suffusion on adjacent membrane; basal <abbrev xmlns:xlink="http://www.w3.org/1999/xlink" xlink:title="Radial sector" id="ABBRID0ERIBK" xlink:type="simple">Rs</abbrev>-M crossveins, second icu crossvein dark brown without suffusion. Hindwing with venation green, unmarked. Forewing 14.1 mm long, 4.7 mm wide (ratio, L : W = 3.0 : 1); height of tallest costal cell 1.1 mm (cell number 5); width of first intramedian cell 1.0 mm; 10 radial cells (closed cells between R and <abbrev xmlns:xlink="http://www.w3.org/1999/xlink" xlink:title="Radial sector" id="ABBRID0EVIBK" xlink:type="simple">Rs</abbrev>); third gradate cell 2.0 mm long, 0.5 mm wide (ratio, L : W = 4.3 : 1); fourth gradate cell 1.6 mm long, 0.7 mm wide (ratio, L : W = 3.5 : 1); 4 Banksian cells (b cells, sometimes distinct), 4 b’ cells; 4 inner gradates (basal one sometimes not clear), 6 outer gradates. Hindwing 12.7 mm long, 4.2 mm wide (ratio, L : W = 3.0 : 1), 10 radial cells, 3 Banksian (b) cells, 4 b’ cells, 3 inner gradates, 5-6 outer gradates.</p><p>Male. Unknown.</p><fig id="F62" position="float" orientation="portrait"><label>Figure 62.</label><caption><p>
                  <italic><tp:taxon-name><tp:taxon-name-part taxon-name-part-type="genus" reg="Ungla">Ungla</tp:taxon-name-part> <tp:taxon-name-part taxon-name-part-type="species" reg="mexicana">mexicana</tp:taxon-name-part></tp:taxon-name></italic> Tauber, sp. n. Wings, (<bold>a</bold>) venation emphasized (<bold>b</bold>) coloration of veins emphasized (Mexico, Chiapas, holotype, female, <named-content xmlns:xlink="http://www.w3.org/1999/xlink" content-type="dwc:institutional_code" xlink:type="simple">CAS</named-content>).</p></caption><graphic xmlns:xlink="http://www.w3.org/1999/xlink" xlink:href="zookeys-674-001-g062.jpg" position="float" orientation="portrait" xlink:type="simple" id="oo_136172.jpg"/></fig><fig id="F63" position="float" orientation="portrait"><label>Figure 63.</label><caption><p>
                  <italic><tp:taxon-name><tp:taxon-name-part taxon-name-part-type="genus" reg="Ungla">Ungla</tp:taxon-name-part> <tp:taxon-name-part taxon-name-part-type="species" reg="mexicana">mexicana</tp:taxon-name-part></tp:taxon-name></italic> Tauber, sp. n. Female abdomen, (<bold>a</bold>) segments A7-terminus, lateral (<bold>b</bold>) terminalia, lateral (<bold>c, d</bold>) genitalia, ventral. <bold>b.c.</bold> bursa copulatrix <bold>c.c.</bold> callus cerci <bold>g.l.</bold> gonapophysis lateralis <bold>inv</bold> spermathecal invagination <bold>sg</bold> subgenitale <bold>sg.d</bold>. dorsal lobe of subgenitale <bold>sg.v.</bold> ventral lobe of subgenitale <bold>sm</bold> spermatheca <bold>sm.d.</bold> spermathecal duct <bold>sm.o</bold>. spermathecal opening to bursa copulatrix <bold>S7</bold> seventh sternite <bold>T7</bold> seventh tergite <bold>T9+e</bold> fused ninth tergite and ectoproct <bold>vel</bold> spermathecal velum (Mexico, Chiapas, holotype, <named-content xmlns:xlink="http://www.w3.org/1999/xlink" content-type="dwc:institutional_code" xlink:type="simple">CAS</named-content>).</p></caption><graphic xmlns:xlink="http://www.w3.org/1999/xlink" xlink:href="zookeys-674-001-g063.jpg" position="float" orientation="portrait" xlink:type="simple" id="oo_136173.jpg"/></fig></tp:treatment-sec><tp:treatment-sec sec-type="distribution" id="SECID0E1LBK"><title>Known distribution.</title><p>MEXICO: Central Highlands region in state of Chiapas.</p></tp:treatment-sec><tp:treatment-sec sec-type="material" id="SECID0E6LBK"><title>Specimens examined</title><p>. Holotype only.</p><!--PageBreak--></tp:treatment-sec><tp:treatment-sec><!--Section generated to contain objects referenced in tp:taxon-treatment.--><fig id="F144" position="float" orientation="portrait"><label>Figure 144.</label><caption><p>Type labels from <italic><tp:taxon-name><tp:taxon-name-part taxon-name-part-type="genus" reg="Ungla">Ungla</tp:taxon-name-part></tp:taxon-name></italic> species described in this study, <bold>a–f</bold> species from northern South America (<bold>g</bold>) species from southern South America.</p></caption><graphic xmlns:xlink="http://www.w3.org/1999/xlink" xlink:href="zookeys-674-001-g144.jpg" position="float" orientation="portrait" xlink:type="simple" id="oo_136323.jpg"/></fig></tp:treatment-sec></tp:taxon-treatment>
