# Supplementary material for: Revision of the Neotropical green lacewing genus Ungla (Neuroptera, Chrysopidae)
Source: Zookeys. 2017 May 16;(674):1–188. doi: 10.3897/zookeys.674.11435 (PMC5523201; doi:10.3897/zookeys.674.11435)
Supplement: XML Treatment for Ungla nigromaculifrons [file zookeys.674.11435-treatment12.xml]

<!DOCTYPE tp:taxon-treatment
  PUBLIC "-//TaxonX//DTD Taxonomic Treatment Publishing DTD v0 20100105//EN" "tax-treatment-NSO.dtd">
<tp:taxon-treatment xmlns:tp="http://www.plazi.org/taxpub"><tp:treatment-meta><kwd-group><label>Taxon classification</label><kwd><named-content xmlns:xlink="http://www.w3.org/1999/xlink" content-type="kingdom">Animalia</named-content></kwd><kwd><named-content xmlns:xlink="http://www.w3.org/1999/xlink" content-type="order">Neuroptera</named-content></kwd><kwd><named-content xmlns:xlink="http://www.w3.org/1999/xlink" content-type="family">Chrysopidae</named-content></kwd></kwd-group><mixed-citation publication-type="journal"><person-group><name><surname>Tauber</surname><given-names>Catherine A.</given-names></name><name><surname>Sosa</surname><given-names>Francisco</given-names></name><name><surname>Albuquerque</surname><given-names>Gilberto S.</given-names></name><name><surname>Tauber</surname><given-names>Maurice J.</given-names></name></person-group><article-title>Revision of the Neotropical green lacewing genus <italic><tp:taxon-name><tp:taxon-name-part taxon-name-part-type="genus" reg="Ungla">Ungla</tp:taxon-name-part></tp:taxon-name></italic> (<tp:taxon-name><tp:taxon-name-part taxon-name-part-type="order">Neuroptera</tp:taxon-name-part></tp:taxon-name>, <tp:taxon-name><tp:taxon-name-part taxon-name-part-type="family">Chrysopidae</tp:taxon-name-part></tp:taxon-name>)</article-title><source>Zookeys</source><day>16</day><month>5</month><year>2017</year><volume>2017</volume><issue>674</issue><fpage>1</fpage><lpage>188</lpage><pub-id pub-id-type="doi">10.3897/zookeys.674.11435</pub-id></mixed-citation></tp:treatment-meta><tp:nomenclature><tp:taxon-name>
              <tp:taxon-name-part taxon-name-part-type="genus" reg="Ungla">Ungla</tp:taxon-name-part>
              <tp:taxon-name-part taxon-name-part-type="species" reg="nigromaculifrons">nigromaculifrons</tp:taxon-name-part>
            </tp:taxon-name><tp:taxon-authority>Sosa, 2015</tp:taxon-authority><xref ref-type="fig" rid="F64">Figs 64</xref><xref ref-type="fig" rid="F65">, 65</xref><xref ref-type="fig" rid="F66">, 66</xref><xref ref-type="fig" rid="F67">, 67</xref><xref ref-type="fig" rid="F143">, 143f</xref><!--PageBreak--><tp:nomenclature-citation-list><tp:nomenclature-citation><tp:taxon-name>
                  <tp:taxon-name-part taxon-name-part-type="genus" reg="Ungla">Ungla</tp:taxon-name-part> <tp:taxon-name-part taxon-name-part-type="species" reg="nigromaculifrons">nigromaculifrons</tp:taxon-name-part></tp:taxon-name><comment>Sosa, 2015. <italic>Zootaxa</italic> 4018 (2): 191–193; “VENEZUELA. <italic>Trujillo state</italic>: Boconó [<named-content xmlns:xlink="http://www.w3.org/1999/xlink" content-type="dwc:verbatimCoordinates" xlink:type="simple"><named-content content-type="geo-json" specific-use="{&#34;type&#34;:&#34;Point&#34;,&#34;coordinates&#34;:[-70.250000,9.233333]}" id="NCID0ETOBK" xlink:type="simple">9°14'N/70°15'W</named-content></named-content>, 1270 m], 20.vii.1974, F. Fernández. H [Hijo] &amp; M. Gaiani Leg. Deposited in the <named-content xmlns:xlink="http://www.w3.org/1999/xlink" content-type="dwc:institutional_code" xlink:type="simple">MIZA</named-content>.” <bold>Holotype.</bold><named-content xmlns:xlink="http://www.w3.org/1999/xlink" content-type="dwc:institutional_code" xlink:type="simple">MIZA</named-content>, male. For images of the type see <xref ref-type="bibr" rid="B44">Sosa (2015)</xref>; for labels, see Fig. <xref ref-type="fig" rid="F143">143f</xref> here. Much of the abdomen of the holotype is lost; the original description illustrates the structures that are present: T9+<abbrev xmlns:xlink="http://www.w3.org/1999/xlink" xlink:title="ectoproct" id="ABBRID0EKPBK" xlink:type="simple">ect</abbrev> (lateral), S8+9 (ventral) and parts of the gonarcus.</comment></tp:nomenclature-citation></tp:nomenclature-citation-list></tp:nomenclature><tp:treatment-sec sec-type="diagnosis" id="SECID0EOPBK"><title>Diagnosis.</title><p>This species is distinguished by a golden yellow head and a round, black spot on the frons, and dark wing venation. It differs from other species that have a prominent black frontal spot and cream-colored antennae (<italic><tp:taxon-name><tp:taxon-name-part taxon-name-part-type="genus" reg="Ungla">U.</tp:taxon-name-part> <tp:taxon-name-part taxon-name-part-type="species" reg="stangei">stangei</tp:taxon-name-part></tp:taxon-name></italic>, <italic><tp:taxon-name><tp:taxon-name-part taxon-name-part-type="genus" reg="Ungla">U.</tp:taxon-name-part> <tp:taxon-name-part taxon-name-part-type="species" reg="favrei">favrei</tp:taxon-name-part></tp:taxon-name></italic>, and <italic><tp:taxon-name><tp:taxon-name-part taxon-name-part-type="genus" reg="Ungla">U.</tp:taxon-name-part> <tp:taxon-name-part taxon-name-part-type="species" reg="adamsi">adamsi</tp:taxon-name-part></tp:taxon-name></italic>) in that the scape is tinged with red, but otherwise unmarked (distinct stripe in <italic><tp:taxon-name><tp:taxon-name-part taxon-name-part-type="genus" reg="Ungla">U.</tp:taxon-name-part> <tp:taxon-name-part taxon-name-part-type="species" reg="favrei">favrei</tp:taxon-name-part></tp:taxon-name></italic>), the wings are smaller and with at most 4 to 8 gradate veins per series (8 to 11 for <italic><tp:taxon-name><tp:taxon-name-part taxon-name-part-type="genus" reg="Ungla">U.</tp:taxon-name-part> <tp:taxon-name-part taxon-name-part-type="species" reg="stangei">stangei</tp:taxon-name-part></tp:taxon-name></italic>), the clypeus and frons do not exhibit sexual dimorphism (male clypeus swollen and female frons with transverse marking in <italic><tp:taxon-name><tp:taxon-name-part taxon-name-part-type="genus" reg="Ungla">U.</tp:taxon-name-part> <tp:taxon-name-part taxon-name-part-type="species" reg="adamsi">adamsi</tp:taxon-name-part></tp:taxon-name></italic>), and finally the hindwing has dark veins (unlike all the other species).</p><fig id="F64" position="float" orientation="portrait"><label>Figure 64.</label><caption><p>
                  <italic><tp:taxon-name><tp:taxon-name-part taxon-name-part-type="genus" reg="Ungla">Ungla</tp:taxon-name-part> <tp:taxon-name-part taxon-name-part-type="species" reg="nigromaculifrons">nigromaculifrons</tp:taxon-name-part></tp:taxon-name></italic> Sosa: External features, (<bold>a</bold>) head, frontal (<bold>b</bold>) head, dorsal (<bold>c</bold>) head, prothorax, lateral (<bold>d</bold>) head, thorax, dorsal (all: Venezuela, Táchira, <named-content xmlns:xlink="http://www.w3.org/1999/xlink" content-type="dwc:institutional_code" xlink:type="simple">UMSP</named-content>; <bold>a, c</bold> male; <bold>b, d</bold> female).</p></caption><graphic xmlns:xlink="http://www.w3.org/1999/xlink" xlink:href="zookeys-674-001-g064.jpg" position="float" orientation="portrait" xlink:type="simple" id="oo_136174.jpg"/></fig><fig id="F65" position="float" orientation="portrait"><label>Figure 65.</label><caption><p>
                  <italic><tp:taxon-name><tp:taxon-name-part taxon-name-part-type="genus" reg="Ungla">Ungla</tp:taxon-name-part> <tp:taxon-name-part taxon-name-part-type="species" reg="nigromaculifrons">nigromaculifrons</tp:taxon-name-part></tp:taxon-name></italic> Sosa: Wings (Venezuela, Táchira, female, <named-content xmlns:xlink="http://www.w3.org/1999/xlink" content-type="dwc:institutional_code" xlink:type="simple">UMSP</named-content>).</p></caption><graphic xmlns:xlink="http://www.w3.org/1999/xlink" xlink:href="zookeys-674-001-g065.jpg" position="float" orientation="portrait" xlink:type="simple" id="oo_136175.jpg"/></fig></tp:treatment-sec><tp:treatment-sec sec-type="redescription" id="SECID0E3TBK"><title>Redescription.</title><p>Head: As described by <xref ref-type="bibr" rid="B44">Sosa (2015)</xref>. Maxillary palp with basal two segments cream-colored, distal three segments entirely black, intersections cream-colored; labial palp with basal segment pale, distal two entirely black. Thorax: Prothorax with transverse furrow in the posterior section of segment, marked with narrow, dark red transverse stripe extending almost to center of segment; setae long, golden. Mesonotum, metanotum green mesally, with pair of broad, dark red stripes laterally. Measurements: head width: 1.5 mm; ratio head width : eye width: 2.1–2.2: 1; prothorax width: 0.8–1.1 mm, length: 0.6–1.0 mm.</p><p>Forewing, hindwing with moderate width. Forewing with rounded apex, hindwing with apex slightly acute; venation not heavy, very slight swelling at furcation of <abbrev xmlns:xlink="http://www.w3.org/1999/xlink" xlink:title="Cubitus" id="ABBRID0EIUBK" xlink:type="simple">Cu</abbrev>; stigma lightly marked with brown or pale, with four to five brown subcostal crossveins below; longitudinal veins light green, marked with brown at attachments with transverse veins, crossveins; gradates dark brown to black; narrow covering of dark pigmentation on membrane adjacent to dark veins; gradates in parallel series; basal inner gradate sometimes meeting <abbrev xmlns:xlink="http://www.w3.org/1999/xlink" xlink:title="Pseudomedia" id="ABBRID0EMUBK" xlink:type="simple">Psm</abbrev>. Forewing 12.8–15.5 mm long, 4.5–5.3 mm wide, (ratio, L : W = 2.9 : 1); height of tallest costal cell 0.9–1.1 mm (cell number 6–7); length of first intramedian cell 0.8–1.1 mm; 11 radial cells (closed cells between R and <abbrev xmlns:xlink="http://www.w3.org/1999/xlink" xlink:title="Radial sector" id="ABBRID0EQUBK" xlink:type="simple">Rs</abbrev>); third gradate cell 1.4–1.6 mm long, 0.6 mm wide (ratio, L : W = 2.6–3.0 : 1); fourth gradate cell 1.5 mm long, 0.5 mm wide (ratio, L : W = 2.8 : 1); 3–4 Banksian cells (b cells), 4 b’ cells; 5–6 inner gradates, 7–8 outer gradates. Hindwing 11.2–13.9 mm long, 4.3–4.4 mm wide (ratio, L : W = 3.0–3.2: 1), 10–11 radial cells, 3 Banksian (b) cells, 4 b’ cells, 4–5 inner gradates, 6–7 outer gradates.</p><p>Male. Abdomen with small spiracles (e.g., A7: spiracle diameter ~0.05× length of sternite); A7-A9 with numerous setae, those extending from pleural region robust; without microtholi; T9+ectoproct relatively long (~0.5× length of T7), with dorsal invagi<!--PageBreak-->nation deep (~0.5× dorsal length of T9+<abbrev xmlns:xlink="http://www.w3.org/1999/xlink" xlink:title="ectoproct" id="ABBRID0EYUBK" xlink:type="simple">ect</abbrev>), margins of invagination almost straight, base rounded; dorsal margin of T9+<abbrev xmlns:xlink="http://www.w3.org/1999/xlink" xlink:title="ectoproct" id="ABBRID0E3UBK" xlink:type="simple">ect</abbrev> (above anus) straight with acute angle at tip; posterior margin of ectoproct straight throughout; ventral margin of T9+<abbrev xmlns:xlink="http://www.w3.org/1999/xlink" xlink:title="ectoproct" id="ABBRID0EAVBK" xlink:type="simple">ect</abbrev> straight, with sclerotized, curved apodeme, contiguous with sclerotization around callus cerci, posterior corner of apodeme slightly bent mesally in small, rounded corner; posteroventral corner of T9+<abbrev xmlns:xlink="http://www.w3.org/1999/xlink" xlink:title="ectoproct" id="ABBRID0EEVBK" xlink:type="simple">ect</abbrev> appearing angular (lateral view); callus cerci large, ovate, with entire margin well sclerotized. S8+9 fused, with line of fusion faintly perceptible; dorsal margin with heavy apodeme extending along entire length of segment; dorsal margin gradually sloping ventrally from base of segment approximately to level of callus cerci, then bending to flat terminal plate; terminus extending distally, well beyond tip of T9+<abbrev xmlns:xlink="http://www.w3.org/1999/xlink" xlink:title="ectoproct" id="ABBRID0EIVBK" xlink:type="simple">ect</abbrev>, heavily sclerotized, distal edge of plate turned up slightly, flat in posterior view; terminal setae on extreme upper layer of posterodorsal margin of S8+9 enlarged, with small, flange-like protrusions basally. Gonarcus arcuate, with slight V-shape (frontal, caudal views); bridge robust, moderately wide, rounded throughout; arms elongate, extending backwards away from mediuncus, rounded distally, mesal section with digiti<!--PageBreak--><!--PageBreak-->form process extending posteriorly toward gonosaccus; mediuncus with moderately wide base, paired internal rods flared basally, distally, adjacent mesally; dorsal surface of mediuncus smooth, slightly depressed distally, with short, rounded (blunt) beak distally; gonosaccus bilobed, each lobe large, with large, dense patch of gonosetae; gonosetae robust, arising from enlarged setal bases; hypandrium internum not found.</p><p>Female. See <xref ref-type="bibr" rid="B44">Sosa (2015)</xref>.</p></tp:treatment-sec><tp:treatment-sec sec-type="distribution" id="SECID0EVVBK"><title>Known distribution.</title><p>COLOMBIA (central): Department of Colombia. VENEZUELA (northeastern): States of Trujillo, Táchira, Mérida, Lara.</p><fig id="F66" position="float" orientation="portrait"><label>Figure 66.</label><caption><p>
                  <italic><tp:taxon-name><tp:taxon-name-part taxon-name-part-type="genus" reg="Ungla">Ungla</tp:taxon-name-part> <tp:taxon-name-part taxon-name-part-type="species" reg="nigromaculifrons">nigromaculifrons</tp:taxon-name-part></tp:taxon-name></italic> Sosa: Male abdomen, (<bold>a</bold>) segments A6-terminus, lateral (<bold>b</bold>) segments A7-terminus, lateral (<bold>c</bold>) T8, T9+ectoproct, dorsal (<bold>d</bold>) sternite 8+9, ventral. <bold>c.c.</bold> callus cerci <bold>inv</bold> invaginated dorsal cleft in T9+ectoproct <bold>sp</bold> spiracle <bold>S8+9</bold> fused eighth and ninth sternites <bold>T7</bold> seventh tergite <bold>T9+e</bold> ninth tergite + ectoproct (Venezuela, Táchira, <named-content xmlns:xlink="http://www.w3.org/1999/xlink" content-type="dwc:institutional_code" xlink:type="simple">UMSP</named-content>).</p></caption><graphic xmlns:xlink="http://www.w3.org/1999/xlink" xlink:href="zookeys-674-001-g066.jpg" position="float" orientation="portrait" xlink:type="simple" id="oo_136176.jpg"/></fig><fig id="F67" position="float" orientation="portrait"><label>Figure 67.</label><caption><p>
                  <italic><tp:taxon-name><tp:taxon-name-part taxon-name-part-type="genus" reg="Ungla">Ungla</tp:taxon-name-part> <tp:taxon-name-part taxon-name-part-type="species" reg="nigromaculifrons">nigromaculifrons</tp:taxon-name-part></tp:taxon-name></italic> Sosa: Male genitalia, (<bold>a</bold>) gonarcal complex, lateral, with gonosaccus expanded (<bold>b</bold>) gonarcus, dorsal [Note internal structure of mediuncus.] (<bold>c</bold>) gonarcus, posterior and slightly dorsal [Note shape of gonarcus.] (<bold>d</bold>) gonarcus, frontal. <bold>gsac</bold> gonosaccus <bold>g.ap.</bold> gonarcal apodeme <bold>g.br.</bold> gonarcal bridge <bold>mu</bold> mediuncus <bold>pr</bold> unarticulated process on frontal margin of gonarcal apodeme <bold>s.p.</bold> setose subanal plate (Venezuela, Táchira, <named-content xmlns:xlink="http://www.w3.org/1999/xlink" content-type="dwc:institutional_code" xlink:type="simple">UMSP</named-content>).</p></caption><graphic xmlns:xlink="http://www.w3.org/1999/xlink" xlink:href="zookeys-674-001-g067.jpg" position="float" orientation="portrait" xlink:type="simple" id="oo_136177.jpg"/></fig></tp:treatment-sec><tp:treatment-sec sec-type="material" id="SECID0E3YBK"><title>Specimens examined</title><p>[in addition to those listed by <xref ref-type="bibr" rid="B44">Sosa (2015)</xref>]. Colombia. <italic>Cundinamarca</italic>: Chía, 30.vi.1998, M. Pérez (1M, <named-content xmlns:xlink="http://www.w3.org/1999/xlink" content-type="dwc:institutional_code" xlink:type="simple">USNM</named-content>). Venezuela. <italic>Táchira</italic>: Quebrada Los Mirtos, 8 km S El Cobre, <named-content xmlns:xlink="http://www.w3.org/1999/xlink" content-type="dwc:verbatimCoordinates" xlink:type="simple"><named-content content-type="geo-json" specific-use="{&#34;type&#34;:&#34;Point&#34;,&#34;coordinates&#34;:[-72.075250,7.976550]}" id="NCID0ESZBK" xlink:type="simple">7°58.593'N, 72°04.515'W</named-content></named-content>, el. 2400 m, 22.iv.1995, Holzenthal, Cressa, Gutic (1M, 1F, <named-content xmlns:xlink="http://www.w3.org/1999/xlink" content-type="dwc:institutional_code" xlink:type="simple">UMSP</named-content>); <italic>Mérida</italic>: 9 km NE Mérida, Valle Grande, 15.vii.1991, C. Porter &amp; L. Stange (1F, <named-content xmlns:xlink="http://www.w3.org/1999/xlink" content-type="dwc:institutional_code" xlink:type="simple">FSCA</named-content>); Tabay, 2,200 m, 31.iv.1981, H. K. Townes (1?, <named-content xmlns:xlink="http://www.w3.org/1999/xlink" content-type="dwc:institutional_code" xlink:type="simple">FSCA</named-content>); <italic>Lara</italic>: Cubiro, 6.v.1981, H. K. Townes (1F, <named-content xmlns:xlink="http://www.w3.org/1999/xlink" content-type="dwc:institutional_code" xlink:type="simple">FSCA</named-content>).</p><p>In the original description of <italic><tp:taxon-name><tp:taxon-name-part taxon-name-part-type="genus" reg="Ungla">U.</tp:taxon-name-part> <tp:taxon-name-part taxon-name-part-type="species" reg="nigromaculifrons">nigromaculifrons</tp:taxon-name-part></tp:taxon-name></italic>, a specimen from Lara State in Venezuela was reported as a paratype (<xref ref-type="bibr" rid="B44">Sosa: 2015</xref>); we now believe that this specimen was misidentified. It is a species that resembles <italic><tp:taxon-name><tp:taxon-name-part taxon-name-part-type="genus" reg="Ungla">U.</tp:taxon-name-part> <tp:taxon-name-part taxon-name-part-type="species" reg="bolivari">bolivari</tp:taxon-name-part></tp:taxon-name></italic> (see above).</p></tp:treatment-sec><tp:treatment-sec><!--Section generated to contain objects referenced in tp:taxon-treatment.--><fig id="F143" position="float" orientation="portrait"><label>Figure 143.</label><caption><p>Type labels from <italic><tp:taxon-name><tp:taxon-name-part taxon-name-part-type="genus" reg="Ungla">Ungla</tp:taxon-name-part></tp:taxon-name></italic> species described in recent years before this study, <bold>a–g</bold> <xref ref-type="bibr" rid="B44">Sosa (2015)</xref> <bold>h, i</bold> <xref ref-type="bibr" rid="B40">Penny (1998)</xref>.</p></caption><graphic xmlns:xlink="http://www.w3.org/1999/xlink" xlink:href="zookeys-674-001-g143.jpg" position="float" orientation="portrait" xlink:type="simple" id="oo_136321.jpg"/></fig></tp:treatment-sec><ref-list><ref id="B44"><mixed-citation xmlns:xlink="http://www.w3.org/1999/xlink" xlink:type="simple">
          <person-group><name name-style="western"><surname>Sosa</surname><given-names>FJ</given-names></name></person-group> (<year>2015</year>) <article-title>First records of <italic><tp:taxon-name><tp:taxon-name-part taxon-name-part-type="genus">Ungla</tp:taxon-name-part></tp:taxon-name></italic> Navás (<tp:taxon-name><tp:taxon-name-part taxon-name-part-type="order">Neuroptera</tp:taxon-name-part></tp:taxon-name>: <tp:taxon-name><tp:taxon-name-part taxon-name-part-type="family">Chrysopidae</tp:taxon-name-part></tp:taxon-name>) from Venezuela, with descriptions of seven new species.</article-title> <source>Zootaxa</source> <volume>4018</volume>: <fpage>176</fpage>–<lpage>200</lpage>. <ext-link xlink:type="simple" ext-link-type="doi" xlink:href="10.11646/zootaxa.4018.2.2">https://doi.org/10.11646/zootaxa.4018.2.2</ext-link></mixed-citation></ref><ref id="B40"><mixed-citation xmlns:xlink="http://www.w3.org/1999/xlink" xlink:type="simple">
          <person-group><name name-style="western"><surname>Penny</surname><given-names>ND</given-names></name></person-group> (<year>1998</year>) <article-title>New <tp:taxon-name><tp:taxon-name-part taxon-name-part-type="subfamily">Chrysopinae</tp:taxon-name-part></tp:taxon-name> from Costa Rica (<tp:taxon-name><tp:taxon-name-part taxon-name-part-type="order">Neuroptera</tp:taxon-name-part></tp:taxon-name>: <tp:taxon-name><tp:taxon-name-part taxon-name-part-type="family">Chrysopidae</tp:taxon-name-part></tp:taxon-name>).</article-title> <source>Journal of Neuropterology</source> <volume>1</volume>: <fpage>55</fpage>–<lpage>78</lpage>.</mixed-citation></ref></ref-list></tp:taxon-treatment>
