# Supplementary material for: Revision of the Neotropical green lacewing genus Ungla (Neuroptera, Chrysopidae)
Source: Zookeys. 2017 May 16;(674):1–188. doi: 10.3897/zookeys.674.11435 (PMC5523201; doi:10.3897/zookeys.674.11435)
Supplement: XML Treatment for Ungla pallescens [file zookeys.674.11435-treatment13.xml]

<!DOCTYPE tp:taxon-treatment
  PUBLIC "-//TaxonX//DTD Taxonomic Treatment Publishing DTD v0 20100105//EN" "tax-treatment-NSO.dtd">
<tp:taxon-treatment xmlns:tp="http://www.plazi.org/taxpub"><tp:treatment-meta><kwd-group><label>Taxon classification</label><kwd><named-content xmlns:xlink="http://www.w3.org/1999/xlink" content-type="kingdom">Animalia</named-content></kwd><kwd><named-content xmlns:xlink="http://www.w3.org/1999/xlink" content-type="order">Neuroptera</named-content></kwd><kwd><named-content xmlns:xlink="http://www.w3.org/1999/xlink" content-type="family">Chrysopidae</named-content></kwd></kwd-group><mixed-citation publication-type="journal"><person-group><name><surname>Tauber</surname><given-names>Catherine A.</given-names></name><name><surname>Sosa</surname><given-names>Francisco</given-names></name><name><surname>Albuquerque</surname><given-names>Gilberto S.</given-names></name><name><surname>Tauber</surname><given-names>Maurice J.</given-names></name></person-group><article-title>Revision of the Neotropical green lacewing genus <italic><tp:taxon-name><tp:taxon-name-part taxon-name-part-type="genus" reg="Ungla">Ungla</tp:taxon-name-part></tp:taxon-name></italic> (<tp:taxon-name><tp:taxon-name-part taxon-name-part-type="order">Neuroptera</tp:taxon-name-part></tp:taxon-name>, <tp:taxon-name><tp:taxon-name-part taxon-name-part-type="family">Chrysopidae</tp:taxon-name-part></tp:taxon-name>)</article-title><source>Zookeys</source><day>16</day><month>5</month><year>2017</year><volume>2017</volume><issue>674</issue><fpage>1</fpage><lpage>188</lpage><pub-id pub-id-type="doi">10.3897/zookeys.674.11435</pub-id></mixed-citation></tp:treatment-meta><tp:nomenclature><tp:taxon-name>
              <tp:taxon-name-part taxon-name-part-type="genus" reg="Ungla">Ungla</tp:taxon-name-part>
              <tp:taxon-name-part taxon-name-part-type="species" reg="pallescens">pallescens</tp:taxon-name-part>
            </tp:taxon-name><tp:taxon-authority>Penny, 1998</tp:taxon-authority><xref ref-type="fig" rid="F68">Figs 68</xref><xref ref-type="fig" rid="F69">, 69</xref><xref ref-type="fig" rid="F70">, 70</xref><xref ref-type="fig" rid="F143">, 143h</xref><xref ref-type="fig" rid="F143">, 143i</xref><tp:nomenclature-citation-list><tp:nomenclature-citation><tp:taxon-name>
                  <tp:taxon-name-part taxon-name-part-type="genus" reg="Ungla">Ungla</tp:taxon-name-part> <tp:taxon-name-part taxon-name-part-type="species" reg="pallescens">pallescens</tp:taxon-name-part></tp:taxon-name><comment>Penny, 1998. Journal of Neuropterology 1: 69–72; “COSTA RICA: Puntarenas Province, Monteverde, 18.IX.1990, N. D. Penny”. <xref ref-type="bibr" rid="B41">Penny 2002</xref>: 227 (tax); <xref ref-type="bibr" rid="B37">Oswald 2015</xref> (catalog). <bold>Holotype.</bold><named-content xmlns:xlink="http://www.w3.org/1999/xlink" content-type="dwc:institutional_code" xlink:type="simple">INBio</named-content>, male (not examined); holotype by original designation. Allotype and male paratype in <named-content xmlns:xlink="http://www.w3.org/1999/xlink" content-type="dwc:institutional_code" xlink:type="simple">CAS</named-content> (examined) (Figs <xref ref-type="fig" rid="F68">68</xref>–<xref ref-type="fig" rid="F70">70</xref>; labels: Fig. <xref ref-type="fig" rid="F143">143h, i</xref>). Originally, this species was described from a series of specimens collected in Costa Rica by N. D. Penny; these remain the only specimens thus far reported for this species.</comment></tp:nomenclature-citation></tp:nomenclature-citation-list></tp:nomenclature><tp:treatment-sec sec-type="diagnosis" id="SECID0EP5BK"><title>Diagnosis.</title><p>At this time, <italic><tp:taxon-name><tp:taxon-name-part taxon-name-part-type="genus" reg="Ungla">U.</tp:taxon-name-part> <tp:taxon-name-part taxon-name-part-type="species" reg="pallescens">pallescens</tp:taxon-name-part></tp:taxon-name></italic> is the only <italic><tp:taxon-name><tp:taxon-name-part taxon-name-part-type="genus" reg="Ungla">Ungla</tp:taxon-name-part></tp:taxon-name></italic> species known to lack a genal mark; all other described <italic><tp:taxon-name><tp:taxon-name-part taxon-name-part-type="genus" reg="Ungla">Ungla</tp:taxon-name-part></tp:taxon-name></italic> species have a mark (either large or small) on the gena. The <italic><tp:taxon-name><tp:taxon-name-part taxon-name-part-type="genus" reg="Ungla">U.</tp:taxon-name-part> <tp:taxon-name-part taxon-name-part-type="species" reg="pallescens">pallescens</tp:taxon-name-part></tp:taxon-name></italic> adult body is pale green, with large white areas and subtle, pale brown markings; the flagella are cream-colored basally and brownish distally; and the wing venation, including the gradate veins, is entirely light green (Fig. <xref ref-type="fig" rid="F69">69</xref>; also see <xref ref-type="bibr" rid="B40">Penny 1998</xref>, <xref ref-type="bibr" rid="B41">2002</xref>).</p><fig id="F68" position="float" orientation="portrait"><label>Figure 68.</label><caption><p>
                  <italic><tp:taxon-name><tp:taxon-name-part taxon-name-part-type="genus" reg="Ungla">Ungla</tp:taxon-name-part> <tp:taxon-name-part taxon-name-part-type="species" reg="pallescens">pallescens</tp:taxon-name-part></tp:taxon-name></italic> Penny: External features, (<bold>a</bold>) head, prothorax, dorsolateral, dorsal (<bold>b</bold>) head, thorax, dorsal (<bold>c</bold>) head, dorsal (<bold>d</bold>) head, frontal (<bold>e</bold>) head, lateral (<bold>f</bold>) head, ventral (<bold>g, h</bold>) body, lateral (all: Costa Rica, Monteverde, paratypes, <named-content xmlns:xlink="http://www.w3.org/1999/xlink" content-type="dwc:institutional_code" xlink:type="simple">CAS</named-content>; <bold>a–g</bold> female; <bold>h</bold> male, slightly teneral).</p></caption><graphic xmlns:xlink="http://www.w3.org/1999/xlink" xlink:href="zookeys-674-001-g068.jpg" position="float" orientation="portrait" xlink:type="simple" id="oo_136178.jpg"/></fig><fig id="F69" position="float" orientation="portrait"><label>Figure 69.</label><caption><p>
                  <italic><tp:taxon-name><tp:taxon-name-part taxon-name-part-type="genus" reg="Ungla">Ungla</tp:taxon-name-part> <tp:taxon-name-part taxon-name-part-type="species" reg="pallescens">pallescens</tp:taxon-name-part></tp:taxon-name></italic> Penny: Wings (Costa Rica, Monteverde, paratype, male, <named-content xmlns:xlink="http://www.w3.org/1999/xlink" content-type="dwc:institutional_code" xlink:type="simple">CAS</named-content>).</p></caption><graphic xmlns:xlink="http://www.w3.org/1999/xlink" xlink:href="zookeys-674-001-g069.jpg" position="float" orientation="portrait" xlink:type="simple" id="oo_136324.jpg"/></fig><fig id="F70" position="float" orientation="portrait"><label>Figure 70.</label><caption><p>
                  <italic><tp:taxon-name><tp:taxon-name-part taxon-name-part-type="genus" reg="Ungla">Ungla</tp:taxon-name-part> <tp:taxon-name-part taxon-name-part-type="species" reg="pallescens">pallescens</tp:taxon-name-part></tp:taxon-name></italic> Penny: Male abdomen and genitalia (slightly teneral), (<bold>a</bold>) segments A7-terminus, lateral (<bold>b</bold>) segments A8-terminus, lateral (<bold>c</bold>) segments A8, T9+ectoproct, dorsal (<bold>d</bold>) sternite 8+9, ventral (<bold>e</bold>) T9+ectoproct, lateral (<bold>f</bold>) gonarcal complex, lateral [insert: hypandrium internum, dorsal; same scale as gonarcus]. <bold>c.c.</bold> callus cerci <bold>d.ap.</bold> apodeme on ventral margin of T9+ectoproct <bold>gsac</bold> gonosaccus <bold>g.ap.</bold> gonarcal apodeme <bold>g.br.</bold> gonarcal bridge <bold>g.c.</bold> gonarcal complex <bold>h.i.</bold> hypandrium internum <bold>inv</bold> invaginated dorsal cleft in T9+ectoproct <bold>mu</bold> mediuncus <bold>pr</bold> unarticulated process on frontal margin of gonarcal apodeme <bold>sp</bold> spiracle <bold>S8+9</bold> fused eighth and ninth sternites <bold>T7, T8</bold> seventh and eighth tergites <bold>T9+e</bold> ninth tergite + ectoproct (Costa Rica, Monteverde, paratype, <named-content xmlns:xlink="http://www.w3.org/1999/xlink" content-type="dwc:institutional_code" xlink:type="simple">CAS</named-content>).</p></caption><graphic xmlns:xlink="http://www.w3.org/1999/xlink" xlink:href="zookeys-674-001-g070.jpg" position="float" orientation="portrait" xlink:type="simple" id="oo_136180.jpg"/></fig></tp:treatment-sec><tp:treatment-sec sec-type="description" id="SECID0EWECK"><title>Description.</title><p>See <xref ref-type="bibr" rid="B40">Penny (1998)</xref>. Head. Measurements: head width: 1.5 mm; ratio head width : eye width: 0.6 : 1; prothorax width: 0.75 mm, length: 1.0 mm.</p><p>Forewing, hindwing delicate; forewing rounded apically; hindwing tapered, but rounded apically; membrane entirely clear, without markings or fumose areas; stigma clear; all veins light green, unmarked. Forewing with <abbrev xmlns:xlink="http://www.w3.org/1999/xlink" xlink:title="Radial sector" id="ABBRID0ECFCK" xlink:type="simple">Rs</abbrev> straight; <abbrev xmlns:xlink="http://www.w3.org/1999/xlink" xlink:title="first intramedian cell" id="ABBRID0EGFCK" xlink:type="simple">im1</abbrev> ovate; first gradate vein meeting <abbrev xmlns:xlink="http://www.w3.org/1999/xlink" xlink:title="Pseudomedia" id="ABBRID0EKFCK" xlink:type="simple">Psm</abbrev>; longitudinal veins (especially base of <abbrev xmlns:xlink="http://www.w3.org/1999/xlink" xlink:title="Radial sector" id="ABBRID0EOFCK" xlink:type="simple">Rs</abbrev>, <abbrev xmlns:xlink="http://www.w3.org/1999/xlink" xlink:title="Pseudocubitus" id="ABBRID0ESFCK" xlink:type="simple">Psc</abbrev> of the male) slightly thicker than other veins. Forewing 13.1–13.2 mm long, 4.8 mm wide (ratio, L : W = 2.8 : 1); height of tallest costal cell 1.0 mm (cell number 8); width of first intramedian cell 1.0 mm; 11–12 radial cells (closed cells between R and <abbrev xmlns:xlink="http://www.w3.org/1999/xlink" xlink:title="Radial sector" id="ABBRID0EWFCK" xlink:type="simple">Rs</abbrev>); third gradate cell 1.6 mm long, 0.4 mm wide (ratio, L : W = 4.1 : 1); fourth gradate cell 1.4 mm long, 0.4 mm wide (ratio, L : W = 3.5 : 1); 4 Banksian cells (b cells), 4 b’ cells; 5–6 inner gradates, 7–8 outer gradates. Hindwing 11.9–12.1 mm long, 3.9 mm wide (ratio, L : W = 3.1 : 1), 11 radial cells, 3 Banksian (b) cells, 4 b’ cells, 5 inner gradates, 7 outer gradates.</p><p>Male (paratype, slightly teneral). Abdomen with unenlarged spiracles (e.g., A7: spiracle diameter ~0.06× length of sternite); subanal plate obscured; T9+ectoproct moderately long (~0.5× length of T7), with dorsal invagination deep (~0.8× dorsal length of T9+<abbrev xmlns:xlink="http://www.w3.org/1999/xlink" xlink:title="ectoproct" id="ABBRID0E3FCK" xlink:type="simple">ect</abbrev>), margins of invagination almost straight, base rounded; dorsal margin of T9+<abbrev xmlns:xlink="http://www.w3.org/1999/xlink" xlink:title="ectoproct" id="ABBRID0EAGCK" xlink:type="simple">ect</abbrev> convex, curving downward, melding into descending distal margin; posterior margin of ectoproct slightly rounded, tip subacute, without protruding knob; ventral margin of T9+<abbrev xmlns:xlink="http://www.w3.org/1999/xlink" xlink:title="ectoproct" id="ABBRID0EEGCK" xlink:type="simple">ect</abbrev> convex, with distinct, curved apodeme extending along entire length; posterior margin of T9+<abbrev xmlns:xlink="http://www.w3.org/1999/xlink" xlink:title="ectoproct" id="ABBRID0EIGCK" xlink:type="simple">ect</abbrev> straight; callus cerci large, ovate, margin sclerotized throughout; sclerotization contiguous with that on ventral margin of ectoproct. S8+9 fused, with line of fusion apparent; dorsal margin (lateral view) without apodeme, with very slight taper, small hump, then stronger taper distally; terminus rounded (lateral view), slightly convex (ventral view), not extending much beyond T9+<abbrev xmlns:xlink="http://www.w3.org/1999/xlink" xlink:title="ectoproct" id="ABBRID0EMGCK" xlink:type="simple">ect</abbrev>; terminal setae long, some along upper lateral edge of S8+9 with small flanges, otherwise simple. Gonarcus (teneral) arcuate, U-shaped, with bridge slender, curved throughout, arms elongate, extending ventrobasally from gonarcal bridge, rounded distally, mesal section with elongate digitiform process extending posteromesally; mediuncus broad basally, tapering to straight, rounded projection, <!--PageBreak-->with pair of internal rods extending length of projection; tip of mediuncus rounded, with slight knob; gonosaccus bilobed (mostly unexpanded in the paratype), each lobe with large maleable patch of elongate gonosetae arising from enlarged setal bases, facing medially (not as in Fig. <xref ref-type="fig" rid="F52">52</xref> of <xref ref-type="bibr" rid="B40">Penny 1998</xref>: 71, but see his description); hypandrium internum V-shaped with rounded apex, arms curved distally.</p></tp:treatment-sec><tp:treatment-sec sec-type="distribution" id="SECID0E1GCK"><title>Known distribution.</title><p>COSTA RICA: Province of Puntarenas. PERU: Province of Lambayeque [tentative].</p></tp:treatment-sec><tp:treatment-sec sec-type="material" id="SECID0E6GCK"><title>Specimens examined.</title><p>Two paratypes with same data as holotype (1M, 1F, <named-content xmlns:xlink="http://www.w3.org/1999/xlink" content-type="dwc:institutional_code" xlink:type="simple">CAS</named-content>). Peru. Lambayeque: 28 km E. Olmos, Marañón Hwy. Rest. El Salvador, Alt. 1150m, 4/I/1964, P. J. Hutchison &amp; J. K. Wright (M, teneral, <named-content xmlns:xlink="http://www.w3.org/1999/xlink" content-type="dwc:institutional_code" xlink:type="simple">CAS</named-content>).</p><p>Note 1: The above male specimen from Peru expresses almost all of the characteristics that distinguish <italic><tp:taxon-name><tp:taxon-name-part taxon-name-part-type="genus" reg="Ungla">U.</tp:taxon-name-part> <tp:taxon-name-part taxon-name-part-type="species" reg="pallescens">pallescens</tp:taxon-name-part></tp:taxon-name></italic> (gena unmarked, distal palpomeres dark, abdominal spiracles small, venation pale and genital characteristics). The one exception is that the markings on the vertex are small and spot-like. Unfortunately, the wings are broken at about midlength and the genitalia are teneral (as they are on the male paratype of <italic><tp:taxon-name><tp:taxon-name-part taxon-name-part-type="genus" reg="Ungla">U.</tp:taxon-name-part> <tp:taxon-name-part taxon-name-part-type="species" reg="pallescens">pallescens</tp:taxon-name-part></tp:taxon-name></italic> that we studied). Thus, at this time we consider our identification of this specimen (and the range extension for the species) as tentative.</p><p>Note 2: We have seen female specimens from Bolivia that resemble <italic><tp:taxon-name><tp:taxon-name-part taxon-name-part-type="genus" reg="Ungla">U.</tp:taxon-name-part> <tp:taxon-name-part taxon-name-part-type="species" reg="pallescens">pallescens</tp:taxon-name-part></tp:taxon-name></italic> or perhaps <italic><tp:taxon-name><tp:taxon-name-part taxon-name-part-type="genus" reg="Ungla">U.</tp:taxon-name-part> <tp:taxon-name-part taxon-name-part-type="species" reg="chacranella">chacranella</tp:taxon-name-part></tp:taxon-name></italic> in their pale, lightly colored bodies, green venation, size, etc. (see Figs <xref ref-type="fig" rid="F71">71</xref>, <xref ref-type="fig" rid="F72">72</xref>). However, the gena has a very distinct dark brown/black <!--PageBreak-->stripe, and the pedicel has a brown ring around the circumference – both characteristics lacking from <italic><tp:taxon-name><tp:taxon-name-part taxon-name-part-type="genus" reg="Ungla">U.</tp:taxon-name-part> <tp:taxon-name-part taxon-name-part-type="species" reg="pallescens">pallescens</tp:taxon-name-part></tp:taxon-name></italic>; the genal mark is present on <italic><tp:taxon-name><tp:taxon-name-part taxon-name-part-type="genus" reg="Ungla">U.</tp:taxon-name-part> <tp:taxon-name-part taxon-name-part-type="species" reg="chacranella">chacranella</tp:taxon-name-part></tp:taxon-name></italic>, but not the ring on the pedicel. Unfortunately, there were no male specimens in <!--PageBreak-->the series from Bolivia, and we were unable to identify them. The locality data and depository for these specimens are: Bolivia, Cochabamba, 5.iii.1981, D. Foster, blacklight (11F, <named-content xmlns:xlink="http://www.w3.org/1999/xlink" content-type="dwc:institutional_code" xlink:type="simple">FSCA</named-content>).</p><fig id="F71" position="float" orientation="portrait"><label>Figure 71.</label><caption><p>
                  <tp:taxon-name><tp:taxon-name-part taxon-name-part-type="genus" reg="Ungla">Ungla</tp:taxon-name-part> <tp:taxon-name-part taxon-name-part-type="authority">species</tp:taxon-name-part> <tp:taxon-name-part taxon-name-part-type="uncertainty-rank">near</tp:taxon-name-part> <tp:taxon-name-part taxon-name-part-type="species" reg="pallescens">pallescens</tp:taxon-name-part></tp:taxon-name> Penny: External features, (<bold>a, b</bold>) head, frontal (<bold>c</bold>) head, prothorax, dorsal (<bold>d</bold>) head, prothorax, lateral (<bold>e</bold>) head, partial thorax, dorsal (<bold>f</bold>) head, partial thorax, lateral (<bold>g</bold>) head, thorax, lateral (Bolivia, Cochabamba, female, <named-content xmlns:xlink="http://www.w3.org/1999/xlink" content-type="dwc:institutional_code" xlink:type="simple">FSCA</named-content>).</p></caption><graphic xmlns:xlink="http://www.w3.org/1999/xlink" xlink:href="zookeys-674-001-g071.jpg" position="float" orientation="portrait" xlink:type="simple" id="oo_136181.jpg"/></fig><fig id="F72" position="float" orientation="portrait"><label>Figure 72.</label><caption><p>
                  <tp:taxon-name><tp:taxon-name-part taxon-name-part-type="genus" reg="Ungla">Ungla</tp:taxon-name-part> <tp:taxon-name-part taxon-name-part-type="authority">species</tp:taxon-name-part> <tp:taxon-name-part taxon-name-part-type="uncertainty-rank">near</tp:taxon-name-part> <tp:taxon-name-part taxon-name-part-type="species" reg="pallescens">pallescens</tp:taxon-name-part></tp:taxon-name> Penny: Wings (Bolivia, Cochabamba, female, <named-content xmlns:xlink="http://www.w3.org/1999/xlink" content-type="dwc:institutional_code" xlink:type="simple">FSCA</named-content>).</p></caption><graphic xmlns:xlink="http://www.w3.org/1999/xlink" xlink:href="zookeys-674-001-g072.jpg" position="float" orientation="portrait" xlink:type="simple" id="oo_136182.jpg"/></fig><!--PageBreak--></tp:treatment-sec><tp:treatment-sec><!--Section generated to contain objects referenced in tp:taxon-treatment.--><fig id="F143" position="float" orientation="portrait"><label>Figure 143.</label><caption><p>Type labels from <italic><tp:taxon-name><tp:taxon-name-part taxon-name-part-type="genus" reg="Ungla">Ungla</tp:taxon-name-part></tp:taxon-name></italic> species described in recent years before this study, <bold>a–g</bold> <xref ref-type="bibr" rid="B44">Sosa (2015)</xref> <bold>h, i</bold> <xref ref-type="bibr" rid="B40">Penny (1998)</xref>.</p></caption><graphic xmlns:xlink="http://www.w3.org/1999/xlink" xlink:href="zookeys-674-001-g143.jpg" position="float" orientation="portrait" xlink:type="simple" id="oo_136321.jpg"/></fig><fig id="F52" position="float" orientation="portrait"><label>Figure 52.</label><caption><p>
                  <italic><tp:taxon-name><tp:taxon-name-part taxon-name-part-type="genus" reg="Chrysopa">Chrysopa</tp:taxon-name-part> <tp:taxon-name-part taxon-name-part-type="species" reg="aroguesina">aroguesina</tp:taxon-name-part></tp:taxon-name></italic> Navás: External features, (<bold>a</bold>) labels (<bold>b</bold>) head (damaged), dorsolateral (<bold>c</bold>) thorax (damaged), dorsolateral (<bold>d</bold>) wings showing markings on veins (<bold>e</bold>) wings showing venation (Ecuador, Azogues, paralectotype, <named-content xmlns:xlink="http://www.w3.org/1999/xlink" content-type="dwc:institutional_code" xlink:type="simple">MSNG</named-content>).</p></caption><graphic xmlns:xlink="http://www.w3.org/1999/xlink" xlink:href="zookeys-674-001-g052.jpg" position="float" orientation="portrait" xlink:type="simple" id="oo_136162.jpg"/></fig></tp:treatment-sec><ref-list><ref id="B44"><mixed-citation xmlns:xlink="http://www.w3.org/1999/xlink" xlink:type="simple">
          <person-group><name name-style="western"><surname>Sosa</surname><given-names>FJ</given-names></name></person-group> (<year>2015</year>) <article-title>First records of <italic><tp:taxon-name><tp:taxon-name-part taxon-name-part-type="genus">Ungla</tp:taxon-name-part></tp:taxon-name></italic> Navás (<tp:taxon-name><tp:taxon-name-part taxon-name-part-type="order">Neuroptera</tp:taxon-name-part></tp:taxon-name>: <tp:taxon-name><tp:taxon-name-part taxon-name-part-type="family">Chrysopidae</tp:taxon-name-part></tp:taxon-name>) from Venezuela, with descriptions of seven new species.</article-title> <source>Zootaxa</source> <volume>4018</volume>: <fpage>176</fpage>–<lpage>200</lpage>. <ext-link xlink:type="simple" ext-link-type="doi" xlink:href="10.11646/zootaxa.4018.2.2">https://doi.org/10.11646/zootaxa.4018.2.2</ext-link></mixed-citation></ref><ref id="B40"><mixed-citation xmlns:xlink="http://www.w3.org/1999/xlink" xlink:type="simple">
          <person-group><name name-style="western"><surname>Penny</surname><given-names>ND</given-names></name></person-group> (<year>1998</year>) <article-title>New <tp:taxon-name><tp:taxon-name-part taxon-name-part-type="subfamily">Chrysopinae</tp:taxon-name-part></tp:taxon-name> from Costa Rica (<tp:taxon-name><tp:taxon-name-part taxon-name-part-type="order">Neuroptera</tp:taxon-name-part></tp:taxon-name>: <tp:taxon-name><tp:taxon-name-part taxon-name-part-type="family">Chrysopidae</tp:taxon-name-part></tp:taxon-name>).</article-title> <source>Journal of Neuropterology</source> <volume>1</volume>: <fpage>55</fpage>–<lpage>78</lpage>.</mixed-citation></ref><ref id="B41"><mixed-citation xmlns:xlink="http://www.w3.org/1999/xlink" xlink:type="simple">
          <person-group><name name-style="western"><surname>Penny</surname><given-names>ND</given-names></name></person-group> (<year>2002</year>) <article-title>Family <tp:taxon-name><tp:taxon-name-part taxon-name-part-type="family">Chrysopidae</tp:taxon-name-part></tp:taxon-name>.</article-title> In: <person-group><name name-style="western"><surname>Penny</surname><given-names>ND</given-names></name></person-group> (<role>Ed.</role>) <issue-title>A Guide to the Lacewings (Neuroptera) of Costa Rica.</issue-title> <source>Proceedings of the California Academy of Sciences (4) 53</source>, <fpage>161</fpage>–<lpage>457</lpage>.</mixed-citation></ref><ref id="B37"><mixed-citation xmlns:xlink="http://www.w3.org/1999/xlink" xlink:type="simple">
          <person-group><name name-style="western"><surname>Oswald</surname><given-names>JD</given-names></name></person-group> (<year>2015</year>) <source><tp:taxon-name><tp:taxon-name-part taxon-name-part-type="superorder">Neuropterida</tp:taxon-name-part></tp:taxon-name> Species of the World. Version 4.0</source>. <ext-link xlink:type="simple" ext-link-type="uri" xlink:href="http://lacewing.tamu.edu/Species-Catalogue/">http://lacewing.tamu.edu/Species-Catalogue/</ext-link> [accessed on November 6, 2016]</mixed-citation></ref></ref-list></tp:taxon-treatment>
