# Supplementary material for: Revision of the Neotropical green lacewing genus Ungla (Neuroptera, Chrysopidae)
Source: Zookeys. 2017 May 16;(674):1–188. doi: 10.3897/zookeys.674.11435 (PMC5523201; doi:10.3897/zookeys.674.11435)
Supplement: XML Treatment for Ungla pennyi [file zookeys.674.11435-treatment14.xml]

<!DOCTYPE tp:taxon-treatment
  PUBLIC "-//TaxonX//DTD Taxonomic Treatment Publishing DTD v0 20100105//EN" "tax-treatment-NSO.dtd">
<tp:taxon-treatment xmlns:tp="http://www.plazi.org/taxpub"><tp:treatment-meta><kwd-group><label>Taxon classification</label><kwd><named-content xmlns:xlink="http://www.w3.org/1999/xlink" content-type="kingdom">Animalia</named-content></kwd><kwd><named-content xmlns:xlink="http://www.w3.org/1999/xlink" content-type="order">Neuroptera</named-content></kwd><kwd><named-content xmlns:xlink="http://www.w3.org/1999/xlink" content-type="family">Chrysopidae</named-content></kwd></kwd-group><mixed-citation publication-type="journal"><person-group><name><surname>Tauber</surname><given-names>Catherine A.</given-names></name><name><surname>Sosa</surname><given-names>Francisco</given-names></name><name><surname>Albuquerque</surname><given-names>Gilberto S.</given-names></name><name><surname>Tauber</surname><given-names>Maurice J.</given-names></name></person-group><article-title>Revision of the Neotropical green lacewing genus <italic><tp:taxon-name><tp:taxon-name-part taxon-name-part-type="genus" reg="Ungla">Ungla</tp:taxon-name-part></tp:taxon-name></italic> (<tp:taxon-name><tp:taxon-name-part taxon-name-part-type="order">Neuroptera</tp:taxon-name-part></tp:taxon-name>, <tp:taxon-name><tp:taxon-name-part taxon-name-part-type="family">Chrysopidae</tp:taxon-name-part></tp:taxon-name>)</article-title><source>Zookeys</source><day>16</day><month>5</month><year>2017</year><volume>2017</volume><issue>674</issue><fpage>1</fpage><lpage>188</lpage><pub-id pub-id-type="doi">10.3897/zookeys.674.11435</pub-id></mixed-citation></tp:treatment-meta><tp:nomenclature><tp:taxon-name>
              <tp:taxon-name-part taxon-name-part-type="genus" reg="Ungla">Ungla</tp:taxon-name-part>
              <tp:taxon-name-part taxon-name-part-type="species" reg="pennyi">pennyi</tp:taxon-name-part>
              <object-id xmlns:xlink="http://www.w3.org/1999/xlink" content-type="zoobank" xlink:type="simple">http://zoobank.org/7B1D6459-1AF5-44C5-9C97-80A3B8DB3DDB</object-id>
            </tp:taxon-name><tp:taxon-authority>Tauber </tp:taxon-authority><tp:taxon-status xmlns:xlink="http://www.w3.org/1999/xlink" xlink:type="simple">sp. n.</tp:taxon-status><xref ref-type="fig" rid="F73">Figs 73</xref><xref ref-type="fig" rid="F74">, 74</xref><xref ref-type="fig" rid="F75">, 75</xref><xref ref-type="fig" rid="F76">, 76</xref><xref ref-type="fig" rid="F144">, 144d</xref><!--PageBreak--></tp:nomenclature><tp:treatment-sec sec-type="Holotype" id="SECID0EVOCK"><title>Holotype</title><p>(Figs <xref ref-type="fig" rid="F74">74</xref>–<xref ref-type="fig" rid="F76">76</xref>, <xref ref-type="fig" rid="F144">144d</xref>). <named-content xmlns:xlink="http://www.w3.org/1999/xlink" content-type="dwc:institutional_code" xlink:type="simple">FSCA</named-content>, male. Costa Rica, Cartago Province, Tuis, 16-29.vii.1987, H. L. Dozier.</p><fig id="F73" position="float" orientation="portrait"><label>Figure 73.</label><caption><p>
                  <italic><tp:taxon-name><tp:taxon-name-part taxon-name-part-type="genus" reg="Ungla">Ungla</tp:taxon-name-part> <tp:taxon-name-part taxon-name-part-type="species" reg="pennyi">pennyi</tp:taxon-name-part></tp:taxon-name></italic> Tauber, sp. n. External features, (<bold>a</bold>) head, frontal (<bold>b</bold>) head, prothorax, dorsal (<bold>c</bold>) head, thorax, dorsal (<bold>d</bold>) head, lateral (<bold>e</bold>) head, ventral (<bold>f</bold>) abdomen, dorsal (<bold>g</bold>) body, lateral (Costa Rica, Puntarenas, paratype, female, <named-content xmlns:xlink="http://www.w3.org/1999/xlink" content-type="dwc:institutional_code" xlink:type="simple">CAS</named-content>).</p></caption><graphic xmlns:xlink="http://www.w3.org/1999/xlink" xlink:href="zookeys-674-001-g073.jpg" position="float" orientation="portrait" xlink:type="simple" id="oo_136183.jpg"/></fig><fig id="F74" position="float" orientation="portrait"><label>Figure 74.</label><caption><p>
                  <italic><tp:taxon-name><tp:taxon-name-part taxon-name-part-type="genus" reg="Ungla">Ungla</tp:taxon-name-part> <tp:taxon-name-part taxon-name-part-type="species" reg="pennyi">pennyi</tp:taxon-name-part></tp:taxon-name></italic> Tauber, sp. n. Wings, (<bold>a</bold>) venation emphasized (<bold>b</bold>) coloration of veins emphasized (Costa Rica, Cartago, holotype, male, <named-content xmlns:xlink="http://www.w3.org/1999/xlink" content-type="dwc:institutional_code" xlink:type="simple">FSCA</named-content>).</p></caption><graphic xmlns:xlink="http://www.w3.org/1999/xlink" xlink:href="zookeys-674-001-g074.jpg" position="float" orientation="portrait" xlink:type="simple" id="oo_136184.jpg"/></fig><fig id="F75" position="float" orientation="portrait"><label>Figure 75.</label><caption><p>
                  <italic><tp:taxon-name><tp:taxon-name-part taxon-name-part-type="genus" reg="Ungla">Ungla</tp:taxon-name-part> <tp:taxon-name-part taxon-name-part-type="species" reg="pennyi">pennyi</tp:taxon-name-part></tp:taxon-name></italic> Tauber, sp. n. Male abdomen, (<bold>a</bold>) segments A7-terminus, lateral (<bold>b</bold>) segments A8-terminus, lateral (<bold>c</bold>) segments A8, T9+ectoproct, dorsal (<bold>d</bold>) sternite 8+9, ventral (<bold>e</bold>) T9+ectoproct, lateral. <bold>c.c.</bold> callus cerci <bold>inv</bold> invaginated dorsal cleft in T9+ectoproct <bold>pr</bold> triangular process <bold>sp</bold> spiracle <bold>S8+9</bold> fused eighth and ninth sternites <bold>T7</bold> seventh tergite <bold>T9+e</bold> ninth tergite + ectoproct (Costa Rica, Cartago, holotype, <named-content xmlns:xlink="http://www.w3.org/1999/xlink" content-type="dwc:institutional_code" xlink:type="simple">FSCA</named-content>).</p></caption><graphic xmlns:xlink="http://www.w3.org/1999/xlink" xlink:href="zookeys-674-001-g075.jpg" position="float" orientation="portrait" xlink:type="simple" id="oo_136185.jpg"/></fig><fig id="F76" position="float" orientation="portrait"><label>Figure 76.</label><caption><p>
                  <italic><tp:taxon-name><tp:taxon-name-part taxon-name-part-type="genus" reg="Ungla">Ungla</tp:taxon-name-part> <tp:taxon-name-part taxon-name-part-type="species" reg="pennyi">pennyi</tp:taxon-name-part></tp:taxon-name></italic> Tauber, sp. n. Male genitalia, (<bold>a</bold>) gonarcal complex, dorsal, with gonosaccus fully expanded (<bold>b</bold>) gonarcus, dorsal [Note internal structure of mediuncus.] (<bold>c</bold>) gonarcus, lateral (<bold>d</bold>) gonarcus, frontal, with mediuncus, gonosaccus obscured, position of left gonarcal apodeme slighltly distorted (<bold>e</bold>) gonarcus, frontal, with mediuncus, gonosaccus visible (<bold>f, g</bold>) inner, opposing (spiny) surfaces of gonosaccus lobes [Arrows indicate spines on surface of lobes.]. <bold>gsac</bold> gonosaccus <bold>g.ap.</bold> gonarcal apodeme <bold>g.br.</bold> gonarcal bridge <bold>mu</bold> mediuncus <bold>pr</bold> unarticulated process on frontal margin of gonarcal apodeme <bold>s.p.</bold> setose subanal plate (Costa Rica, Cartago, holotype, <named-content xmlns:xlink="http://www.w3.org/1999/xlink" content-type="dwc:institutional_code" xlink:type="simple">FSCA</named-content>).</p></caption><graphic xmlns:xlink="http://www.w3.org/1999/xlink" xlink:href="zookeys-674-001-g076.jpg" position="float" orientation="portrait" xlink:type="simple" id="oo_136187.jpg"/></fig></tp:treatment-sec><tp:treatment-sec sec-type="etymology" id="SECID0ECVCK"><title>Etymology.</title><p>The species is named for Norman D. Penny of the California Academy of Sciences, who died during the preparation of this revision. Norm was a world-renown Neuropterist and valued colleague. We (CAT) had some disagreements with Norm, but our shared attachment to the <tp:taxon-name><tp:taxon-name-part taxon-name-part-type="order">Neuroptera</tp:taxon-name-part></tp:taxon-name> stimulated us to overcome our differences. His work, especially on the Costa Rican and Amazonian chrysopids, has been very useful in this and our other studies.</p></tp:treatment-sec><tp:treatment-sec sec-type="diagnosis" id="SECID0ENVCK"><title>Diagnosis.</title><p>
              <italic><tp:taxon-name><tp:taxon-name-part taxon-name-part-type="genus" reg="Ungla">Ungla</tp:taxon-name-part> <tp:taxon-name-part taxon-name-part-type="species" reg="pennyi">pennyi</tp:taxon-name-part></tp:taxon-name></italic> is one of three <italic><tp:taxon-name><tp:taxon-name-part taxon-name-part-type="genus" reg="Ungla">Ungla</tp:taxon-name-part></tp:taxon-name></italic> species reported from an area north of South America; the other two species are <italic><tp:taxon-name><tp:taxon-name-part taxon-name-part-type="genus" reg="Ungla">U.</tp:taxon-name-part> <tp:taxon-name-part taxon-name-part-type="species" reg="pallescens">pallescens</tp:taxon-name-part></tp:taxon-name></italic> from Puntarenas, Costa Rica, and <italic><tp:taxon-name><tp:taxon-name-part taxon-name-part-type="genus" reg="Ungla">U.</tp:taxon-name-part> <tp:taxon-name-part taxon-name-part-type="species" reg="mexicana">mexicana</tp:taxon-name-part></tp:taxon-name></italic>, sp. n., described above, from Chiapas, Mexico. <italic><tp:taxon-name><tp:taxon-name-part taxon-name-part-type="genus" reg="Ungla">Ungla</tp:taxon-name-part> <tp:taxon-name-part taxon-name-part-type="species" reg="pennyi">pennyi</tp:taxon-name-part></tp:taxon-name></italic> differs from these two species in its smaller size (forewing length = 10.9 mm, vs 13.1–14.1 mm for <italic><tp:taxon-name><tp:taxon-name-part taxon-name-part-type="genus" reg="Ungla">U.</tp:taxon-name-part> <tp:taxon-name-part taxon-name-part-type="species" reg="mexicana">mexicana</tp:taxon-name-part></tp:taxon-name></italic> and <italic><tp:taxon-name><tp:taxon-name-part taxon-name-part-type="genus" reg="Ungla">U.</tp:taxon-name-part> <tp:taxon-name-part taxon-name-part-type="species" reg="pallescens">pallescens</tp:taxon-name-part></tp:taxon-name></italic>), and cream-colored, unmarked palpi. Also, in contrast to <italic><tp:taxon-name><tp:taxon-name-part taxon-name-part-type="genus" reg="Ungla">U.</tp:taxon-name-part> <tp:taxon-name-part taxon-name-part-type="species" reg="pallescens">pallescens</tp:taxon-name-part></tp:taxon-name></italic>, the male <italic><tp:taxon-name><tp:taxon-name-part taxon-name-part-type="genus" reg="Ungla">U.</tp:taxon-name-part> <tp:taxon-name-part taxon-name-part-type="species" reg="pennyi">pennyi</tp:taxon-name-part></tp:taxon-name></italic> has enlarged abdominal spiracles. [The male of <italic><tp:taxon-name><tp:taxon-name-part taxon-name-part-type="genus" reg="Ungla">U.</tp:taxon-name-part> <tp:taxon-name-part taxon-name-part-type="species" reg="mexicana">mexicana</tp:taxon-name-part></tp:taxon-name></italic> is unknown.].</p><!--PageBreak--><p>The <italic><tp:taxon-name><tp:taxon-name-part taxon-name-part-type="genus" reg="Ungla">U.</tp:taxon-name-part> <tp:taxon-name-part taxon-name-part-type="species" reg="pennyi">pennyi</tp:taxon-name-part></tp:taxon-name></italic> holotype closely resembles specimens of the Venezuelan species <italic><tp:taxon-name><tp:taxon-name-part taxon-name-part-type="genus" reg="Ungla">U.</tp:taxon-name-part> <tp:taxon-name-part taxon-name-part-type="species" reg="curimaguensis">curimaguensis</tp:taxon-name-part></tp:taxon-name></italic> and <italic><tp:taxon-name><tp:taxon-name-part taxon-name-part-type="genus" reg="Ungla">U.</tp:taxon-name-part> <tp:taxon-name-part taxon-name-part-type="species" reg="martinsi">martinsi</tp:taxon-name-part></tp:taxon-name></italic>, in size and especially in the male abdominal and genital characteristics. Thus, it is possible that our specimen represents a differentiated population of one of these two species. However, it lacks the dark genal marks and marked maxillary and labial palpi of both species, and the largely green forewing venation of <italic><tp:taxon-name><tp:taxon-name-part taxon-name-part-type="genus" reg="Ungla">U.</tp:taxon-name-part> <tp:taxon-name-part taxon-name-part-type="species" reg="curimaguensis">curimaguensis</tp:taxon-name-part></tp:taxon-name></italic>. In <italic><tp:taxon-name><tp:taxon-name-part taxon-name-part-type="genus" reg="Ungla">U.</tp:taxon-name-part> <tp:taxon-name-part taxon-name-part-type="species" reg="curimaguensis">curimaguensis</tp:taxon-name-part></tp:taxon-name></italic>, the C-<abbrev xmlns:xlink="http://www.w3.org/1999/xlink" xlink:title="Subcosta" id="ABBRID0EX1CK" xlink:type="simple">Sc</abbrev> crossveins, R-<abbrev xmlns:xlink="http://www.w3.org/1999/xlink" xlink:title="Radial sector" id="ABBRID0E21CK" xlink:type="simple">Rs</abbrev> crossveins and the transverse branches from the <abbrev xmlns:xlink="http://www.w3.org/1999/xlink" xlink:title="Radial sector" id="ABBRID0E61CK" xlink:type="simple">Rs</abbrev> are entirely green, whereas in <italic><tp:taxon-name><tp:taxon-name-part taxon-name-part-type="genus" reg="Ungla">U.</tp:taxon-name-part> <tp:taxon-name-part taxon-name-part-type="species" reg="pennyi">pennyi</tp:taxon-name-part></tp:taxon-name></italic> and in <italic><tp:taxon-name><tp:taxon-name-part taxon-name-part-type="genus" reg="Ungla">U.</tp:taxon-name-part> <tp:taxon-name-part taxon-name-part-type="species" reg="martinsi">martinsi</tp:taxon-name-part></tp:taxon-name></italic> they are dark brown with surrounding membrane suffused with brown coloration. At this time, we consider that the set of features expressed by the <italic><tp:taxon-name><tp:taxon-name-part taxon-name-part-type="genus" reg="Ungla">U.</tp:taxon-name-part> <tp:taxon-name-part taxon-name-part-type="species" reg="pennyi">pennyi</tp:taxon-name-part></tp:taxon-name></italic> specimen indicate species-level differentiation; we await confirmation or correction of our opinion when additional specimens from Central America become available.</p></tp:treatment-sec><tp:treatment-sec sec-type="description" id="SECID0EE3CK"><title>Description.</title><p>Head badly discolored, probably cream-colored with red markings; vertex smooth anteriorly, shiny, with a pair of red spots in place of U-shaped marking, pair of larger red marks around posterolateral margin of raised vertex; dorsal fossae either pale or reddish; no apparent markings between antennae; frons with hint of mesal red spot below each antenna; reddish marking(s) near front of frons; gena without visible coloration; clypeus, labrum without marks. Antenna: dorsal surface of scape with broad red longitudinal stripe laterally, frontal surface with indistinct dark markings mesally; pedicel, flagellum pale, with pale setae basally, darker setae distally; maxillary, labial palpi pale, without discernible marks.</p><p>Thorax without distinct coloration or marks; prothorax short, with pale setae; mesothorax perhaps with pair of dark spots on frontal surface of scutum. Legs pale, unmarked, with pale setae. Measurements: head width: 1.3 mm; ratio head width : eye width: 2.4 : 1; prothorax width: 0.9 mm, length: 0.5 mm.</p><p>Forewing rounded apically; hindwing slightly acute, both with venation robust; membrane mostly clear, dull; stigma opaque, brownish, with three faint subcostal crossveins, basal one with brown suffusion. Forewing: 10.9 mm long, 3.7 mm wide (ratio, L : W = 3.0 : 1); <abbrev xmlns:xlink="http://www.w3.org/1999/xlink" xlink:title="Radial sector" id="ABBRID0EM3CK" xlink:type="simple">Rs</abbrev> fairly straight; first intramedian cell ovate; basal inner gradate meeting <abbrev xmlns:xlink="http://www.w3.org/1999/xlink" xlink:title="Pseudomedia" id="ABBRID0EQ3CK" xlink:type="simple">Psm</abbrev>; height of tallest costal cell 0.6 mm (cell number 5); width of first intramedian cell 0.7 mm; 10 radial cells (closed cells between R and <abbrev xmlns:xlink="http://www.w3.org/1999/xlink" xlink:title="Radial sector" id="ABBRID0EU3CK" xlink:type="simple">Rs</abbrev>); third gradate cell 1.1 mm long, 0.4 mm wide (ratio, L : W = 2.9 : 1); fourth gradate cell absent; 4 Banksian cells (b cells), 4 b’ cells; 3 inner gradates, 5 outer gradates. Forewing veins discolored with age, but probably green (pale) and brown; dark brown veins usually with surrounding membrane suffused with brown; longitudinal veins pale; distal, basal C-<abbrev xmlns:xlink="http://www.w3.org/1999/xlink" xlink:title="Subcosta" id="ABBRID0EY3CK" xlink:type="simple">Sc</abbrev> crossveins pale, mesal C-<abbrev xmlns:xlink="http://www.w3.org/1999/xlink" xlink:title="Subcosta" id="ABBRID0E33CK" xlink:type="simple">Sc</abbrev> crossveins either dark brown or brown near <abbrev xmlns:xlink="http://www.w3.org/1999/xlink" xlink:title="Subcosta" id="ABBRID0EA4CK" xlink:type="simple">Sc</abbrev>; R-<abbrev xmlns:xlink="http://www.w3.org/1999/xlink" xlink:title="Radial sector" id="ABBRID0EE4CK" xlink:type="simple">Rs</abbrev> crossveins dark brown to brown; transverse branches from <abbrev xmlns:xlink="http://www.w3.org/1999/xlink" xlink:title="Radial sector" id="ABBRID0EI4CK" xlink:type="simple">Rs</abbrev> surrounding b cells entirely brown or brown only near <abbrev xmlns:xlink="http://www.w3.org/1999/xlink" xlink:title="Pseudomedia" id="ABBRID0EM4CK" xlink:type="simple">Psm</abbrev>; distal transverse branches light brown near <abbrev xmlns:xlink="http://www.w3.org/1999/xlink" xlink:title="Radial sector" id="ABBRID0EQ4CK" xlink:type="simple">Rs</abbrev>, paler distally; veins between <abbrev xmlns:xlink="http://www.w3.org/1999/xlink" xlink:title="Pseudomedia" id="ABBRID0EU4CK" xlink:type="simple">Psm</abbrev>-<abbrev xmlns:xlink="http://www.w3.org/1999/xlink" xlink:title="Pseudocubitus" id="ABBRID0EY4CK" xlink:type="simple">Psc</abbrev> brown or marked with brown; base of <abbrev xmlns:xlink="http://www.w3.org/1999/xlink" xlink:title="Radial sector" id="ABBRID0E34CK" xlink:type="simple">Rs</abbrev>, gradate veins, basal intracubital crossvein dark. Hindwing 9.7 mm long, 2.9 mm wide (ratio, L : W = 3.3 : 1), 10 radial cells, 3 Banksian (b) cells, 4 b’ cells, 3 inner gradates, 5 outer gradates; venation entirely pale (probably light green).</p><p>Male. Abdomen with very large spiracles (e.g., A7: spiracle diameter ~0.25× length of sternite); subanal plate small, with ~4 setae; T9+ectoproct long (~0.7 length of T7), <!--PageBreak-->with dorsal invagination deep (~0.6x dorsal length of T9+<abbrev xmlns:xlink="http://www.w3.org/1999/xlink" xlink:title="ectoproct" id="ABBRID0EE5CK" xlink:type="simple">ect</abbrev>), margins of invagination almost straight, base acute; dorsal margin of T9+<abbrev xmlns:xlink="http://www.w3.org/1999/xlink" xlink:title="ectoproct" id="ABBRID0EI5CK" xlink:type="simple">ect</abbrev> rounded, convex, curving downward, melding into rounded distal margin; posterior margin of ectoproct rounded, protruding, basal knob blunt, curving inward; ventral margin of T9+<abbrev xmlns:xlink="http://www.w3.org/1999/xlink" xlink:title="ectoproct" id="ABBRID0EM5CK" xlink:type="simple">ect</abbrev> straight, with narrow apodeme extending along entire length, apodeme forming triangular process distally, extending posteriorly as short rod; posterior margin of T9+<abbrev xmlns:xlink="http://www.w3.org/1999/xlink" xlink:title="ectoproct" id="ABBRID0EQ5CK" xlink:type="simple">ect</abbrev> straight; callus cerci large, ovate, margin sclerotized throughout, but not darkened; sclerotization <!--PageBreak--><!--PageBreak-->appearing contiguous with that on ventral margin of ectoproct. S8+9 fused, with line of fusion not perceptible; dorsum tapering slightly anteriorly, forming concave depression at about 3/4<sup>th</sup> distance to tip; distal one forth rounded, forming concave platform; terminus blunt (lateral view), extending distally well beyond T9+<abbrev xmlns:xlink="http://www.w3.org/1999/xlink" xlink:title="ectoproct" id="ABBRID0EZ5CK" xlink:type="simple">ect</abbrev>; most terminal setae long, simple, a few along upper lateral edge of S8+9 with small flanges. Gonarcus <!--PageBreak-->arcuate, U-shaped, with bridge robust, curved throughout, arms elongate, extending ventrobasally from gonarcal bridge, rounded distally, mesal section with short digitiform process extending posteromesally; mediuncus partially rounded, long, curving <!--PageBreak-->downward from top of bridge, ending in blunt knob, internally with pair of adjacent sclerotized rods, broad basally, tapering mesally, then fusing distally; gonosaccus bilobed, each lobe with large maleable patch of large gonosetae arising from enlarged setal bases, facing outward (everted), more flexible inner membrane with large, dense patch of spines, facing inward; hypandrium internum V-shaped, with rounded apex, small comes.</p></tp:treatment-sec><tp:treatment-sec sec-type="distribution" id="SECID0EB6CK"><title>Known distribution.</title><p>COSTA RICA: Provinces of Cartago, Puntarenas.</p></tp:treatment-sec><tp:treatment-sec sec-type="material" id="SECID0EG6CK"><title>Specimens examined</title><p>(in addition to holotype above). Puntarenas, Costa Rica: Finca Las Cruses near San Vito, Puntarenas Province, Costa Rica 1800m elev. 13.III.69 at black light, J. Sheldon #1969-140 (paratype, F, <named-content xmlns:xlink="http://www.w3.org/1999/xlink" content-type="dwc:institutional_code" xlink:type="simple">CAS</named-content>).</p></tp:treatment-sec><tp:treatment-sec><!--Section generated to contain objects referenced in tp:taxon-treatment.--><fig id="F144" position="float" orientation="portrait"><label>Figure 144.</label><caption><p>Type labels from <italic><tp:taxon-name><tp:taxon-name-part taxon-name-part-type="genus" reg="Ungla">Ungla</tp:taxon-name-part></tp:taxon-name></italic> species described in this study, <bold>a–f</bold> species from northern South America (<bold>g</bold>) species from southern South America.</p></caption><graphic xmlns:xlink="http://www.w3.org/1999/xlink" xlink:href="zookeys-674-001-g144.jpg" position="float" orientation="portrait" xlink:type="simple" id="oo_136323.jpg"/></fig></tp:treatment-sec></tp:taxon-treatment>
