# Supplementary material for: Revision of the Neotropical green lacewing genus Ungla (Neuroptera, Chrysopidae)
Source: Zookeys. 2017 May 16;(674):1–188. doi: 10.3897/zookeys.674.11435 (PMC5523201; doi:10.3897/zookeys.674.11435)
Supplement: XML Treatment for Ungla quchapampa [file zookeys.674.11435-treatment15.xml]

<!DOCTYPE tp:taxon-treatment
  PUBLIC "-//TaxonX//DTD Taxonomic Treatment Publishing DTD v0 20100105//EN" "tax-treatment-NSO.dtd">
<tp:taxon-treatment xmlns:tp="http://www.plazi.org/taxpub"><tp:treatment-meta><kwd-group><label>Taxon classification</label><kwd><named-content xmlns:xlink="http://www.w3.org/1999/xlink" content-type="kingdom">Animalia</named-content></kwd><kwd><named-content xmlns:xlink="http://www.w3.org/1999/xlink" content-type="order">Neuroptera</named-content></kwd><kwd><named-content xmlns:xlink="http://www.w3.org/1999/xlink" content-type="family">Chrysopidae</named-content></kwd></kwd-group><mixed-citation publication-type="journal"><person-group><name><surname>Tauber</surname><given-names>Catherine A.</given-names></name><name><surname>Sosa</surname><given-names>Francisco</given-names></name><name><surname>Albuquerque</surname><given-names>Gilberto S.</given-names></name><name><surname>Tauber</surname><given-names>Maurice J.</given-names></name></person-group><article-title>Revision of the Neotropical green lacewing genus <italic><tp:taxon-name><tp:taxon-name-part taxon-name-part-type="genus" reg="Ungla">Ungla</tp:taxon-name-part></tp:taxon-name></italic> (<tp:taxon-name><tp:taxon-name-part taxon-name-part-type="order">Neuroptera</tp:taxon-name-part></tp:taxon-name>, <tp:taxon-name><tp:taxon-name-part taxon-name-part-type="family">Chrysopidae</tp:taxon-name-part></tp:taxon-name>)</article-title><source>Zookeys</source><day>16</day><month>5</month><year>2017</year><volume>2017</volume><issue>674</issue><fpage>1</fpage><lpage>188</lpage><pub-id pub-id-type="doi">10.3897/zookeys.674.11435</pub-id></mixed-citation></tp:treatment-meta><tp:nomenclature><tp:taxon-name>
              <tp:taxon-name-part taxon-name-part-type="genus" reg="Ungla">Ungla</tp:taxon-name-part>
              <tp:taxon-name-part taxon-name-part-type="species" reg="quchapampa">quchapampa</tp:taxon-name-part>
              <object-id xmlns:xlink="http://www.w3.org/1999/xlink" content-type="zoobank" xlink:type="simple">http://zoobank.org/B8D8847A-9D88-4128-9BA4-9CC1FDC4131A</object-id>
            </tp:taxon-name><tp:taxon-authority>Tauber </tp:taxon-authority><tp:taxon-status xmlns:xlink="http://www.w3.org/1999/xlink" xlink:type="simple">sp. n.</tp:taxon-status><xref ref-type="fig" rid="F77">Figs 77</xref><xref ref-type="fig" rid="F78">, 78</xref><xref ref-type="fig" rid="F79">, 79</xref><xref ref-type="fig" rid="F80">, 80</xref><xref ref-type="fig" rid="F144">, 144e</xref></tp:nomenclature><tp:treatment-sec sec-type="Holotype" id="SECID0EOBDK"><title>Holotype</title><p>(Figs <xref ref-type="fig" rid="F77">77</xref>, <xref ref-type="fig" rid="F79">79</xref>, <xref ref-type="fig" rid="F80">80</xref>, <xref ref-type="fig" rid="F144">144e</xref>). Male (<named-content xmlns:xlink="http://www.w3.org/1999/xlink" content-type="dwc:institutional_code" xlink:type="simple">MCZ</named-content>). Bolivia, Cochabamba, Chapare, Steinbach.</p><fig id="F77" position="float" orientation="portrait"><label>Figure 77.</label><caption><p>
                  <italic><tp:taxon-name><tp:taxon-name-part taxon-name-part-type="genus" reg="Ungla">Ungla</tp:taxon-name-part> <tp:taxon-name-part taxon-name-part-type="species" reg="quchapampa">quchapampa</tp:taxon-name-part></tp:taxon-name></italic> Tauber, sp. n. External features, (<bold>a</bold>) head, frontal (<bold>b</bold>) head, prothorax, lateral (<bold>c</bold>) head, prothorax, dorsal (<bold>d</bold>) thorax, lateral (<bold>e</bold>) head, thorax, dorsal (<bold>f</bold>) left wings (Bolivia, Cochabamba, holotype, male, <named-content xmlns:xlink="http://www.w3.org/1999/xlink" content-type="dwc:institutional_code" xlink:type="simple">MCZ</named-content>).</p></caption><graphic xmlns:xlink="http://www.w3.org/1999/xlink" xlink:href="zookeys-674-001-g077.jpg" position="float" orientation="portrait" xlink:type="simple" id="oo_136189.jpg"/></fig><fig id="F78" position="float" orientation="portrait"><label>Figure 78.</label><caption><p>
                  <italic><tp:taxon-name><tp:taxon-name-part taxon-name-part-type="genus" reg="Ungla">Ungla</tp:taxon-name-part> <tp:taxon-name-part taxon-name-part-type="species" reg="quchapampa">quchapampa</tp:taxon-name-part></tp:taxon-name></italic> Tauber, sp. n. External features, (<bold>a</bold>) head, frontal (<bold>b</bold>) head, prothorax, lateral (<bold>c</bold>) head, prothorax, dorsal (<bold>d</bold>) head, thorax, dorsal (<bold>e</bold>) head, dorsal (<bold>f</bold>) head, ventral (Bolivia, Cochabamba, paratypes, male, <named-content xmlns:xlink="http://www.w3.org/1999/xlink" content-type="dwc:institutional_code" xlink:type="simple">CAS</named-content>).</p></caption><graphic xmlns:xlink="http://www.w3.org/1999/xlink" xlink:href="zookeys-674-001-g078.jpg" position="float" orientation="portrait" xlink:type="simple" id="oo_136190.jpg"/></fig><fig id="F79" position="float" orientation="portrait"><label>Figure 79.</label><caption><p>
                  <italic><tp:taxon-name><tp:taxon-name-part taxon-name-part-type="genus" reg="Ungla">Ungla</tp:taxon-name-part> <tp:taxon-name-part taxon-name-part-type="species" reg="quchapampa">quchapampa</tp:taxon-name-part></tp:taxon-name></italic> Tauber, sp. n. Male abdomen, (<bold>a</bold>) segments A7-terminus, lateral (<bold>b</bold>) segments A8-terminus, lateral (<bold>c</bold>) tergite 8, tergite 9+ectoproct, dorsal (<bold>d</bold>) sternite 8+9, ventral, with heavy setae (<bold>e</bold>) callus cerci. <bold>inv</bold> invaginated dorsal cleft in T9+ectoproct <bold>sp</bold> spiracle <bold>S8+9</bold> fused eighth and ninth sternites <bold>T7, T8</bold> seventh and eighth tergites <bold>T9+e</bold> ninth tergite + ectoproct <bold>v.ap.</bold> apodeme on dorsal margin of S8+9 (Bolivia, Cochabamba, holotype, <named-content xmlns:xlink="http://www.w3.org/1999/xlink" content-type="dwc:institutional_code" xlink:type="simple">MCZ</named-content>).</p></caption><graphic xmlns:xlink="http://www.w3.org/1999/xlink" xlink:href="zookeys-674-001-g079.jpg" position="float" orientation="portrait" xlink:type="simple" id="oo_136193.jpg"/></fig><fig id="F80" position="float" orientation="portrait"><label>Figure 80.</label><caption><p>
                  <italic><tp:taxon-name><tp:taxon-name-part taxon-name-part-type="genus" reg="Ungla">Ungla</tp:taxon-name-part> <tp:taxon-name-part taxon-name-part-type="species" reg="quchapampa">quchapampa</tp:taxon-name-part></tp:taxon-name></italic> Tauber, sp. n. Male genitalia, (<bold>a</bold>) gonarcal complex, frontolateral, with gonosaccus expanded (<bold>b</bold>) gonarcus, dorsolateral, with gonosaccus fully expanded [Note close connection between mediuncus and gonarcal bridge.] (<bold>c, d</bold>) gonarcus dorsal, gonosaccus expanded (<bold>e</bold>) gonarcus, posterior, gonosaccus in distance. <bold>gsac</bold> gonosaccus <bold>g.ap.</bold> gonarcal apodeme <bold>g.br.</bold> gonarcal bridge <bold>mu</bold> mediuncus <bold>pr</bold> unarticulated process on frontal margin of gonarcal apodeme <bold>s.p.</bold> setose subanal plate (Bolivia, Cochabamba, holotype, <named-content xmlns:xlink="http://www.w3.org/1999/xlink" content-type="dwc:institutional_code" xlink:type="simple">MCZ</named-content>).</p></caption><graphic xmlns:xlink="http://www.w3.org/1999/xlink" xlink:href="zookeys-674-001-g080.jpg" position="float" orientation="portrait" xlink:type="simple" id="oo_136194.jpg"/></fig></tp:treatment-sec><tp:treatment-sec sec-type="etymology" id="SECID0E6HDK"><title>Etymology.</title><p>The type locality of this species is the Andean valley of Cochabamba in central Bolivia. The locality is also known by its Quechua name – Quchapampa. Both the Spanish and the Quechua names are derived from the Quechua words “qhucha” (meaning “small lake”) and “pampa” (meaning “open plain”) (<xref ref-type="bibr" rid="B5">Ajacopa 2007</xref>). We use the name “<tp:taxon-name><tp:taxon-name-part taxon-name-part-type="species" reg="quchapampa">quchapampa</tp:taxon-name-part></tp:taxon-name>” as a compound, proper noun (Latinized, fem.), in apposition to the genus name.</p></tp:treatment-sec><tp:treatment-sec sec-type="diagnosis" id="SECID0ESIDK"><title>Diagnosis.</title><p>
              <italic><tp:taxon-name><tp:taxon-name-part taxon-name-part-type="genus" reg="Ungla">Ungla</tp:taxon-name-part> <tp:taxon-name-part taxon-name-part-type="species" reg="quchapampa">quchapampa</tp:taxon-name-part></tp:taxon-name></italic> is one of several species that has a prominent dark mark in the center of the frons, but it is the only one that has a dark flagellum and also lacks a prominent protuberance on the frons. The size and shape of the marks on the vertex are also distinctive: they are very large, dark brown, contiguous with each other, and extend anteriorly to the mesal margins of the antennal base. In more than half of the specimens we examined, the first intramedian cell (<abbrev xmlns:xlink="http://www.w3.org/1999/xlink" xlink:title="first intramedian cell" id="ABBRID0EDJDK" xlink:type="simple">im1</abbrev>) of the forewing was quadrate (unlike the commonly triangular <abbrev xmlns:xlink="http://www.w3.org/1999/xlink" xlink:title="first intramedian cell" id="ABBRID0EHJDK" xlink:type="simple">im1</abbrev> cells of other <italic><tp:taxon-name><tp:taxon-name-part taxon-name-part-type="genus" reg="Ungla">Ungla</tp:taxon-name-part></tp:taxon-name></italic> species).</p><p>
              <italic><tp:taxon-name><tp:taxon-name-part taxon-name-part-type="genus" reg="Ungla">Ungla</tp:taxon-name-part> <tp:taxon-name-part taxon-name-part-type="species" reg="quchapampa">quchapampa</tp:taxon-name-part></tp:taxon-name></italic> closely resembles <italic><tp:taxon-name><tp:taxon-name-part taxon-name-part-type="genus" reg="Ungla">U.</tp:taxon-name-part> <tp:taxon-name-part taxon-name-part-type="species" reg="diazi">diazi</tp:taxon-name-part></tp:taxon-name></italic> in many features – notably size, wing features, and male abdominal characters (external and internal). In addition, the two species are known to occur sympatrically; however, <italic><tp:taxon-name><tp:taxon-name-part taxon-name-part-type="genus" reg="Ungla">U.</tp:taxon-name-part> <tp:taxon-name-part taxon-name-part-type="species" reg="quchapampa">quchapampa</tp:taxon-name-part></tp:taxon-name></italic> can be differentiated by its prominent frontal marking, sometimes quadrate <abbrev xmlns:xlink="http://www.w3.org/1999/xlink" xlink:title="first intramedian cell" id="ABBRID0EVKDK" xlink:type="simple">im1</abbrev> cell in the forewing, and the absence of markings on the ventral surface of the scape.</p></tp:treatment-sec><tp:treatment-sec sec-type="description" id="SECID0EZKDK"><title>Description.</title><p>Head cream-colored with dark brown to black markings; vertex with inverted U-shaped marking large, robust, with lateral arms meeting anteriorly, extending forward into dorsal fossa, between antennae; mesal side, posterior margin of dorsal fossa marked with dark brown; posterior parts of vertex unmarked; frons with large, prominent mesal mark; clypeus with lateral margin black; tentorial pits surrounded by dark brown; gena with black stripe from eye, contiguous with black mark on clypeal margin. Antenna: scape cream-colored, dorsum with large, brown longitudinal mark; pedicel, flagellum dark brown to black basally, becoming lighter distally, with cream-colored intersegmental membrane; maxillary palp with basal two segments pale, three distal segments black, articulations pale; labial palp with basal segment pale, distal two segments marked with black.</p><p>Thorax with distinct longitudinal cream-colored stripe mesally; prothorax with pair of broad, dark reddish brown stripes laterally; transverse furrow in posterior region of segment, extending to lateral margins; setae mostly elongate, pale. Measurements: head width: 1.3–1.5 mm; ratio head width : eye width: 2.1–2.6 : 1; prothorax width: 1.1–1.2 mm, length: 0.6–0.7 mm.</p><p>Forewing, hindwing somewhat broad, apex round; membrane clear, hyaline, without fumose area; stigma slightly opaque to light brown; longitudinal veins green, marked with brown at intersections with transverse veins; transverse veins mostly brown or marked with brown; forewing with veins robust, not crassate; <abbrev xmlns:xlink="http://www.w3.org/1999/xlink" xlink:title="Radial sector" id="ABBRID0EBLDK" xlink:type="simple">Rs</abbrev> straight; first intramedian cell ovate or quadrate; basal inner gradate either meeting <abbrev xmlns:xlink="http://www.w3.org/1999/xlink" xlink:title="Pseudomedia" id="ABBRID0EFLDK" xlink:type="simple">Psm</abbrev> or not; gradate veins, subcostal crossveins below stigma dark brown, costal crossveins, R-<abbrev xmlns:xlink="http://www.w3.org/1999/xlink" xlink:title="Radial sector" id="ABBRID0EJLDK" xlink:type="simple">Rs</abbrev> crossveins, intracubital crossveins entirely brown; hindwing with costal crossveins, subcostal crossveins, gradate veins brown. Forewing 13.0–14.3 mm long, 4.6–5.1 mm <!--PageBreak-->wide [ratio L : W = 2.7–2.8 : 1]; height of tallest costal cell 1.0–1.1 mm (cell number 5–6); width of first intramedian cell 1.2 mm (whether quadrate or ovate); 11–12 radial cells (closed cells between R and <abbrev xmlns:xlink="http://www.w3.org/1999/xlink" xlink:title="Radial sector" id="ABBRID0EPLDK" xlink:type="simple">Rs</abbrev>); third gradate cell 1.5–1.6 mm long, 0.5 mm wide (ratio, L : W = 3.0–3.4 : 1); fourth gradate cell 1.5–1.6 mm long, 0.4–0.5 mm wide <!--PageBreak-->(ratio, L : W = 3.1–3.8 : 1); 3–4 Banksian cells (b cells, sometimes not distinct), 4 b’ cells; 5–7 inner gradates (basal one sometimes not distinct), 7 outer gradates. Hindwing 11.6–13.0 mm long, 3.9–4.3 mm wide (ratio, L : W = 2.9–3.0 : 1), 10–11 radial cells, 3 Banksian (b) cells, 4 b’ cells, 5–6 inner gradates, 6–7 outer gradates.</p><p>Male. Abdomen with small spiracles (e.g., A7: spiracle diameter ~0.04× length of sternite); subanal plate substantial, with ~20 setae in a well defined group; T9+<abbrev xmlns:xlink="http://www.w3.org/1999/xlink" xlink:title="ectoproct" id="ABBRID0EXLDK" xlink:type="simple">ect</abbrev> relatively long (~0.6× length of T7), with dorsal invagination deep (~0.7× dorsal length of T9+<abbrev xmlns:xlink="http://www.w3.org/1999/xlink" xlink:title="ectoproct" id="ABBRID0E2LDK" xlink:type="simple">ect</abbrev>), margins of invagination almost straight, base acute rounded; dorsal margin of T9+<abbrev xmlns:xlink="http://www.w3.org/1999/xlink" xlink:title="ectoproct" id="ABBRID0E6LDK" xlink:type="simple">ect</abbrev> short, straight, angled downward to round distal tips; posterior margin of ectoproct rounded, protruding somewhat, posteroventral corner rounded but with small distal projection of apodeme, small knob; ventral margin bent, with moderately heavy apodeme except anteriorly; callus cerci large, ovate, margin sclerotized throughout; sclerotization probably contiguous with that on ventral margin of ectoproct. S8+9 fused, with line of fusion not perceptible; basal three-fourths of dorsal margin with heavy apodeme; dorsum tapering slightly anteriorly, forming concave depression at about 3/4<sup>th</sup> distance to tip; distal one-fourth forming concave terminus (lateral view), extending distally beyond T9+<abbrev xmlns:xlink="http://www.w3.org/1999/xlink" xlink:title="ectoproct" id="ABBRID0EFMDK" xlink:type="simple">ect</abbrev>; setae slender, mostly long, simple, probably without flanges (We could not find any flanged setae; however, a number of the distolateral setae were missing). Gonarcus arcuate, V-shaped (frontal view), with bridge robust, bent mesally, arms elongate, extending ventrodistally from gonarcal bridge, rounded distally, mesal section with digitiform process extending posteromesally; mediuncus flat, closely attached to gonarcal bridge, not particularly long, extending distally or downward, ending in blunt, bent knob; bilobed gonosaccus, with lobes well separated, each lobe cylindrical, with rigid patch of large gonosetae facing mesally when uneverted, outwardly when everted; gonosetae arising from enlarged setal bases; hypandrium internum not found.</p></tp:treatment-sec><tp:treatment-sec sec-type="distribution" id="SECID0EJMDK"><title>Known distribution.</title><p>BOLIVIA (central): Department of Cochabamba (Provinces of Carrasco and Chapare).</p></tp:treatment-sec><tp:treatment-sec sec-type="material" id="SECID0EOMDK"><title>Specimens examined</title><p>(in addition to holotype). Same data as holotype (1F, paratype, <named-content xmlns:xlink="http://www.w3.org/1999/xlink" content-type="dwc:institutional_code" xlink:type="simple">MCZ</named-content>); Bolivia, Cochabamba, Carrasco, Siberia 1650 m, xxii.1962–i.1963, i.1964, F. H. Walz (5F, all paratypes, <named-content xmlns:xlink="http://www.w3.org/1999/xlink" content-type="dwc:institutional_code" xlink:type="simple">CAS</named-content>). Four of the specimens in the <named-content xmlns:xlink="http://www.w3.org/1999/xlink" content-type="dwc:institutional_code" xlink:type="simple">CAS</named-content> have attached notes handwritten by P. A. Adams.</p></tp:treatment-sec><tp:treatment-sec><!--Section generated to contain objects referenced in tp:taxon-treatment.--><fig id="F144" position="float" orientation="portrait"><label>Figure 144.</label><caption><p>Type labels from <italic><tp:taxon-name><tp:taxon-name-part taxon-name-part-type="genus" reg="Ungla">Ungla</tp:taxon-name-part></tp:taxon-name></italic> species described in this study, <bold>a–f</bold> species from northern South America (<bold>g</bold>) species from southern South America.</p></caption><graphic xmlns:xlink="http://www.w3.org/1999/xlink" xlink:href="zookeys-674-001-g144.jpg" position="float" orientation="portrait" xlink:type="simple" id="oo_136323.jpg"/></fig></tp:treatment-sec><ref-list><ref id="B5"><mixed-citation xmlns:xlink="http://www.w3.org/1999/xlink" xlink:type="simple">
          <person-group><name name-style="western"><surname>Ajacopa</surname><given-names>TL</given-names></name></person-group> (<year>2007</year>) <source>Diccionario bilingüe Iskay simipi yuyayk’ancha, Quechua-Castellano, Castellano-Quechua. La Paz, Proyecto de Educación Intercultural Bilingüe.</source> <publisher-name>Diccionario Bilingüe Iskay simipi yuyayk’ancha</publisher-name>, <publisher-loc>preliminary copy of 2nd edition, La Paz, Bolivia</publisher-loc>, <size units="page">215 pp</size>. [on line]</mixed-citation></ref></ref-list></tp:taxon-treatment>
