# Supplementary material for: Revision of the Neotropical green lacewing genus Ungla (Neuroptera, Chrysopidae)
Source: Zookeys. 2017 May 16;(674):1–188. doi: 10.3897/zookeys.674.11435 (PMC5523201; doi:10.3897/zookeys.674.11435)
Supplement: XML Treatment for Ungla siderocephala [file zookeys.674.11435-treatment16.xml]

<!DOCTYPE tp:taxon-treatment
  PUBLIC "-//TaxonX//DTD Taxonomic Treatment Publishing DTD v0 20100105//EN" "tax-treatment-NSO.dtd">
<tp:taxon-treatment xmlns:tp="http://www.plazi.org/taxpub"><tp:treatment-meta><kwd-group><label>Taxon classification</label><kwd><named-content xmlns:xlink="http://www.w3.org/1999/xlink" content-type="kingdom">Animalia</named-content></kwd><kwd><named-content xmlns:xlink="http://www.w3.org/1999/xlink" content-type="order">Neuroptera</named-content></kwd><kwd><named-content xmlns:xlink="http://www.w3.org/1999/xlink" content-type="family">Chrysopidae</named-content></kwd></kwd-group><mixed-citation publication-type="journal"><person-group><name><surname>Tauber</surname><given-names>Catherine A.</given-names></name><name><surname>Sosa</surname><given-names>Francisco</given-names></name><name><surname>Albuquerque</surname><given-names>Gilberto S.</given-names></name><name><surname>Tauber</surname><given-names>Maurice J.</given-names></name></person-group><article-title>Revision of the Neotropical green lacewing genus <italic><tp:taxon-name><tp:taxon-name-part taxon-name-part-type="genus" reg="Ungla">Ungla</tp:taxon-name-part></tp:taxon-name></italic> (<tp:taxon-name><tp:taxon-name-part taxon-name-part-type="order">Neuroptera</tp:taxon-name-part></tp:taxon-name>, <tp:taxon-name><tp:taxon-name-part taxon-name-part-type="family">Chrysopidae</tp:taxon-name-part></tp:taxon-name>)</article-title><source>Zookeys</source><day>16</day><month>5</month><year>2017</year><volume>2017</volume><issue>674</issue><fpage>1</fpage><lpage>188</lpage><pub-id pub-id-type="doi">10.3897/zookeys.674.11435</pub-id></mixed-citation></tp:treatment-meta><tp:nomenclature><tp:taxon-name>
              <tp:taxon-name-part taxon-name-part-type="genus" reg="Ungla">Ungla</tp:taxon-name-part>
              <tp:taxon-name-part taxon-name-part-type="species" reg="siderocephala">siderocephala</tp:taxon-name-part>
            </tp:taxon-name><tp:taxon-authority>(Navás, 1933)</tp:taxon-authority><tp:taxon-status xmlns:xlink="http://www.w3.org/1999/xlink" xlink:type="simple">comb. n.</tp:taxon-status><xref ref-type="fig" rid="F81">Figs 81</xref><xref ref-type="fig" rid="F82">, 82</xref><xref ref-type="fig" rid="F83">, 83</xref><xref ref-type="fig" rid="F84">, 84</xref><xref ref-type="fig" rid="F85">, 85</xref><xref ref-type="fig" rid="F86">, 86</xref><xref ref-type="fig" rid="F87">, 87</xref><!--PageBreak--><!--PageBreak--><!--PageBreak--><tp:nomenclature-citation-list><tp:nomenclature-citation><tp:taxon-name>
                  <tp:taxon-name-part taxon-name-part-type="genus" reg="Chrysopa">Chrysopa</tp:taxon-name-part> <tp:taxon-name-part taxon-name-part-type="species" reg="siderocephala">siderocephala</tp:taxon-name-part></tp:taxon-name><comment>Navás, 1933. <italic>Rev. R. Acad. Ciencias exactas fis. Nat. Madrid</italic> (1933a) 30: 306–307; “Perú: Lima, 4.X.1932”. <xref ref-type="bibr" rid="B39">Penny 1977</xref>: 20 (list); <xref ref-type="bibr" rid="B17">Monserrat 1985</xref>: 238 (type); <xref ref-type="bibr" rid="B12">Brooks and Barnard 1990</xref>: 280 (list, as “ ‘<tp:taxon-name><tp:taxon-name-part taxon-name-part-type="genus" reg="Chrysopa">Chrysopa</tp:taxon-name-part></tp:taxon-name>’ incertae sedis”); <xref ref-type="bibr" rid="B37">Oswald 2015</xref> (catalog). <bold>Lectotype</bold> (Figs <xref ref-type="fig" rid="F81">81</xref>, <xref ref-type="fig" rid="F82">82</xref>). <named-content xmlns:xlink="http://www.w3.org/1999/xlink" content-type="dwc:institutional_code" xlink:type="simple">MZBS</named-content>, male. Specimen somewhat dirty, color faded. Confusion concerning the type is unlikely; however, to assure stability, here the specimen in the <named-content xmlns:xlink="http://www.w3.org/1999/xlink" content-type="dwc:institutional_code" xlink:type="simple">MZBS</named-content> is designated as the lectotype (des. CAT).</comment></tp:nomenclature-citation><tp:nomenclature-citation><tp:taxon-name>
                    <tp:taxon-name-part taxon-name-part-type="genus" reg="Chrysopa">Chrysopa</tp:taxon-name-part> <tp:taxon-name-part taxon-name-part-type="species" reg="lambda">lambda</tp:taxon-name-part></tp:taxon-name><comment>Navás, 1933. <italic>Rev. R. Acad. Ciencias exactas fis. Nat. Madrid</italic> (1933a) 30: 307; “Perú: Lima, 4.X.1932”. <xref ref-type="bibr" rid="B39">Penny 1977</xref>: 19 (list); <xref ref-type="bibr" rid="B17">Monserrat 1985</xref>: 238 (type); <xref ref-type="bibr" rid="B12">Brooks and Barnard 1990</xref>: 280 (list, as “ ‘<tp:taxon-name><tp:taxon-name-part taxon-name-part-type="genus" reg="Chrysopa">Chrysopa</tp:taxon-name-part></tp:taxon-name>’ incertae sedis”); <xref ref-type="bibr" rid="B37">Oswald 2015</xref> (catalog). <bold>syn. n. Lectotype</bold> (Figs <xref ref-type="fig" rid="F83">83</xref>, <xref ref-type="fig" rid="F84">84</xref>). <named-content xmlns:xlink="http://www.w3.org/1999/xlink" content-type="dwc:institutional_code" xlink:type="simple">MZBS</named-content>, male. Specimen discolored, with abdomen in poor condition. Confusion concerning the type is unlikely; however, to assure stability, here the specimen in the <named-content xmlns:xlink="http://www.w3.org/1999/xlink" content-type="dwc:institutional_code" xlink:type="simple">MZBS</named-content> is designated as the lectotype (des. CAT). <bold>Support for synonymy.</bold> The types of both <tp:taxon-name><tp:taxon-name-part taxon-name-part-type="genus" reg="Chrysopa">C.</tp:taxon-name-part> <tp:taxon-name-part taxon-name-part-type="species" reg="siderocephala">siderocephala</tp:taxon-name-part></tp:taxon-name> and <tp:taxon-name><tp:taxon-name-part taxon-name-part-type="genus" reg="Chrysopa">C.</tp:taxon-name-part> <tp:taxon-name-part taxon-name-part-type="species" reg="lambda">lambda</tp:taxon-name-part></tp:taxon-name> were collected at the same locality and on the same day, and in his original description, <xref ref-type="bibr" rid="B34">Navás (1933a)</xref> noted the similarity between the two. However, the notable variation in the shape of the frontal markings (from an inverted V to an inverted Y) caused Navás to believe that he had more than one species. Additional specimens are now available. Phillip Adams recognized the synonymy and labeled the <tp:taxon-name><tp:taxon-name-part taxon-name-part-type="genus" reg="Chrysopa">C.</tp:taxon-name-part> <tp:taxon-name-part taxon-name-part-type="species" reg="lambda">lambda</tp:taxon-name-part></tp:taxon-name> specimen as the junior synonym, but he did not publish his conclusion. Here, we formalize the synonymy. The main structural difference that we noticed between the two specimens is in the intersection of the basal inner gradate with the <abbrev xmlns:xlink="http://www.w3.org/1999/xlink" xlink:title="Pseudomedia" id="ABBRID0E6TDK" xlink:type="simple">Psm</abbrev>: on both wings of the <tp:taxon-name><tp:taxon-name-part taxon-name-part-type="genus" reg="Chrysopa">C.</tp:taxon-name-part> <tp:taxon-name-part taxon-name-part-type="species" reg="lambda">lambda</tp:taxon-name-part></tp:taxon-name> type the basal inner gradate veins meet the <abbrev xmlns:xlink="http://www.w3.org/1999/xlink" xlink:title="Pseudomedia" id="ABBRID0ENUDK" xlink:type="simple">Psm</abbrev>, whereas on the <tp:taxon-name><tp:taxon-name-part taxon-name-part-type="genus" reg="Chrysopa">C.</tp:taxon-name-part> <tp:taxon-name-part taxon-name-part-type="species" reg="siderocephala">siderocephala</tp:taxon-name-part></tp:taxon-name> type they do not. We attribute this difference to intraspecific variation. Otherwise, the venation of the two specimens is almost identical, and the size of the wings is very similar: <tp:taxon-name><tp:taxon-name-part taxon-name-part-type="genus" reg="Chrysopa">C.</tp:taxon-name-part> <tp:taxon-name-part taxon-name-part-type="species" reg="lambda">lambda</tp:taxon-name-part></tp:taxon-name>, forewing 12.2–12.3 mm long, 4.2 mm wide, hindwing 11.0–11.1 mm long, 3.3–3.4 mm wide; <tp:taxon-name><tp:taxon-name-part taxon-name-part-type="genus" reg="Chrysopa">C.</tp:taxon-name-part> <tp:taxon-name-part taxon-name-part-type="species" reg="siderocephala">siderocephala</tp:taxon-name-part></tp:taxon-name>, forewing 12.3–12.4 mm long, 4.3–4.4 mm wide, hindwing 11.1–11.3 mm long, 3.3–3.6 mm wide. </comment></tp:nomenclature-citation></tp:nomenclature-citation-list></tp:nomenclature><tp:treatment-sec sec-type="diagnosis" id="SECID0EPVDK"><title>Diagnosis.</title><p>This species is recognized by the following set of features: body mostly cream-colored to green; head cream-colored, vertex with robust reddish brown, inverted U-shaped mark with lateral bar extending to mesal margin of eyes; frons with broad, reddish brown, transverse band above clypeus; antenna with basal two segments reddish, flagellum pale; thorax probably with yellowish mesal stripe dorsally, reddish brown stripe sublaterally, legs pale, unmarked, with pale setae; wings hyaline, lightly fumose around gradate veins, with veins green, except costal crossveins, gradate veins black. In the male, the spiracles are not enlarged; the setae on the pleural membrane of A7, A8 have slightly enlarged bases; the terminus of S8+9 is without flanged setae; and the gonarcus, mediuncus, and gonosaccus are as in Figs <xref ref-type="fig" rid="F82">82</xref>, <xref ref-type="fig" rid="F84">84</xref>, <xref ref-type="fig" rid="F87">87</xref>.</p><fig id="F81" position="float" orientation="portrait"><label>Figure 81.</label><caption><p>
                  <italic><tp:taxon-name><tp:taxon-name-part taxon-name-part-type="genus" reg="Chrysopa">Chrysopa</tp:taxon-name-part> <tp:taxon-name-part taxon-name-part-type="species" reg="siderocephala">siderocephala</tp:taxon-name-part></tp:taxon-name></italic> Navás: External features, (<bold>a</bold>) labels (<bold>b</bold>) antenna, basal above, distal below (<bold>c</bold>) head, frontal (<bold>d</bold>) head, lateral (<bold>e</bold>) thorax, lateral (<bold>f</bold>) head, prothorax, mesothorax (partial), dorsal (<bold>g</bold>) forewing (<bold>h</bold>) hindwing (Peru, Lima, lectotype, male, <named-content xmlns:xlink="http://www.w3.org/1999/xlink" content-type="dwc:institutional_code" xlink:type="simple">MZBS</named-content>).</p></caption><graphic xmlns:xlink="http://www.w3.org/1999/xlink" xlink:href="zookeys-674-001-g081.jpg" position="float" orientation="portrait" xlink:type="simple" id="oo_136196.jpg"/></fig><fig id="F82" position="float" orientation="portrait"><label>Figure 82.</label><caption><p>
                  <italic><tp:taxon-name><tp:taxon-name-part taxon-name-part-type="genus" reg="Chrysopa">Chrysopa</tp:taxon-name-part> <tp:taxon-name-part taxon-name-part-type="species" reg="siderocephala">siderocephala</tp:taxon-name-part></tp:taxon-name></italic> Navás: Male terminalia, (<bold>a</bold>) terminalia, dorsal (<bold>b</bold>) terminalia, lateral (<bold>c</bold>) fused sternites 8+9, ventral (<bold>d</bold>) gonarcus, frontal (<bold>e</bold>) gonarcus, lateral (<bold>f</bold>) tergite 9 + ectoproct, lateral. <bold>c.c.</bold> callus cerci <bold>g</bold> gonarcus <bold>gsac</bold> gonosaccus <bold>g.ap.</bold> gonarcal apodeme <bold>inv</bold> dorsal invagination of T9+ectoproct <bold>mu</bold> mediuncus <bold>S8+9</bold> fused eighth and ninth sternites <bold>T9+e</bold> fused ninth tergite and ectoproct (Peru, Lima, lectotype, <named-content xmlns:xlink="http://www.w3.org/1999/xlink" content-type="dwc:institutional_code" xlink:type="simple">MZBS</named-content>).</p></caption><graphic xmlns:xlink="http://www.w3.org/1999/xlink" xlink:href="zookeys-674-001-g082.jpg" position="float" orientation="portrait" xlink:type="simple" id="oo_136199.jpg"/></fig><fig id="F83" position="float" orientation="portrait"><label>Figure 83.</label><caption><p>
                  <italic><tp:taxon-name><tp:taxon-name-part taxon-name-part-type="genus" reg="Chrysopa">Chrysopa</tp:taxon-name-part> <tp:taxon-name-part taxon-name-part-type="species" reg="lambda">lambda</tp:taxon-name-part></tp:taxon-name></italic> Navás: External features, (<bold>a</bold>) labels (<bold>b</bold>) head, frontal (<bold>c</bold>) head, prothorax, dorsal (<bold>d</bold>) thorax, lateral (<bold>e</bold>) head, lateral (<bold>f</bold>) forewing (<bold>g</bold>) hindwing (Peru, Lima, lectotype, male, <named-content xmlns:xlink="http://www.w3.org/1999/xlink" content-type="dwc:institutional_code" xlink:type="simple">MZBS</named-content>).</p></caption><graphic xmlns:xlink="http://www.w3.org/1999/xlink" xlink:href="zookeys-674-001-g083.jpg" position="float" orientation="portrait" xlink:type="simple" id="oo_136201.jpg"/></fig></tp:treatment-sec><tp:treatment-sec sec-type="redescription" id="SECID0ES1DK"><title>Redescription.</title><p>Head cream-colored with reddish brown to dark brown markings; vertex smooth, shiny; inverted U-shaped marking prominent, reddish brown, broad, connected anteromesally above antennae, with lateral bar extending to midregion of eye; posterior half of vertex unmarked; dorsal antennal fossa with thin reddish brown stripe mesally, extending between antennae to reddish brown anterior fossa. Frons with narrow, elongate, brown stripe between antennal fossae (“Y-shaped” mark of Navás), anterior margin of frons with pair of heavy reddish brown transverse bands from midregion to genal mark; clypeus with pair of large reddish brown marks, separated mesally, extending to margin laterally; gena with large, dark brown to black mark extending from eyes, contiguous with dark mark on lateral margin of clypeus; <!--PageBreak--><!--PageBreak-->tentorial pits surrounded by reddish brown. Antenna with scape, pedicel reddish, unmarked; flagellum cream-colored; maxillary palp, labial palp with two basal segments pale, other segments dark brown.</p><p>Prothorax cream-colored mesally, with pair of wide, reddish brown stripes sublaterally, reddish brown extending mesally along transverse furrow; transverse furrow in posterior region, not reaching lateral margins of segment, long, cream-colored to golden setae throughout. Mesothorax, metathorax probably cream-colored mesally, with pair of broad, reddish brown stripes laterally. Legs entirely cream-colored, unmarked. Measurements: head width: 1.3–1.6 mm; ratio head width : eye width: 2.0–2.3 : 1; prothorax width: 0.8–1.1 mm, length: 0.6–0.7 mm.</p><p>Forewing, hindwing of moderate width, with apex rounded or slightly subacute. Forewing with robust, but not heavy venation, some swelling at furcation of <abbrev xmlns:xlink="http://www.w3.org/1999/xlink" xlink:title="Cubitus" id="ABBRID0E51DK" xlink:type="simple">Cu</abbrev>; stigma lightly opaque, with three dark brown subcostal crossveins below, area surrounding subcostal crossveins marked with dark brown; longitudinal, most transverse veins (costal, radial, cubital crossveins) tan, marked extensively with brown at intersections; gradate veins, base of <abbrev xmlns:xlink="http://www.w3.org/1999/xlink" xlink:title="Radial sector" id="ABBRID0EC2DK" xlink:type="simple">Rs</abbrev>, icu crossveins dark brown, most with dark brown suffusion on surrounding membrane. Forewing 12.3–13.5 mm long, 4.2–4.6 mm wide, (ratio, L : W = 2.8–3.0 : 1); height of tallest costal cell 0.8 mm (cell number 5–6); length of first intramedian cell 0.8–0.9 mm; 10 radial cells (closed cells between R and <abbrev xmlns:xlink="http://www.w3.org/1999/xlink" xlink:title="Radial sector" id="ABBRID0EG2DK" xlink:type="simple">Rs</abbrev>); <!--PageBreak-->third gradate cell 1.3–1.4 mm long, 0.4 mm wide (ratio, L : W = 2.5–2.6 : 1); fourth gradate cell often missing, when present 0.7–1.1 mm long, 0.4 mm wide (ratio, L : W = 1.6–2.4 : 1); 3–4 Banksian cells (b cells), 4 b’ cells; 3–4 inner gradates, 6 outer gradates. Hindwing venation robust, not heavy, marked as on forewing; 11.0–12.0 mm long, 3.3–3.7 mm wide (ratio, L : W = 3.1–3.3 : 1), 10 radial cells, 3 Banksian (b) cells, 4 b’ cells, 2–4 inner gradates, 5–6 outer gradates.</p><p>Male. Abdomen with small spiracles (e.g., A7: spiracle diameter ~0.03× length of sternite); A6–A9 with numerous robust, elongate setae extending from large setal bases, especially notable on pleural regions; T9+ectoproct relatively long (~0.6× length of T7), with dorsal invagination deep (~0.7× dorsal length of T9+<abbrev xmlns:xlink="http://www.w3.org/1999/xlink" xlink:title="ectoproct" id="ABBRID0EO2DK" xlink:type="simple">ect</abbrev>), margins of invagination almost straight, base rounded; dorsal margin of T9+<abbrev xmlns:xlink="http://www.w3.org/1999/xlink" xlink:title="ectoproct" id="ABBRID0ES2DK" xlink:type="simple">ect</abbrev> rounded distally (above anus); posterior margin of ectoproct gently curved throughout; ventral margin <!--PageBreak--><!--PageBreak--><!--PageBreak-->of T9+<abbrev xmlns:xlink="http://www.w3.org/1999/xlink" xlink:title="ectoproct" id="ABBRID0E12DK" xlink:type="simple">ect</abbrev> with well sclerotized, elongate, curved apodeme contiguous with sclerotization around callus cerci, posterior corner of apodeme extending posteriorly, bending mesally to form small, rounded knob; posteroventral corner of T9+<abbrev xmlns:xlink="http://www.w3.org/1999/xlink" xlink:title="ectoproct" id="ABBRID0E52DK" xlink:type="simple">ect</abbrev> appearing angular (lateral view); callus cerci large, ovate, with entire margin lightly sclerotized. S8+9 fused, with line of fusion not readily perceptible; dorsal margin with apodeme extending along basal ~¾ length of segment, then tapering abruptly without apodeme to tip of segment; terminus extending distally, slightly beyond tip of T9+<abbrev xmlns:xlink="http://www.w3.org/1999/xlink" xlink:title="ectoproct" id="ABBRID0EC3DK" xlink:type="simple">ect</abbrev>, heavily sclerotized, upturned distally, concave in posterior view; terminal setae on S8+9 enlarged, without flange-like protrusions basally. Gonarcus arcuate (dorsal, ventral views), V-shaped (frontal, caudal views); bridge robust, moderately wide throughout; arms elongate, rounded distally, dorsal section with digitiform process extending posteriorly, then inward toward gonosaccus; mediuncus with narrow base, paired internal rods visible basally, extending distally, fusing at terminus; dorsal surface of mediuncus ridged, not smooth, with short, rounded (blunt) beak distally; gonosaccus bilobed, each lobe large, with large, dense patch of gonosetae; gonosetae robust, arising from enlarged setal bases; hypandrium internum not found.</p><fig id="F84" position="float" orientation="portrait"><label>Figure 84.</label><caption><p>
                  <italic><tp:taxon-name><tp:taxon-name-part taxon-name-part-type="genus" reg="Chrysopa">Chrysopa</tp:taxon-name-part> <tp:taxon-name-part taxon-name-part-type="species" reg="lambda">lambda</tp:taxon-name-part></tp:taxon-name></italic> Navás: Male terminalia, (<bold>a</bold>) integument of abdominal segments A6-terminus, dissected and flat (<bold>b</bold>) gonarcus, lateral (<bold>c</bold>) gonarcus, frontal (<bold>d</bold>) gonarcus, frontal, showing subanal plate above gonarcal bridge. <bold>gsac</bold> gonosaccus <bold>g.ap.</bold> gonarcal apodeme <bold>g.br.</bold> gonarcal bridge <bold>mu</bold> mediuncus <bold>S8+9</bold> fused eighth and ninth sternites <bold>s.p.</bold> setose subanal plate (Peru, Lima, lectotype, <named-content xmlns:xlink="http://www.w3.org/1999/xlink" content-type="dwc:institutional_code" xlink:type="simple">MZBS</named-content>).</p></caption><graphic xmlns:xlink="http://www.w3.org/1999/xlink" xlink:href="zookeys-674-001-g084.jpg" position="float" orientation="portrait" xlink:type="simple" id="oo_136203.jpg"/></fig><fig id="F85" position="float" orientation="portrait"><label>Figure 85.</label><caption><p>
                  <italic><tp:taxon-name><tp:taxon-name-part taxon-name-part-type="genus" reg="Ungla">Ungla</tp:taxon-name-part> <tp:taxon-name-part taxon-name-part-type="species" reg="siderocephala">siderocephala</tp:taxon-name-part></tp:taxon-name></italic> (Navás): External features, (<bold>a, b</bold>) head, prothorax, dorsal (<bold>c</bold>) head, frontal (<bold>d</bold>) head, thorax, dorsal (<bold>e, f</bold>) head, prothorax, lateral (all: Peru; <bold>a, d</bold> Huaral, female, <named-content xmlns:xlink="http://www.w3.org/1999/xlink" content-type="dwc:institutional_code" xlink:type="simple">CAS</named-content>; <bold>b</bold> La Samme, female, <named-content xmlns:xlink="http://www.w3.org/1999/xlink" content-type="dwc:institutional_code" xlink:type="simple">CAS</named-content>; <bold>c, e, f</bold> La Samme, male, <named-content xmlns:xlink="http://www.w3.org/1999/xlink" content-type="dwc:institutional_code" xlink:type="simple">CAS</named-content>).</p></caption><graphic xmlns:xlink="http://www.w3.org/1999/xlink" xlink:href="zookeys-674-001-g085.jpg" position="float" orientation="portrait" xlink:type="simple" id="oo_136205.jpg"/></fig><fig id="F86" position="float" orientation="portrait"><label>Figure 86.</label><caption><p>
                  <italic><tp:taxon-name><tp:taxon-name-part taxon-name-part-type="genus" reg="Ungla">Ungla</tp:taxon-name-part> <tp:taxon-name-part taxon-name-part-type="species" reg="siderocephala">siderocephala</tp:taxon-name-part></tp:taxon-name></italic> (Navás): Wings, (<bold>a, b</bold>) venation emphasized (<bold>c, d</bold>) coloration of veins emphasized (all: Peru, La Samme, female, <named-content xmlns:xlink="http://www.w3.org/1999/xlink" content-type="dwc:institutional_code" xlink:type="simple">CAS</named-content>).</p></caption><graphic xmlns:xlink="http://www.w3.org/1999/xlink" xlink:href="zookeys-674-001-g086.jpg" position="float" orientation="portrait" xlink:type="simple" id="oo_136207.jpg"/></fig><fig id="F87" position="float" orientation="portrait"><label>Figure 87.</label><caption><p>
                  <italic><tp:taxon-name><tp:taxon-name-part taxon-name-part-type="genus" reg="Ungla">Ungla</tp:taxon-name-part> <tp:taxon-name-part taxon-name-part-type="species" reg="siderocephala">siderocephala</tp:taxon-name-part></tp:taxon-name></italic> (Navás): Male abdomen and terminalia, (<bold>a</bold>) segments A6–terminus, lateral (<bold>b</bold>) terminalia, lateral (<bold>c</bold>) gonarcus, posterodorsal (<bold>d</bold>) gonarcus, dorsal (<bold>e</bold>) gonarcus, lateral. <bold>c.c.</bold> callus cerci <bold>d.ap.</bold> apodeme on ventral margin of T9+ectoproct <bold>gsac</bold> gonosaccus <bold>g.ap.</bold> gonarcal apodeme <bold>g.br.</bold> gonarcal bridge <bold>mu</bold> mediuncus <bold>pr</bold> unarticulated process on frontal margin of gonarcal apodeme <bold>sp</bold> spiracle <bold>S8+9</bold> fused eighth and ninth sternites <bold>s.p.</bold> setose subanal plate <bold>T6</bold> sixth tergite <bold>T9+e</bold> fused ninth tergite and ectoproct <bold>v.ap.</bold> apodeme on dorsal margin of S8+9 (all: Lima, Peru, <named-content xmlns:xlink="http://www.w3.org/1999/xlink" content-type="dwc:institutional_code" xlink:type="simple">USNM</named-content>).</p></caption><graphic xmlns:xlink="http://www.w3.org/1999/xlink" xlink:href="zookeys-674-001-g087.jpg" position="float" orientation="portrait" xlink:type="simple" id="oo_136208.jpg"/></fig></tp:treatment-sec><tp:treatment-sec sec-type="variation" id="SECID0EOCEK"><title>Variation.</title><p>Among the specimens we examined, there was variation in the depth and size of the reddish brown markings on the vertex and frons.</p></tp:treatment-sec><tp:treatment-sec sec-type="distribution" id="SECID0ETCEK"><title>Known distribution.</title><p>PERU: Region of La Libertad, Province of Lima (Districts of Chancay, San Isidro).</p></tp:treatment-sec><tp:treatment-sec sec-type="material" id="SECID0EYCEK"><title>Specimens examined</title><p>(in addition to types above). Peru. <italic>Huaral</italic>: Chancay, river valley, 25/III/1951, Ross &amp; Michelbacher (1F, <named-content xmlns:xlink="http://www.w3.org/1999/xlink" content-type="dwc:institutional_code" xlink:type="simple">CAS</named-content>); Chancay, shrubs nr. River, 40 mi. N. Lima, 29/VII/1971 (1M, <named-content xmlns:xlink="http://www.w3.org/1999/xlink" content-type="dwc:institutional_code" xlink:type="simple">BMNH</named-content>). <italic>La Libertad</italic>: Samme, 1500 m, 40 km. w. Trujillo, 12-17/VII/1975, C. Porter &amp; L. Stange (1M, 1F, <named-content xmlns:xlink="http://www.w3.org/1999/xlink" content-type="dwc:institutional_code" xlink:type="simple">CAS</named-content>; 1M, <named-content xmlns:xlink="http://www.w3.org/1999/xlink" content-type="dwc:institutional_code" xlink:type="simple">FSCA</named-content>); Samme, 15/VII/1982, R. B. Miller &amp; L. Stange (4F, <named-content xmlns:xlink="http://www.w3.org/1999/xlink" content-type="dwc:institutional_code" xlink:type="simple">FSCA</named-content>); Samme, ca. Trujillo, 1,500 m, 12–19/VII/1975, C. Porter &amp; L. Stange (1M, 2F, <named-content xmlns:xlink="http://www.w3.org/1999/xlink" content-type="dwc:institutional_code" xlink:type="simple">IFML</named-content>); Simbal, 4/VII/1974, L. Stanner &amp; C. Porter (?, <named-content xmlns:xlink="http://www.w3.org/1999/xlink" content-type="dwc:institutional_code" xlink:type="simple">IFML</named-content>). <italic>Lima</italic>: nr. Castillo (1M, <named-content xmlns:xlink="http://www.w3.org/1999/xlink" content-type="dwc:institutional_code" xlink:type="simple">USNM</named-content>); San Isidro, at light, 6/II/1977, C. P. Kimball (1F, <named-content xmlns:xlink="http://www.w3.org/1999/xlink" content-type="dwc:institutional_code" xlink:type="simple">USNM</named-content>); Chosica, 2800 ft.,9/VI/??, Parish Coll., N. Banks (sex unknown, abdomen missing, <named-content xmlns:xlink="http://www.w3.org/1999/xlink" content-type="dwc:institutional_code" xlink:type="simple">MCZ</named-content>; identified as “<italic><tp:taxon-name><tp:taxon-name-part taxon-name-part-type="species" reg="confraterna">confraterna</tp:taxon-name-part></tp:taxon-name></italic>” by Banks, probably in error; our ID as <italic><tp:taxon-name><tp:taxon-name-part taxon-name-part-type="genus" reg="Ungla">U.</tp:taxon-name-part> <tp:taxon-name-part taxon-name-part-type="species" reg="siderocephala">siderocephala</tp:taxon-name-part></tp:taxon-name></italic> is tentative).</p></tp:treatment-sec><ref-list><ref id="B39"><mixed-citation xmlns:xlink="http://www.w3.org/1999/xlink" xlink:type="simple">
          <person-group><name name-style="western"><surname>Penny</surname><given-names>ND</given-names></name></person-group> (<year>1977</year>) [1978] <article-title>Lista de <tp:taxon-name><tp:taxon-name-part taxon-name-part-type="order">Megaloptera</tp:taxon-name-part></tp:taxon-name>, <tp:taxon-name><tp:taxon-name-part taxon-name-part-type="order">Neuroptera</tp:taxon-name-part></tp:taxon-name> e <tp:taxon-name><tp:taxon-name-part taxon-name-part-type="order">Raphidioptera</tp:taxon-name-part></tp:taxon-name> do México, América Central, ilhas Caraíbas e América do Sul</article-title>. <source>Acta Amazonica</source> <volume>7</volume>(<issue>4</issue>) (Suplemento): <fpage>1</fpage>–<lpage>61</lpage>.</mixed-citation></ref><ref id="B17"><mixed-citation xmlns:xlink="http://www.w3.org/1999/xlink" xlink:type="simple">
          <person-group><name name-style="western"><surname>Monserrat</surname><given-names>VJ</given-names></name></person-group> (<year>1985</year>) <article-title>Lista de los tipos de <tp:taxon-name><tp:taxon-name-part taxon-name-part-type="order">Mecoptera</tp:taxon-name-part></tp:taxon-name> y <tp:taxon-name><tp:taxon-name-part taxon-name-part-type="order">Neuroptera</tp:taxon-name-part></tp:taxon-name> (<tp:taxon-name><tp:taxon-name-part taxon-name-part-type="class">Insecta</tp:taxon-name-part></tp:taxon-name>) de la colección L. Navás, depositados en el Museo de Zoología de Barcelona.</article-title> <source>Miscellània Zoològica</source> <volume>9</volume>: <fpage>233</fpage>–<lpage>243</lpage>.</mixed-citation></ref><ref id="B12"><mixed-citation xmlns:xlink="http://www.w3.org/1999/xlink" xlink:type="simple">
          <person-group><name name-style="western"><surname>Brooks</surname><given-names>SJ</given-names></name><name name-style="western"><surname>Barnard</surname><given-names>PC</given-names></name></person-group> (<year>1990</year>) <article-title>The green lacewings of the world: a generic review (<tp:taxon-name><tp:taxon-name-part taxon-name-part-type="order">Neuroptera</tp:taxon-name-part></tp:taxon-name>: <tp:taxon-name><tp:taxon-name-part taxon-name-part-type="family">Chrysopidae</tp:taxon-name-part></tp:taxon-name>).</article-title> <source>Bulletin of the British Museum of Natural History, Entomology</source> <volume>59</volume>: <fpage>117</fpage>–<lpage>286</lpage>.</mixed-citation></ref><ref id="B37"><mixed-citation xmlns:xlink="http://www.w3.org/1999/xlink" xlink:type="simple">
          <person-group><name name-style="western"><surname>Oswald</surname><given-names>JD</given-names></name></person-group> (<year>2015</year>) <source><tp:taxon-name><tp:taxon-name-part taxon-name-part-type="superorder">Neuropterida</tp:taxon-name-part></tp:taxon-name> Species of the World. Version 4.0</source>. <ext-link xlink:type="simple" ext-link-type="uri" xlink:href="http://lacewing.tamu.edu/Species-Catalogue/">http://lacewing.tamu.edu/Species-Catalogue/</ext-link> [accessed on November 6, 2016]</mixed-citation></ref><ref id="B34"><mixed-citation xmlns:xlink="http://www.w3.org/1999/xlink" xlink:type="simple">
          <person-group><name name-style="western"><surname>Navás</surname><given-names>L</given-names></name></person-group> (<year>1933a</year>) <article-title>Insectos suramericanos. Septima [VII] serie.</article-title> <source>Revista de la Real Academia de Ciencias Exactas Fisicas y Naturales de Madrid</source> <volume>30</volume>: <fpage>303</fpage>–<lpage>314</lpage>.</mixed-citation></ref></ref-list></tp:taxon-treatment>
