# Supplementary material for: Revision of the Neotropical green lacewing genus Ungla (Neuroptera, Chrysopidae)
Source: Zookeys. 2017 May 16;(674):1–188. doi: 10.3897/zookeys.674.11435 (PMC5523201; doi:10.3897/zookeys.674.11435)
Supplement: XML Treatment for Ungla yutajensis [file zookeys.674.11435-treatment18.xml]

<!DOCTYPE tp:taxon-treatment
  PUBLIC "-//TaxonX//DTD Taxonomic Treatment Publishing DTD v0 20100105//EN" "tax-treatment-NSO.dtd">
<tp:taxon-treatment xmlns:tp="http://www.plazi.org/taxpub"><tp:treatment-meta><kwd-group><label>Taxon classification</label><kwd><named-content xmlns:xlink="http://www.w3.org/1999/xlink" content-type="kingdom">Animalia</named-content></kwd><kwd><named-content xmlns:xlink="http://www.w3.org/1999/xlink" content-type="order">Neuroptera</named-content></kwd><kwd><named-content xmlns:xlink="http://www.w3.org/1999/xlink" content-type="family">Chrysopidae</named-content></kwd></kwd-group><mixed-citation publication-type="journal"><person-group><name><surname>Tauber</surname><given-names>Catherine A.</given-names></name><name><surname>Sosa</surname><given-names>Francisco</given-names></name><name><surname>Albuquerque</surname><given-names>Gilberto S.</given-names></name><name><surname>Tauber</surname><given-names>Maurice J.</given-names></name></person-group><article-title>Revision of the Neotropical green lacewing genus <italic><tp:taxon-name><tp:taxon-name-part taxon-name-part-type="genus" reg="Ungla">Ungla</tp:taxon-name-part></tp:taxon-name></italic> (<tp:taxon-name><tp:taxon-name-part taxon-name-part-type="order">Neuroptera</tp:taxon-name-part></tp:taxon-name>, <tp:taxon-name><tp:taxon-name-part taxon-name-part-type="family">Chrysopidae</tp:taxon-name-part></tp:taxon-name>)</article-title><source>Zookeys</source><day>16</day><month>5</month><year>2017</year><volume>2017</volume><issue>674</issue><fpage>1</fpage><lpage>188</lpage><pub-id pub-id-type="doi">10.3897/zookeys.674.11435</pub-id></mixed-citation></tp:treatment-meta><tp:nomenclature><tp:taxon-name>
              <tp:taxon-name-part taxon-name-part-type="genus" reg="Ungla">Ungla</tp:taxon-name-part>
              <tp:taxon-name-part taxon-name-part-type="species" reg="yutajensis">yutajensis</tp:taxon-name-part>
            </tp:taxon-name><tp:taxon-authority>Sosa, 2015</tp:taxon-authority><xref ref-type="fig" rid="F93">Figs 93</xref><xref ref-type="fig" rid="F94">, 94</xref><xref ref-type="fig" rid="F143">, 143g</xref><!--PageBreak--><tp:nomenclature-citation-list><tp:nomenclature-citation><tp:taxon-name>
                  <tp:taxon-name-part taxon-name-part-type="genus" reg="Ungla">Ungla</tp:taxon-name-part> <tp:taxon-name-part taxon-name-part-type="species" reg="yutajensis">yutajensis</tp:taxon-name-part></tp:taxon-name><comment>Sosa, 2015. <italic>Zootaxa</italic> 4018 (2): 196-198; “VENEZUELA. <italic>Amazonas state</italic>: Cerro Yutajé <named-content xmlns:xlink="http://www.w3.org/1999/xlink" content-type="dwc:verbatimCoordinates" xlink:type="simple"><named-content content-type="geo-json" specific-use="{&#34;type&#34;:&#34;Point&#34;,&#34;coordinates&#34;:[-66.133333,5.750000]}" id="NCID0EUXEK" xlink:type="simple">5°45'N / 66°08'W,</named-content></named-content> 1750 m, 17-24.ii.1995, J. L. Garcia Leg. Deposited in the <named-content xmlns:xlink="http://www.w3.org/1999/xlink" content-type="dwc:institutional_code" xlink:type="simple">MIZA</named-content>.” <bold>Holotype</bold> (Figs <xref ref-type="fig" rid="F93">93a, c, f</xref>, <xref ref-type="fig" rid="F94">94</xref>, <xref ref-type="fig" rid="F143">143g</xref>). <named-content xmlns:xlink="http://www.w3.org/1999/xlink" content-type="dwc:institutional_code" xlink:type="simple">MIZA</named-content>, female. For additional images, see <xref ref-type="bibr" rid="B44">Sosa (2015)</xref>.</comment></tp:nomenclature-citation></tp:nomenclature-citation-list></tp:nomenclature><tp:treatment-sec sec-type="diagnosis" id="SECID0EUYEK"><title>Diagnosis.</title><p>Previously, this species was known from the single (slightly teneral) female holotype (<xref ref-type="bibr" rid="B44">Sosa 2015</xref>). Subsequently, additional female specimens became available for comparison; unfortunately, the male remains unknown. This species resembles both <italic><tp:taxon-name><tp:taxon-name-part taxon-name-part-type="genus" reg="Ungla">U.</tp:taxon-name-part> <tp:taxon-name-part taxon-name-part-type="species" reg="favrei">favrei</tp:taxon-name-part></tp:taxon-name></italic> and <italic><tp:taxon-name><tp:taxon-name-part taxon-name-part-type="genus" reg="Ungla">U.</tp:taxon-name-part> <tp:taxon-name-part taxon-name-part-type="species" reg="diazi">diazi</tp:taxon-name-part></tp:taxon-name></italic> in that adults have a golden head, black stripe on the gena and basolateral section of the clypeus, a pair of broad, curved, brown marks on the vertex, and broad dark brown or reddish brown lateral stripes on the prothorax. However, a pale flagellum distinguishes <italic><tp:taxon-name><tp:taxon-name-part taxon-name-part-type="genus" reg="Ungla">U.</tp:taxon-name-part> <tp:taxon-name-part taxon-name-part-type="species" reg="yutajensis">yutajensis</tp:taxon-name-part></tp:taxon-name></italic> from <italic><tp:taxon-name><tp:taxon-name-part taxon-name-part-type="genus" reg="Ungla">U.</tp:taxon-name-part> <tp:taxon-name-part taxon-name-part-type="species" reg="diazi">diazi</tp:taxon-name-part></tp:taxon-name></italic>, and the dark crossveins and the four dark marks in the pterostigma differentiate it from <italic><tp:taxon-name><tp:taxon-name-part taxon-name-part-type="genus" reg="Ungla">U.</tp:taxon-name-part> <tp:taxon-name-part taxon-name-part-type="species" reg="favrei">favrei</tp:taxon-name-part></tp:taxon-name></italic>.</p><fig id="F93" position="float" orientation="portrait"><label>Figure 93.</label><caption><p>
                  <italic><tp:taxon-name><tp:taxon-name-part taxon-name-part-type="genus" reg="Ungla">Ungla</tp:taxon-name-part> <tp:taxon-name-part taxon-name-part-type="species" reg="yutajensis">yutajensis</tp:taxon-name-part></tp:taxon-name></italic> Sosa: External features, (<bold>a</bold>) head, frontal (<bold>b</bold>) head, prothorax, dorsal (<bold>c</bold>) head, prothorax, lateral (<bold>d</bold>) head, prothorax, dorsal (<bold>e</bold>) head, ventral (<bold>f</bold>) head, thorax, lateral (all: Venezuela, Amazonas, female: <bold>a, c, f</bold> holotype, <named-content xmlns:xlink="http://www.w3.org/1999/xlink" content-type="dwc:institutional_code" xlink:type="simple">MIZA</named-content>, images FS; <bold>b, d, e</bold> <named-content xmlns:xlink="http://www.w3.org/1999/xlink" content-type="dwc:institutional_code" xlink:type="simple">USNM</named-content>).</p></caption><graphic xmlns:xlink="http://www.w3.org/1999/xlink" xlink:href="zookeys-674-001-g093.jpg" position="float" orientation="portrait" xlink:type="simple" id="oo_136220.jpg"/></fig><fig id="F94" position="float" orientation="portrait"><label>Figure 94.</label><caption><p>
                  <italic><tp:taxon-name><tp:taxon-name-part taxon-name-part-type="genus" reg="Ungla">Ungla</tp:taxon-name-part> <tp:taxon-name-part taxon-name-part-type="species" reg="yutajensis">yutajensis</tp:taxon-name-part></tp:taxon-name></italic> Sosa: Wings (Venezuela, Amazonas, holotype, female, <named-content xmlns:xlink="http://www.w3.org/1999/xlink" content-type="dwc:institutional_code" xlink:type="simple">MIZA</named-content>, images FS).</p></caption><graphic xmlns:xlink="http://www.w3.org/1999/xlink" xlink:href="zookeys-674-001-g094.jpg" position="float" orientation="portrait" xlink:type="simple" id="oo_136222.jpg"/></fig><!--PageBreak--></tp:treatment-sec><tp:treatment-sec sec-type="redescription" id="SECID0EF4EK"><title>Redescription.</title><p>Head yellow dorsally; vertex smooth, shiny; inverted U-shaped marking prominent, dark red, broad posteriorly, separated or lightly connected anteromesally, not extending anteriorly to area between scapes; dorsal antennal fossa pale, with dark reddish stripe mesally, reaching mesal base of scape; area between eyes and posterior half of vertex cream-colored, unmarked; frons, clypeus yellow, without markings; gena with large, black mark from eyes onto clypeus; tentorial pits amber. Antenna with scape cream-colored, with broad, diffuse dark red stripe extending full <!--PageBreak-->length, onto dorsal surface of pedicel; pedicel with frontal surface pale, dorsal surface dark red; flagellum yellow, except basal flagellomere brownish; maxillary palp with basal two segments pale, distal three segments black; labial palp with basal segment pale, distal two segments black.</p><p>Prothorax green, with pair of broad, dark red stripes along entire lateral length, with pair of pale, circular spots at level of transverse furrow; transverse furrow in posterior region of prothorax extending laterally only to pale spots. Mesothorax, metathorax green, with ivory mesally; mesonotum with pair of reddish spots on anterior margin of scutellum; metanotum unmarked. Legs pale, unmarked. Measurements: head width: 1.4–1.6 mm; ratio head width : eye width: 2.3 : 1; prothorax width: 1.1–1.4 mm, length: 0.7–0.8 mm.</p><p>Forewing, hindwing elongate; forewing with round apex; hindwing with slightly acute apex. Forewing with venation not inflated, except at base of <abbrev xmlns:xlink="http://www.w3.org/1999/xlink" xlink:title="Cubitus" id="ABBRID0EQ4EK" xlink:type="simple">Cu</abbrev>; stigma slightly opaque, with four to five crossveins below, basal three to four crossveins dark brown, surrounding area marked with dark brown; basal subcostal crossvein, costal, cubital crossveins black; longitudinal veins mostly green; base of <abbrev xmlns:xlink="http://www.w3.org/1999/xlink" xlink:title="Radial sector" id="ABBRID0EU4EK" xlink:type="simple">Rs</abbrev> dark brown; transverse veins, crossveins mostly brown or reddish brown, without suffusion on surrounding membrane; gradate veins dark brown to black, with some suffusion on surrounding membrane. Forewing 15.8–15.9 mm long, 5.0–5.2 mm wide (ratio, L : W = 3.0–3.1 : 1); height of tallest costal cell 1.0–1.1 mm (cell number 5–6); length of first intramed<!--PageBreak-->ian cell 1.0 mm; 11–12 radial cells (closed cells between R and <abbrev xmlns:xlink="http://www.w3.org/1999/xlink" xlink:title="Radial sector" id="ABBRID0E14EK" xlink:type="simple">Rs</abbrev>); third gradate cell 1.3–1.6 mm long, 0.5 mm wide (ratio, L : W = 2.6–3.1 : 1); fourth gradate cell 1.3 mm long, 0.5 mm wide (ratio, L : W = 2.7 : 1); 4 Banksian cells (b cells), 4 b’ cells; 5–7 inner gradates, 7–8 outer gradates. Hindwing with venation green; 14.2–14.5 mm long, 4.3–4.5 mm wide (ratio, L : W = 3.0–3.2 : 1), 11 radial cells, 3 Banksian (b) cells, 4 b’ cells, 4–6 inner gradates, 6–7 outer gradates.</p><p>Male. Unknown.</p><p>Female. See <xref ref-type="bibr" rid="B44">Sosa (2015</xref>: 196).</p></tp:treatment-sec><tp:treatment-sec sec-type="variation" id="SECID0EF5EK"><title>Variation.</title><p>No variation of note.</p></tp:treatment-sec><tp:treatment-sec sec-type="distribution" id="SECID0EK5EK"><title>Known distribution.</title><p>VENEZUELA: State of Amazonas.</p></tp:treatment-sec><tp:treatment-sec sec-type="material" id="SECID0EP5EK"><title>Specimens examined</title><p>(in addition to holotype). Venezuela, <italic>Amazonas</italic>: Cerro de la Neblina, Camp III. <named-content xmlns:xlink="http://www.w3.org/1999/xlink" content-type="dwc:verbatimCoordinates" xlink:type="simple"><named-content content-type="geo-json" specific-use="{&#34;type&#34;:&#34;Point&#34;,&#34;coordinates&#34;:[-66.064722,0.936111]}" id="NCID0E15EK" xlink:type="simple">0°56'10"N 66°3'53"W</named-content></named-content>, 1820 m, 15-17 Feb, 1984, D. Davis (F, <named-content xmlns:xlink="http://www.w3.org/1999/xlink" content-type="dwc:institutional_code" xlink:type="simple">USNM</named-content>); Cerro de la Neblina, Camp II. <named-content xmlns:xlink="http://www.w3.org/1999/xlink" content-type="dwc:verbatimCoordinates" xlink:type="simple"><named-content content-type="geo-json" specific-use="{&#34;type&#34;:&#34;Point&#34;,&#34;coordinates&#34;:[-65.983333,0.816667]}" id="NCID0EG6EK" xlink:type="simple">0°49'N 65°59'W</named-content></named-content>, 2100 m, 16-18 March, 1984, J. A. Louton (3F, <named-content xmlns:xlink="http://www.w3.org/1999/xlink" content-type="dwc:institutional_code" xlink:type="simple">USNM</named-content>); Cerro de la Neblina, Camp XI. <named-content xmlns:xlink="http://www.w3.org/1999/xlink" content-type="dwc:verbatimCoordinates" xlink:type="simple"><named-content content-type="geo-json" specific-use="{&#34;type&#34;:&#34;Point&#34;,&#34;coordinates&#34;:[-65.966667,0.866667]}" id="NCID0ES6EK" xlink:type="simple">0°52'N 65°58'W</named-content></named-content>, 1450 m, 25–28 Feb, 1985, black light, P. J. Spangler, P. M. Spangler, R. A. Faitoute (7F, <named-content xmlns:xlink="http://www.w3.org/1999/xlink" content-type="dwc:institutional_code" xlink:type="simple">USNM</named-content>).</p></tp:treatment-sec><tp:treatment-sec><!--Section generated to contain objects referenced in tp:taxon-treatment.--><fig id="F143" position="float" orientation="portrait"><label>Figure 143.</label><caption><p>Type labels from <italic><tp:taxon-name><tp:taxon-name-part taxon-name-part-type="genus" reg="Ungla">Ungla</tp:taxon-name-part></tp:taxon-name></italic> species described in recent years before this study, <bold>a–g</bold> <xref ref-type="bibr" rid="B44">Sosa (2015)</xref> <bold>h, i</bold> <xref ref-type="bibr" rid="B40">Penny (1998)</xref>.</p></caption><graphic xmlns:xlink="http://www.w3.org/1999/xlink" xlink:href="zookeys-674-001-g143.jpg" position="float" orientation="portrait" xlink:type="simple" id="oo_136321.jpg"/></fig></tp:treatment-sec><ref-list><ref id="B44"><mixed-citation xmlns:xlink="http://www.w3.org/1999/xlink" xlink:type="simple">
          <person-group><name name-style="western"><surname>Sosa</surname><given-names>FJ</given-names></name></person-group> (<year>2015</year>) <article-title>First records of <italic><tp:taxon-name><tp:taxon-name-part taxon-name-part-type="genus">Ungla</tp:taxon-name-part></tp:taxon-name></italic> Navás (<tp:taxon-name><tp:taxon-name-part taxon-name-part-type="order">Neuroptera</tp:taxon-name-part></tp:taxon-name>: <tp:taxon-name><tp:taxon-name-part taxon-name-part-type="family">Chrysopidae</tp:taxon-name-part></tp:taxon-name>) from Venezuela, with descriptions of seven new species.</article-title> <source>Zootaxa</source> <volume>4018</volume>: <fpage>176</fpage>–<lpage>200</lpage>. <ext-link xlink:type="simple" ext-link-type="doi" xlink:href="10.11646/zootaxa.4018.2.2">https://doi.org/10.11646/zootaxa.4018.2.2</ext-link></mixed-citation></ref><ref id="B40"><mixed-citation xmlns:xlink="http://www.w3.org/1999/xlink" xlink:type="simple">
          <person-group><name name-style="western"><surname>Penny</surname><given-names>ND</given-names></name></person-group> (<year>1998</year>) <article-title>New <tp:taxon-name><tp:taxon-name-part taxon-name-part-type="subfamily">Chrysopinae</tp:taxon-name-part></tp:taxon-name> from Costa Rica (<tp:taxon-name><tp:taxon-name-part taxon-name-part-type="order">Neuroptera</tp:taxon-name-part></tp:taxon-name>: <tp:taxon-name><tp:taxon-name-part taxon-name-part-type="family">Chrysopidae</tp:taxon-name-part></tp:taxon-name>).</article-title> <source>Journal of Neuropterology</source> <volume>1</volume>: <fpage>55</fpage>–<lpage>78</lpage>.</mixed-citation></ref></ref-list></tp:taxon-treatment>
