# Supplementary material for: Revision of the Neotropical green lacewing genus Ungla (Neuroptera, Chrysopidae)
Source: Zookeys. 2017 May 16;(674):1–188. doi: 10.3897/zookeys.674.11435 (PMC5523201; doi:10.3897/zookeys.674.11435)
Supplement: XML Treatment for Ungla annulata [file zookeys.674.11435-treatment19.xml]

<!DOCTYPE tp:taxon-treatment
  PUBLIC "-//TaxonX//DTD Taxonomic Treatment Publishing DTD v0 20100105//EN" "tax-treatment-NSO.dtd">
<tp:taxon-treatment xmlns:tp="http://www.plazi.org/taxpub"><tp:treatment-meta><kwd-group><label>Taxon classification</label><kwd><named-content xmlns:xlink="http://www.w3.org/1999/xlink" content-type="kingdom">Animalia</named-content></kwd><kwd><named-content xmlns:xlink="http://www.w3.org/1999/xlink" content-type="order">Neuroptera</named-content></kwd><kwd><named-content xmlns:xlink="http://www.w3.org/1999/xlink" content-type="family">Chrysopidae</named-content></kwd></kwd-group><mixed-citation publication-type="journal"><person-group><name><surname>Tauber</surname><given-names>Catherine A.</given-names></name><name><surname>Sosa</surname><given-names>Francisco</given-names></name><name><surname>Albuquerque</surname><given-names>Gilberto S.</given-names></name><name><surname>Tauber</surname><given-names>Maurice J.</given-names></name></person-group><article-title>Revision of the Neotropical green lacewing genus <italic><tp:taxon-name><tp:taxon-name-part taxon-name-part-type="genus" reg="Ungla">Ungla</tp:taxon-name-part></tp:taxon-name></italic> (<tp:taxon-name><tp:taxon-name-part taxon-name-part-type="order">Neuroptera</tp:taxon-name-part></tp:taxon-name>, <tp:taxon-name><tp:taxon-name-part taxon-name-part-type="family">Chrysopidae</tp:taxon-name-part></tp:taxon-name>)</article-title><source>Zookeys</source><day>16</day><month>5</month><year>2017</year><volume>2017</volume><issue>674</issue><fpage>1</fpage><lpage>188</lpage><pub-id pub-id-type="doi">10.3897/zookeys.674.11435</pub-id></mixed-citation></tp:treatment-meta><tp:nomenclature><tp:taxon-name>
              <tp:taxon-name-part taxon-name-part-type="genus" reg="Ungla">Ungla</tp:taxon-name-part>
              <tp:taxon-name-part taxon-name-part-type="species" reg="annulata">annulata</tp:taxon-name-part>
            </tp:taxon-name><tp:taxon-authority>Navás, 1914</tp:taxon-authority><xref ref-type="fig" rid="F95">Figs 95</xref><xref ref-type="fig" rid="F96">, 96</xref><xref ref-type="fig" rid="F97">, 97</xref><xref ref-type="fig" rid="F98">, 98</xref><xref ref-type="fig" rid="F99">, 99</xref><xref ref-type="fig" rid="F100">, 100</xref><xref ref-type="fig" rid="F101">, 101</xref><tp:nomenclature-citation-list><tp:nomenclature-citation><tp:taxon-name>
                  <tp:taxon-name-part taxon-name-part-type="genus" reg="Ungla">Ungla</tp:taxon-name-part> <tp:taxon-name-part taxon-name-part-type="species" reg="annulata">annulata</tp:taxon-name-part></tp:taxon-name><comment>Navás, 1914. <italic>Broteria (Zool.)</italic> 12: 224-225; “República Argentina: Huasán, Febrero de 1912 (Bruch.)”. <xref ref-type="bibr" rid="B45">Stange 1967</xref>: 41 (catalog); <xref ref-type="bibr" rid="B2">Adams 1975</xref>: 169 (synonym of <tp:taxon-name><tp:taxon-name-part taxon-name-part-type="genus" reg="Hypochrysa">Hypochrysa</tp:taxon-name-part> <tp:taxon-name-part taxon-name-part-type="species" reg="argentina">argentina</tp:taxon-name-part></tp:taxon-name> Navás); <xref ref-type="bibr" rid="B39">Penny 1977</xref>: 16 (list, as synonym of <tp:taxon-name><tp:taxon-name-part taxon-name-part-type="genus" reg="Hypochrysa">H.</tp:taxon-name-part> <tp:taxon-name-part taxon-name-part-type="species" reg="argentina">argentina</tp:taxon-name-part></tp:taxon-name>); <xref ref-type="bibr" rid="B12">Brooks and Barnard 1990</xref>: 276 (tax, as synonym of <tp:taxon-name><tp:taxon-name-part taxon-name-part-type="genus" reg="Ungla">U.</tp:taxon-name-part> <tp:taxon-name-part taxon-name-part-type="species" reg="argentina">argentina</tp:taxon-name-part></tp:taxon-name>); <xref ref-type="bibr" rid="B17">Monserrat 1985</xref>: 240 (type); <xref ref-type="bibr" rid="B18">Monserrat and Freitas 2005</xref>: 165 (tax, as synonym of <tp:taxon-name><tp:taxon-name-part taxon-name-part-type="genus" reg="Ungla">U.</tp:taxon-name-part> <tp:taxon-name-part taxon-name-part-type="species" reg="argentina">argentina</tp:taxon-name-part></tp:taxon-name>); <xref ref-type="bibr" rid="B37">Oswald 2015</xref> (catalog, as synonym of <tp:taxon-name><tp:taxon-name-part taxon-name-part-type="genus" reg="Ungla">U.</tp:taxon-name-part> <tp:taxon-name-part taxon-name-part-type="species" reg="argentina">argentina</tp:taxon-name-part></tp:taxon-name>). <bold>Lectotype</bold> (Figs <xref ref-type="fig" rid="F95">95</xref>, <xref ref-type="fig" rid="F96">96</xref>): <named-content xmlns:xlink="http://www.w3.org/1999/xlink" content-type="dwc:institutional_code" xlink:type="simple">MZBS</named-content>, female (examined). <xref ref-type="bibr" rid="B17">Monserrat (1985</xref>: 240) reported a type from the <named-content xmlns:xlink="http://www.w3.org/1999/xlink" content-type="dwc:institutional_code" xlink:type="simple">MZBS</named-content>; it is a female, studied by <xref ref-type="bibr" rid="B2">Adams (1975</xref>: 169). We (CAT) examined the specimen in 2010; to help stabilize the nomenclature of <tp:taxon-name><tp:taxon-name-part taxon-name-part-type="genus" reg="Ungla">Ungla</tp:taxon-name-part></tp:taxon-name>, here this specimen is designated as the lectotype (des. CAT). <italic>Type locality</italic>: The type locality “Huasán” is located in northwestern Argentina – Andalgalá, Catamarca (<named-content xmlns:xlink="http://www.w3.org/1999/xlink" content-type="dwc:verbatimCoordinates" xlink:type="simple"><named-content content-type="geo-json" specific-use="{&#34;type&#34;:&#34;Point&#34;,&#34;coordinates&#34;:[-66.316667,-27.566667]}" id="NCID0EVTFK" xlink:type="simple">27°34'S, 66°19'W</named-content></named-content>, ~1100 m).</comment></tp:nomenclature-citation><tp:nomenclature-citation><tp:taxon-name>
                  <tp:taxon-name-part taxon-name-part-type="genus" reg="Cintameva">Cintameva</tp:taxon-name-part> <tp:taxon-name-part taxon-name-part-type="species" reg="lurida">lurida</tp:taxon-name-part></tp:taxon-name><comment>Navás, 1930. <italic>Rev. Chil. Hist. Nat.</italic> 34: 65-66; “República Argentina: La Paz (Dep. San Javier), Córdoba 1-20 de Enero de 1929. Col Bruch”. <xref ref-type="bibr" rid="B45">Stange 1967</xref>: 35 (catalog); <xref ref-type="bibr" rid="B39">Penny 1977</xref>: 19 (list, as <tp:taxon-name><tp:taxon-name-part taxon-name-part-type="genus" reg="Chrysopa">Chrysopa</tp:taxon-name-part></tp:taxon-name>); <xref ref-type="bibr" rid="B12">Brooks and Barnard 1990</xref>: 280 (list, as “ ‘<tp:taxon-name><tp:taxon-name-part taxon-name-part-type="genus" reg="Chrysopa">Chrysopa</tp:taxon-name-part></tp:taxon-name>’ incertae sedis”); <xref ref-type="bibr" rid="B15">González Olazo 1996</xref>: 378 (catalog, as synonym of <tp:taxon-name><tp:taxon-name-part taxon-name-part-type="genus" reg="Ungla">U.</tp:taxon-name-part> <tp:taxon-name-part taxon-name-part-type="species" reg="argentina">argentina</tp:taxon-name-part></tp:taxon-name>); <xref ref-type="bibr" rid="B37">Oswald 2015</xref> (catalog, as synonym of <tp:taxon-name><tp:taxon-name-part taxon-name-part-type="genus" reg="Ungla">U.</tp:taxon-name-part> <tp:taxon-name-part taxon-name-part-type="species" reg="argentina">argentina</tp:taxon-name-part></tp:taxon-name>). <bold>syn. n. Syntypes</bold> (Fig. <xref ref-type="fig" rid="F97">97</xref>). <named-content xmlns:xlink="http://www.w3.org/1999/xlink" content-type="dwc:institutional_code" xlink:type="simple">MACN</named-content>. Several specimens from the type locality and the approximate collection dates (Dec. 15-31, 1928, Jan 20, 1929) are in the <named-content xmlns:xlink="http://www.w3.org/1999/xlink" content-type="dwc:institutional_code" xlink:type="simple">MACN</named-content>. Any of those specimens that carry dates from Jan 1 to Jan 20 could be considered syntypes. Currently, one of the specimens carries lectotype and type labels, but none of these labels are in Navás’ hand, and it is not clear which of the specimens in the <named-content xmlns:xlink="http://www.w3.org/1999/xlink" content-type="dwc:institutional_code" xlink:type="simple">MACN</named-content> Navás may have used. <xref ref-type="bibr" rid="B45">Stange (1967</xref>: 35) noted a male and <xref ref-type="bibr" rid="B15">González Olazo (1996</xref>: 378) noted a female that they each considered as the holotype. Given that Navás clearly had more than one specimen, we suggest that a lectotype be designated after the full series of syntypes has been studied carefully. <bold>Support for synonymy.</bold><xref ref-type="bibr" rid="B15">González Olazo (1996</xref>: 378) recognized that this species belongs in the genus <tp:taxon-name><tp:taxon-name-part taxon-name-part-type="genus" reg="Ungla">Ungla</tp:taxon-name-part></tp:taxon-name>, and he listed it as synonymous with <tp:taxon-name><tp:taxon-name-part taxon-name-part-type="genus" reg="Ungla">U.</tp:taxon-name-part> <tp:taxon-name-part taxon-name-part-type="species" reg="argentina">argentina</tp:taxon-name-part></tp:taxon-name>. However, it is not clear what specimens or information he considered to support his synonymy. Here, in the absence of a confirmed type specimen for <tp:taxon-name><tp:taxon-name-part taxon-name-part-type="genus" reg="Cintameva">C.</tp:taxon-name-part> <tp:taxon-name-part taxon-name-part-type="species" reg="lurida">lurida</tp:taxon-name-part></tp:taxon-name>, we used Navás’ description of the external features and Adams’ unpublished notes and drawings from specimens in the <named-content xmlns:xlink="http://www.w3.org/1999/xlink" content-type="dwc:institutional_code" xlink:type="simple">MACN</named-content>. These specimens had been collected at the type locality during the period mentioned in the original description and during the month earlier. Adams apparently considered these specimens as representative of the <tp:taxon-name><tp:taxon-name-part taxon-name-part-type="genus" reg="Cintameva">C.</tp:taxon-name-part> <tp:taxon-name-part taxon-name-part-type="species" reg="lurida">lurida</tp:taxon-name-part></tp:taxon-name> type series.</comment></tp:nomenclature-citation></tp:nomenclature-citation-list></tp:nomenclature><tp:treatment-sec sec-type="diagnosis" id="SECID0EHYFK"><title>Diagnosis.</title><p>This species, along with <italic><tp:taxon-name><tp:taxon-name-part taxon-name-part-type="genus" reg="Ungla">U.</tp:taxon-name-part> <tp:taxon-name-part taxon-name-part-type="species" reg="argentina">argentina</tp:taxon-name-part></tp:taxon-name></italic>, can be differentiated from most other <italic><tp:taxon-name><tp:taxon-name-part taxon-name-part-type="genus" reg="Ungla">Ungla</tp:taxon-name-part></tp:taxon-name></italic> species by a number of features: brownish coloration, longitudinal wing veins with alternating white or cream-colored and dark brown or black, often with dark patches at intersections. It differs from <italic><tp:taxon-name><tp:taxon-name-part taxon-name-part-type="genus" reg="Ungla">U.</tp:taxon-name-part> <tp:taxon-name-part taxon-name-part-type="species" reg="argentina">argentina</tp:taxon-name-part></tp:taxon-name></italic> in usually expressing the following external features: vertex with distinct, inverted U-shaped marking, usually divided mesally, with anterior markings running forward, but not extending beyond scapes to the frons; frons pale (sometimes whitish), unmarked; wing membrane irridescent, wings with longitudinal and some transverse veins alternately white and black, distal ones, dark (see Figs <xref ref-type="fig" rid="F98">98</xref>, <xref ref-type="fig" rid="F99">99c, d</xref>, for comparison of distal venation with <italic><tp:taxon-name><tp:taxon-name-part taxon-name-part-type="genus" reg="Ungla">U.</tp:taxon-name-part> <tp:taxon-name-part taxon-name-part-type="species" reg="argentina">argentina</tp:taxon-name-part></tp:taxon-name></italic>). In the males of both species, the terminus of S8+9 has large, but simple (unflanged) setae, and the gonosaccus is bilobed, with lobes broadly connected. In <italic><tp:taxon-name><tp:taxon-name-part taxon-name-part-type="genus" reg="Ungla">U.</tp:taxon-name-part> <tp:taxon-name-part taxon-name-part-type="species" reg="annulata">annulata</tp:taxon-name-part></tp:taxon-name></italic>, the abdominal spiracles are greatly enlarged – a trait that <!--PageBreak-->clearly separates it from <italic><tp:taxon-name><tp:taxon-name-part taxon-name-part-type="genus" reg="Ungla">U.</tp:taxon-name-part> <tp:taxon-name-part taxon-name-part-type="species" reg="argentina">argentina</tp:taxon-name-part></tp:taxon-name></italic>. Also, the ventral apodeme of the <italic><tp:taxon-name><tp:taxon-name-part taxon-name-part-type="genus" reg="Ungla">U.</tp:taxon-name-part> <tp:taxon-name-part taxon-name-part-type="species" reg="annulata">annulata</tp:taxon-name-part></tp:taxon-name></italic> ectoproct extends distally beyond the terminus of the segment, a feature that does not occur in <italic><tp:taxon-name><tp:taxon-name-part taxon-name-part-type="genus" reg="Ungla">U.</tp:taxon-name-part> <tp:taxon-name-part taxon-name-part-type="species" reg="argentina">argentina</tp:taxon-name-part></tp:taxon-name></italic>.</p><fig id="F95" position="float" orientation="portrait"><label>Figure 95.</label><caption><p>
                  <italic><tp:taxon-name><tp:taxon-name-part taxon-name-part-type="genus" reg="Ungla">Ungla</tp:taxon-name-part> <tp:taxon-name-part taxon-name-part-type="species" reg="annulata">annulata</tp:taxon-name-part></tp:taxon-name></italic> Navás: External features, (<bold>a</bold>) labels (<bold>b</bold>) habitus, dorsal (<bold>c</bold>) head, dorsal (<bold>d</bold>) body, dorsal (<bold>e</bold>) forewing (<bold>f</bold>) hindwing (Argentina, Catamarca, lectotype, female, <named-content xmlns:xlink="http://www.w3.org/1999/xlink" content-type="dwc:institutional_code" xlink:type="simple">MZBS</named-content>).</p></caption><graphic xmlns:xlink="http://www.w3.org/1999/xlink" xlink:href="zookeys-674-001-g095.jpg" position="float" orientation="portrait" xlink:type="simple" id="oo_136224.jpg"/></fig><fig id="F96" position="float" orientation="portrait"><label>Figure 96.</label><caption><p>
                  <italic><tp:taxon-name><tp:taxon-name-part taxon-name-part-type="genus" reg="Ungla">Ungla</tp:taxon-name-part> <tp:taxon-name-part taxon-name-part-type="species" reg="annulata">annulata</tp:taxon-name-part></tp:taxon-name></italic> Navás: Female abdomen and genitalia, (<bold>a</bold>) segments A6-terminus, lateral (<bold>b</bold>) terminus, ventrolateral (<bold>c</bold>) genital structures, ventral (<bold>d</bold>) spermatheca (<bold>e, f</bold>) spermathecal complex, <italic>in situ</italic>. <bold>g.l.</bold> gonapophysis lateralis <bold>inv</bold> spermathecal invagination <bold>sg</bold> subgenitale <bold>sm</bold> spermatheca <bold>sm.d.</bold> spermathecal duct <bold>S7</bold> seventh abdominal sternite <bold>T8</bold> eighth abdominal tergite <bold>vel</bold> velum (Argentina, Catamarca, lectotype, <named-content xmlns:xlink="http://www.w3.org/1999/xlink" content-type="dwc:institutional_code" xlink:type="simple">MZBS</named-content>).</p></caption><graphic xmlns:xlink="http://www.w3.org/1999/xlink" xlink:href="zookeys-674-001-g096.jpg" position="float" orientation="portrait" xlink:type="simple" id="oo_136226.jpg"/></fig><fig id="F97" position="float" orientation="portrait"><label>Figure 97.</label><caption><p>
                  <italic><tp:taxon-name><tp:taxon-name-part taxon-name-part-type="genus" reg="Cintameva">Cintameva</tp:taxon-name-part> <tp:taxon-name-part taxon-name-part-type="species" reg="lurida">lurida</tp:taxon-name-part></tp:taxon-name></italic> Navás: Syntypes, (<bold>a</bold>) labels on female syntype (<bold>b</bold>) sketches of male syntype from P. A. Adams notes, prob. 1985 (all: Argentina; Córdoba, <named-content xmlns:xlink="http://www.w3.org/1999/xlink" content-type="dwc:institutional_code" xlink:type="simple">MACN</named-content>).</p></caption><graphic xmlns:xlink="http://www.w3.org/1999/xlink" xlink:href="zookeys-674-001-g097.jpg" position="float" orientation="portrait" xlink:type="simple" id="oo_136228.jpg"/></fig><fig id="F98" position="float" orientation="portrait"><label>Figure 98.</label><caption><p>
                  <italic><tp:taxon-name><tp:taxon-name-part taxon-name-part-type="genus" reg="Ungla">Ungla</tp:taxon-name-part> <tp:taxon-name-part taxon-name-part-type="species" reg="annulata">annulata</tp:taxon-name-part></tp:taxon-name></italic> Navás: External features, (<bold>a</bold>) habitus, lateral (<bold>b</bold>) head, frontal (<bold>c, d</bold>) head, dorsal [Note variation in markings on scape and vertex.] (<bold>e</bold>) head, prothorax, lateral (<bold>f</bold>) head, prothorax, dorsal (<bold>g</bold>) head, thorax, dorsal (<bold>h</bold>) head, thorax, lateral (all: Argentina, Salta, female; <bold>a, d–g</bold> <named-content xmlns:xlink="http://www.w3.org/1999/xlink" content-type="dwc:institutional_code" xlink:type="simple">USNM</named-content>; <bold>b, c, h</bold> <named-content xmlns:xlink="http://www.w3.org/1999/xlink" content-type="dwc:institutional_code" xlink:type="simple">SEMC</named-content>).</p></caption><graphic xmlns:xlink="http://www.w3.org/1999/xlink" xlink:href="zookeys-674-001-g098.jpg" position="float" orientation="portrait" xlink:type="simple" id="oo_136231.jpg"/></fig></tp:treatment-sec><tp:treatment-sec sec-type="redescription" id="SECID0ECBGK"><title>Redescription.</title><p>Head: vertex cream-colored to tan, with dark reddish brown “U-shaped marking” prominent, usually broken mesally, with pigmented coloration extending forward from tips of marking to area between scapes, not extending to frons; anteromesal margin of antennal fossa also with elongated, reddish brown to brown marking extending to mesal margin of scapes; gena, lateral margins of the clypeus with dark brown stripe. Antenna with scape cream-colored to tan with diffuse, brown, longitudinal mark or marks laterally, pedicel mostly brown or light brown, flagellum tinged with brown basally, tan distally; basal palpomeres pale, mesal palpomeres brown, terminal segments pale with brown basally.</p><p>Prothorax brown to dark brown laterally, tan to light brown mesally, with transverse furrow in posterior region, not reaching lateral margins, with short, dark setae throughout. Mesothorax, metathorax brown to dark brown, with darker brown markings. Measurements: head width: 1.3–1.4 mm; ratio head width : eye width: 2.3–2.5 : 1; prothorax width: 1.0–1.2 mm; prothorax length: 0.7 mm.</p><p>Forewing, hindwing broad to very moderately narrow, with apices rounded (forewing) to rounded or slightly subacute (hindwing), venation slender to slightly robust; alar membrane hyaline, with suffusion light, often obscured by reflection; stigma light brown, opaque, with four to five black crossveins below surrounded by dark brown marks; longitudinal veins with alternate creamy and dark markings (usually dark brown at intersections with dark veins and cream-colored between intersections); transverse veins, gradate veins, crossveins dark. Forewing 10.2–11.6 mm long, 3.7–4.3 mm wide (ratio, L : W = 2.7–3.0 : 1); height of tallest costal cell 0.7–0.9 mm (cell number 3–6); first intramedian cell ovate, 0.8–0.9 mm long; 9–10 radial cells (closed cells between R and <abbrev xmlns:xlink="http://www.w3.org/1999/xlink" xlink:title="Radial sector" id="ABBRID0EKBGK" xlink:type="simple">Rs</abbrev>); third gradate cell 1.0–1.2 mm long, 0.4–0.5 mm wide (ratio, L : W = 2.6–3.2 : 1); fourth gradate cell 0.9–1.1 mm long, 0.4–0.5 mm wide (ratio, L : W = 2.2–3.2 : 1); 3–4 Banksian cells (b cells), 4 b’ cells; 3–5 inner gradates, 5–6 outer gradates. Hindwing 9.1–10.4 mm long, 3.0–3.4 mm wide (ratio, L : W = 3.0–3.1 : 1), 9–10 radial cells, 3 b (Banksian) cells, 4 b’ cells, 3–5 inner gradates, 4–6 outer gradates.</p><p>Male. Abdomen with greatly enlarged spiracles, with large flaps on opening (e.g., A7: spiracle diameter ~0.30× length of sternite); T9+ectoproct short, rounded posterodorsally, with dorsal invagination extending ~3/4 distance to anterior margin of T9, lateral margins of invagination straight; ventral margin of T9+<abbrev xmlns:xlink="http://www.w3.org/1999/xlink" xlink:title="ectoproct" id="ABBRID0EQBGK" xlink:type="simple">ect</abbrev> sclerotized through<!--PageBreak--><!--PageBreak--><!--PageBreak-->out, terminus extending distomesally as distinct knob; callus cerci large, ovate, entire margin lightly sclerotized, sclerotization contiguous with sclerotization along posteroventral margin of segment; subanal plate small, delicate, with patch of one to eight irregularly placed setae. S8, S9 fused, fusion demarcated; dorsal margin with light sclerotization, heavier throughout terminal ~1/5<sup>th</sup> of S8+9, terminal setae robust, not flanged or otherwise modified. Gonarcus with bridge slender, lateral apodemes slightly <!--PageBreak--><!--PageBreak-->expanded, rounded distally, process on side of lateral apodeme bent perpendicularly (lateral view) and slightly inward (frontal view) from gonarcal arm; mediuncus long, narrow, with dorsal margin slightly bowed; gonosaccus distinctly bilobed, with lobes broadly connected mesally; each lobe with large patch of gonosetae on enlarged bases – anterobasal gonosetae smaller, shorter, on smaller bases than posterodistal gonosetae; hypandrium internum U-shaped with arms straight (frontal view), bending upward (lateral view), comes hook-shaped.</p><fig id="F99" position="float" orientation="portrait"><label>Figure 99.</label><caption><p>
                  <italic><tp:taxon-name><tp:taxon-name-part taxon-name-part-type="genus" reg="Ungla">Ungla</tp:taxon-name-part> <tp:taxon-name-part taxon-name-part-type="species" reg="annulata">annulata</tp:taxon-name-part></tp:taxon-name></italic> Navás: Intra and interspecific variation in wings, (<bold>a, b</bold>) forewings (upper); hindwings (lower) (<bold>c</bold>) tip of forewing (<bold>d</bold>) for comparison, tip of forewing of <italic><tp:taxon-name><tp:taxon-name-part taxon-name-part-type="genus" reg="Ungla">U.</tp:taxon-name-part> <tp:taxon-name-part taxon-name-part-type="species" reg="argentina">argentina</tp:taxon-name-part></tp:taxon-name></italic> (Navás) (Argentina; <bold>a, b, c</bold> Salta, female, <named-content xmlns:xlink="http://www.w3.org/1999/xlink" content-type="dwc:institutional_code" xlink:type="simple">USNM</named-content>; <bold>d</bold> Santiago del Estero, female, <named-content xmlns:xlink="http://www.w3.org/1999/xlink" content-type="dwc:institutional_code" xlink:type="simple">CAS</named-content>).</p></caption><graphic xmlns:xlink="http://www.w3.org/1999/xlink" xlink:href="zookeys-674-001-g099.jpg" position="float" orientation="portrait" xlink:type="simple" id="oo_136233.jpg"/></fig><fig id="F100" position="float" orientation="portrait"><label>Figure 100.</label><caption><p>
                  <italic><tp:taxon-name><tp:taxon-name-part taxon-name-part-type="genus" reg="Ungla">Ungla</tp:taxon-name-part> <tp:taxon-name-part taxon-name-part-type="species" reg="annulata">annulata</tp:taxon-name-part></tp:taxon-name></italic> Navás: Male abdomen, (<bold>a</bold>) segments A4-terminus, lateral (<bold>b, c</bold>) segments A7-terminus, lateral (<bold>d</bold>) callus cerci (<bold>e</bold>) tip of S9 with large, unmodified terminal setae (<bold>f</bold>) terminal tergites, dorsal [Note deep mesal invagination of T9+e.] (<bold>g</bold>) fused terminal sternites 8+9, ventral. <bold>c.c.</bold> callus cerci <bold>inv</bold> invaginated dorsal cleft in T9+ectoproct <bold>sp</bold> spiracle <bold>S8+9</bold> fused eighth and ninth sternites <bold>T7</bold> seventh tergite <bold>T9+e</bold> ninth tergite + ectoproct. Arrows indicate tip of S9 (Argentina; <bold>a, c–g</bold>: Salta, <named-content xmlns:xlink="http://www.w3.org/1999/xlink" content-type="dwc:institutional_code" xlink:type="simple">SEMC</named-content>; <bold>b</bold>: Buenos Aires, <named-content xmlns:xlink="http://www.w3.org/1999/xlink" content-type="dwc:institutional_code" xlink:type="simple">USNM</named-content>).</p></caption><graphic xmlns:xlink="http://www.w3.org/1999/xlink" xlink:href="zookeys-674-001-g100.jpg" position="float" orientation="portrait" xlink:type="simple" id="oo_136235.jpg"/></fig><fig id="F101" position="float" orientation="portrait"><label>Figure 101.</label><caption><p>
                  <italic><tp:taxon-name><tp:taxon-name-part taxon-name-part-type="genus" reg="Ungla">Ungla</tp:taxon-name-part> <tp:taxon-name-part taxon-name-part-type="species" reg="annulata">annulata</tp:taxon-name-part></tp:taxon-name></italic> Navás: Male genitalia, (<bold>a</bold>) gonarcus, dorsal (<bold>b</bold>) gonarcus, lateral (<bold>c</bold>) gonarcus, posterolateral (<bold>d</bold>) gonarcus, frontolateral (<bold>e</bold>) gonarcus, posterior (<bold>f</bold>) gonarcal complex, partial, lateral (<bold>g, h</bold>) hypandrium internum. <bold>c</bold> comes <bold>g.ap.</bold> lateral apodeme of gonarcus <bold>g.br.</bold> gonarcal bridge <bold>gsac</bold> gonosaccus <bold>h.i.</bold> hypandrium internum <bold>mu</bold> mediuncus <bold>pr</bold> unarticulated process on frontal margin of gonarcal apodeme <bold>s.p.</bold> setose subanal plate (Argentina, Salta; <bold>a–e</bold> <named-content xmlns:xlink="http://www.w3.org/1999/xlink" content-type="dwc:institutional_code" xlink:type="simple">SEMC</named-content>; <bold>f</bold> <named-content xmlns:xlink="http://www.w3.org/1999/xlink" content-type="dwc:institutional_code" xlink:type="simple">FSCA</named-content>; <bold>g</bold> <named-content xmlns:xlink="http://www.w3.org/1999/xlink" content-type="dwc:institutional_code" xlink:type="simple">CAS</named-content>).</p></caption><graphic xmlns:xlink="http://www.w3.org/1999/xlink" xlink:href="zookeys-674-001-g101.jpg" position="float" orientation="portrait" xlink:type="simple" id="oo_136237.jpg"/></fig></tp:treatment-sec><tp:treatment-sec sec-type="variation" id="SECID0E4HGK"><title>Variation.</title><p>The <italic><tp:taxon-name><tp:taxon-name-part taxon-name-part-type="genus" reg="Ungla">U.</tp:taxon-name-part> <tp:taxon-name-part taxon-name-part-type="species" reg="annulata">annulata</tp:taxon-name-part></tp:taxon-name></italic> specimens that we examined varied in size and the depth of the dark markings on the head and body and the degree of white and black on the wing veins. The male abdominal and genital characteristics were consistent among specimens.</p></tp:treatment-sec><tp:treatment-sec sec-type="Larvae and biology" id="SECID0EOIGK"><title>Larvae and biology.</title><p>Unknown.</p></tp:treatment-sec><tp:treatment-sec sec-type="distribution" id="SECID0ETIGK"><title>Known distribution.</title><p>ARGENTINA (northwest to central east): Provinces of Buenos Aires, Catamarca, Cordoba, Entre Rios, Salta, Tucumán.</p></tp:treatment-sec><tp:treatment-sec sec-type="Specimens studied" id="SECID0EYIGK"><title>Specimens studied</title><p>(in addition to types above). Argentina. <italic>Buenos Aires</italic>: Sa. [Sierra] de la Ventana, R. Sauce Grande, 23–25/II/1968, O. S. Flint, Jr. (3M, 16F, <named-content xmlns:xlink="http://www.w3.org/1999/xlink" content-type="dwc:institutional_code" xlink:type="simple">USNM</named-content>). <italic>Cordoba</italic>: Alta Gracia, 9/I/1968, J. &amp; L. Stange (1M, 4F, <named-content xmlns:xlink="http://www.w3.org/1999/xlink" content-type="dwc:institutional_code" xlink:type="simple">FSCA</named-content>); Embalse, 10/I/1977, L. Stange (1F, <named-content xmlns:xlink="http://www.w3.org/1999/xlink" content-type="dwc:institutional_code" xlink:type="simple">IFML</named-content>). <italic>Entre Rios</italic>: Pronunciamiento, 1/X/1963, F. H. Walz (1M, <named-content xmlns:xlink="http://www.w3.org/1999/xlink" content-type="dwc:institutional_code" xlink:type="simple">CAS</named-content>). <italic>La Rioja</italic>: no locality, E. Giacamelli (1F, <named-content xmlns:xlink="http://www.w3.org/1999/xlink" content-type="dwc:institutional_code" xlink:type="simple">MSNG</named-content>). <italic>Salta</italic>: Cafayate, 2/XII/1970, C. Porter &amp; L. Stange (1F, <named-content xmlns:xlink="http://www.w3.org/1999/xlink" content-type="dwc:institutional_code" xlink:type="simple">IFML</named-content>), 1/I/1972. D. J. Brothers, at light (2M, 5F, <named-content xmlns:xlink="http://www.w3.org/1999/xlink" content-type="dwc:institutional_code" xlink:type="simple">SEMC</named-content>); Cafayate, Yacochuya, 1500 m, 1–15/IV/1969, Willick, Terán, Stange (2M, 2F, <named-content xmlns:xlink="http://www.w3.org/1999/xlink" content-type="dwc:institutional_code" xlink:type="simple">FSCA</named-content>); no locality (probably Salta city), 14/II/1951, Ross &amp; Michelbacher (1M, 4F, <named-content xmlns:xlink="http://www.w3.org/1999/xlink" content-type="dwc:institutional_code" xlink:type="simple">CAS</named-content>). <italic>Tucumán</italic>: San Pedro de Colalan, L. A. Stange (2M, <named-content xmlns:xlink="http://www.w3.org/1999/xlink" content-type="dwc:institutional_code" xlink:type="simple">FSCA</named-content>); Amaicha, 19-XI-1966, L. Stange (1F, <named-content xmlns:xlink="http://www.w3.org/1999/xlink" content-type="dwc:institutional_code" xlink:type="simple">FSCA</named-content>).</p><p>The above specimen from La Rioja (<named-content xmlns:xlink="http://www.w3.org/1999/xlink" content-type="dwc:institutional_code" xlink:type="simple">MSNG</named-content>) bears a red type label with the name “<italic><tp:taxon-name><tp:taxon-name-part taxon-name-part-type="genus" reg="Cintameva">Cintameva</tp:taxon-name-part> <tp:taxon-name-part taxon-name-part-type="species" reg="giacamellina">giacamellina</tp:taxon-name-part></tp:taxon-name></italic> Nav.” handwritten by Navás. Apparenly, the name was never published; it is not listed by <xref ref-type="bibr" rid="B37">Oswald (2015)</xref>. We identified the specimen as a female of <italic><tp:taxon-name><tp:taxon-name-part taxon-name-part-type="genus" reg="Ungla">U.</tp:taxon-name-part> <tp:taxon-name-part taxon-name-part-type="species" reg="annulata">annulata</tp:taxon-name-part></tp:taxon-name></italic>.</p></tp:treatment-sec><ref-list><ref id="B45"><mixed-citation xmlns:xlink="http://www.w3.org/1999/xlink" xlink:type="simple">
          <person-group><name name-style="western"><surname>Stange</surname><given-names>LA</given-names></name></person-group> (<year>1967</year>) <article-title>Catálogo de <tp:taxon-name><tp:taxon-name-part taxon-name-part-type="order">Neuroptera</tp:taxon-name-part></tp:taxon-name> de Argentina y Uruguay.</article-title> <source>Acta Zoológica Lilloana</source> <volume>22</volume>: <fpage>5</fpage>–<lpage>87</lpage>.</mixed-citation></ref><ref id="B2"><mixed-citation xmlns:xlink="http://www.w3.org/1999/xlink" xlink:type="simple">
          <person-group><name name-style="western"><surname>Adams</surname><given-names>PA</given-names></name></person-group> (<year>1975</year>) <article-title>Status of the genera <italic><tp:taxon-name><tp:taxon-name-part taxon-name-part-type="genus">Ungla</tp:taxon-name-part></tp:taxon-name></italic> and <italic>Mallada</italic> Navás (<tp:taxon-name><tp:taxon-name-part taxon-name-part-type="order">Neuroptera</tp:taxon-name-part></tp:taxon-name>: <tp:taxon-name><tp:taxon-name-part taxon-name-part-type="family">Chrysopidae</tp:taxon-name-part></tp:taxon-name>).</article-title> <source>Psyche</source> <volume>82</volume>: <fpage>167</fpage>–<lpage>173</lpage>. <ext-link xlink:type="simple" ext-link-type="doi" xlink:href="10.1155/1975/62979">https://doi.org/10.1155/1975/62979</ext-link></mixed-citation></ref><ref id="B39"><mixed-citation xmlns:xlink="http://www.w3.org/1999/xlink" xlink:type="simple">
          <person-group><name name-style="western"><surname>Penny</surname><given-names>ND</given-names></name></person-group> (<year>1977</year>) [1978] <article-title>Lista de <tp:taxon-name><tp:taxon-name-part taxon-name-part-type="order">Megaloptera</tp:taxon-name-part></tp:taxon-name>, <tp:taxon-name><tp:taxon-name-part taxon-name-part-type="order">Neuroptera</tp:taxon-name-part></tp:taxon-name> e <tp:taxon-name><tp:taxon-name-part taxon-name-part-type="order">Raphidioptera</tp:taxon-name-part></tp:taxon-name> do México, América Central, ilhas Caraíbas e América do Sul</article-title>. <source>Acta Amazonica</source> <volume>7</volume>(<issue>4</issue>) (Suplemento): <fpage>1</fpage>–<lpage>61</lpage>.</mixed-citation></ref><ref id="B12"><mixed-citation xmlns:xlink="http://www.w3.org/1999/xlink" xlink:type="simple">
          <person-group><name name-style="western"><surname>Brooks</surname><given-names>SJ</given-names></name><name name-style="western"><surname>Barnard</surname><given-names>PC</given-names></name></person-group> (<year>1990</year>) <article-title>The green lacewings of the world: a generic review (<tp:taxon-name><tp:taxon-name-part taxon-name-part-type="order">Neuroptera</tp:taxon-name-part></tp:taxon-name>: <tp:taxon-name><tp:taxon-name-part taxon-name-part-type="family">Chrysopidae</tp:taxon-name-part></tp:taxon-name>).</article-title> <source>Bulletin of the British Museum of Natural History, Entomology</source> <volume>59</volume>: <fpage>117</fpage>–<lpage>286</lpage>.</mixed-citation></ref><ref id="B17"><mixed-citation xmlns:xlink="http://www.w3.org/1999/xlink" xlink:type="simple">
          <person-group><name name-style="western"><surname>Monserrat</surname><given-names>VJ</given-names></name></person-group> (<year>1985</year>) <article-title>Lista de los tipos de <tp:taxon-name><tp:taxon-name-part taxon-name-part-type="order">Mecoptera</tp:taxon-name-part></tp:taxon-name> y <tp:taxon-name><tp:taxon-name-part taxon-name-part-type="order">Neuroptera</tp:taxon-name-part></tp:taxon-name> (<tp:taxon-name><tp:taxon-name-part taxon-name-part-type="class">Insecta</tp:taxon-name-part></tp:taxon-name>) de la colección L. Navás, depositados en el Museo de Zoología de Barcelona.</article-title> <source>Miscellània Zoològica</source> <volume>9</volume>: <fpage>233</fpage>–<lpage>243</lpage>.</mixed-citation></ref><ref id="B18"><mixed-citation xmlns:xlink="http://www.w3.org/1999/xlink" xlink:type="simple">
          <person-group><name name-style="western"><surname>Monserrat</surname><given-names>VJ</given-names></name><name name-style="western"><surname>Freitas</surname><given-names>S</given-names></name></person-group> (<year>2005</year>) <article-title>Contribución al conocimiento de los crisópidos de Coquimbo, Patagonia y Tierra del Fuego (Argentina, Chile) (<tp:taxon-name><tp:taxon-name-part taxon-name-part-type="class">Insecta</tp:taxon-name-part></tp:taxon-name>, <tp:taxon-name><tp:taxon-name-part taxon-name-part-type="order">Neuroptera</tp:taxon-name-part></tp:taxon-name>, <tp:taxon-name><tp:taxon-name-part taxon-name-part-type="family">Chrysopidae</tp:taxon-name-part></tp:taxon-name>).</article-title> <source>Graellsia</source> <volume>61</volume>: <fpage>163</fpage>–<lpage>179</lpage>. <ext-link xlink:type="simple" ext-link-type="doi" xlink:href="10.3989/graellsia.2005.v61.i2.18">https://doi.org/10.3989/graellsia.2005.v61.i2.18</ext-link></mixed-citation></ref><ref id="B37"><mixed-citation xmlns:xlink="http://www.w3.org/1999/xlink" xlink:type="simple">
          <person-group><name name-style="western"><surname>Oswald</surname><given-names>JD</given-names></name></person-group> (<year>2015</year>) <source><tp:taxon-name><tp:taxon-name-part taxon-name-part-type="superorder">Neuropterida</tp:taxon-name-part></tp:taxon-name> Species of the World. Version 4.0</source>. <ext-link xlink:type="simple" ext-link-type="uri" xlink:href="http://lacewing.tamu.edu/Species-Catalogue/">http://lacewing.tamu.edu/Species-Catalogue/</ext-link> [accessed on November 6, 2016]</mixed-citation></ref><ref id="B15"><mixed-citation xmlns:xlink="http://www.w3.org/1999/xlink" xlink:type="simple">
          <person-group><name name-style="western"><surname>González Olazo</surname><given-names>EV</given-names></name></person-group> (<year>1996</year>) <article-title>Catálogo de los tipos de <tp:taxon-name><tp:taxon-name-part taxon-name-part-type="order">Neuroptera</tp:taxon-name-part></tp:taxon-name> (<tp:taxon-name><tp:taxon-name-part taxon-name-part-type="class">Insecta</tp:taxon-name-part></tp:taxon-name>: <tp:taxon-name><tp:taxon-name-part taxon-name-part-type="superorder">Holometabola</tp:taxon-name-part></tp:taxon-name>) depositados em colecciones argentinas.</article-title> <source>Acta Zoológica Lilloana</source> <volume>43</volume>: <fpage>373</fpage>–<lpage>391</lpage>.</mixed-citation></ref></ref-list></tp:taxon-treatment>
