# Supplementary material for: Revision of the Neotropical green lacewing genus Ungla (Neuroptera, Chrysopidae)
Source: Zookeys. 2017 May 16;(674):1–188. doi: 10.3897/zookeys.674.11435 (PMC5523201; doi:10.3897/zookeys.674.11435)
Supplement: XML Treatment for Ungla argentina [file zookeys.674.11435-treatment20.xml]

<!DOCTYPE tp:taxon-treatment
  PUBLIC "-//TaxonX//DTD Taxonomic Treatment Publishing DTD v0 20100105//EN" "tax-treatment-NSO.dtd">
<tp:taxon-treatment xmlns:tp="http://www.plazi.org/taxpub"><tp:treatment-meta><kwd-group><label>Taxon classification</label><kwd><named-content xmlns:xlink="http://www.w3.org/1999/xlink" content-type="kingdom">Animalia</named-content></kwd><kwd><named-content xmlns:xlink="http://www.w3.org/1999/xlink" content-type="order">Neuroptera</named-content></kwd><kwd><named-content xmlns:xlink="http://www.w3.org/1999/xlink" content-type="family">Chrysopidae</named-content></kwd></kwd-group><mixed-citation publication-type="journal"><person-group><name><surname>Tauber</surname><given-names>Catherine A.</given-names></name><name><surname>Sosa</surname><given-names>Francisco</given-names></name><name><surname>Albuquerque</surname><given-names>Gilberto S.</given-names></name><name><surname>Tauber</surname><given-names>Maurice J.</given-names></name></person-group><article-title>Revision of the Neotropical green lacewing genus <italic><tp:taxon-name><tp:taxon-name-part taxon-name-part-type="genus" reg="Ungla">Ungla</tp:taxon-name-part></tp:taxon-name></italic> (<tp:taxon-name><tp:taxon-name-part taxon-name-part-type="order">Neuroptera</tp:taxon-name-part></tp:taxon-name>, <tp:taxon-name><tp:taxon-name-part taxon-name-part-type="family">Chrysopidae</tp:taxon-name-part></tp:taxon-name>)</article-title><source>Zookeys</source><day>16</day><month>5</month><year>2017</year><volume>2017</volume><issue>674</issue><fpage>1</fpage><lpage>188</lpage><pub-id pub-id-type="doi">10.3897/zookeys.674.11435</pub-id></mixed-citation></tp:treatment-meta><tp:nomenclature><tp:taxon-name>
              <tp:taxon-name-part taxon-name-part-type="genus" reg="Ungla">Ungla</tp:taxon-name-part>
              <tp:taxon-name-part taxon-name-part-type="species" reg="argentina">argentina</tp:taxon-name-part>
            </tp:taxon-name><tp:taxon-authority>(Navás, 1911)</tp:taxon-authority><xref ref-type="fig" rid="F102">Figs 102</xref><xref ref-type="fig" rid="F103">, 103</xref><xref ref-type="fig" rid="F104">, 104</xref><xref ref-type="fig" rid="F105">, 105</xref><xref ref-type="fig" rid="F106">, 106</xref><!--PageBreak--><tp:nomenclature-citation-list><tp:nomenclature-citation><tp:taxon-name>
                  <tp:taxon-name-part taxon-name-part-type="genus" reg="Hypochrysa">Hypochrysa</tp:taxon-name-part> <tp:taxon-name-part taxon-name-part-type="species" reg="argentina">argentina</tp:taxon-name-part></tp:taxon-name><comment>Navás, 1911. <italic>Ann. Soc. Sci. Bruxelles</italic> 35 (pt. 2): 275; “Chaco de Santiago del Estero. Bords da Rio Salado, env. d’Icaño. E.-R. Wagner, septembre, 1903”. <xref ref-type="bibr" rid="B20">Navás 1913</xref>: 93 (tax). <tp:taxon-name><tp:taxon-name-part taxon-name-part-type="genus" reg="Chrysopa">Chrysopa</tp:taxon-name-part> <tp:taxon-name-part taxon-name-part-type="species" reg="argentina">argentina</tp:taxon-name-part></tp:taxon-name> (Navás), by <xref ref-type="bibr" rid="B49">Tjeder 1966</xref>: 247. <xref ref-type="bibr" rid="B1">Adams 1967</xref>: 221 (tax); <xref ref-type="bibr" rid="B45">Stange 1967</xref>: 31 (catalog); <xref ref-type="bibr" rid="B50">Tjeder 1971</xref>: 113 (redescr, tax); <xref ref-type="bibr" rid="B39">Penny 1977</xref>: 16 (list). <tp:taxon-name><tp:taxon-name-part taxon-name-part-type="genus" reg="Suarius">Suarius</tp:taxon-name-part> <tp:taxon-name-part taxon-name-part-type="species" reg="argentinus">argentinus</tp:taxon-name-part></tp:taxon-name> (Navás), by <xref ref-type="bibr" rid="B2">Adams 1975</xref>: 169 (redesc). <xref ref-type="bibr" rid="B3">Adams and Penny 1985</xref>: 436 (discussion); <xref ref-type="bibr" rid="B4">Adams and Penny 1986</xref>: 121 (tax); <xref ref-type="bibr" rid="B37">Oswald 2015</xref> (catalog). <tp:taxon-name><tp:taxon-name-part taxon-name-part-type="genus" reg="Ungla">Ungla</tp:taxon-name-part> <tp:taxon-name-part taxon-name-part-type="species" reg="argentina">argentina</tp:taxon-name-part></tp:taxon-name> (Navás), by <xref ref-type="bibr" rid="B12">Brooks and Barnard 1990</xref>: 241, 276. <xref ref-type="bibr" rid="B15">González Olazo 1996</xref>: 378, 381 (tax), <xref ref-type="bibr" rid="B18">Monserrat and Freitas 2005</xref>: 165-168 (redesc, larval desc, biol); <xref ref-type="bibr" rid="B13">Freitas 2007</xref>: 415 (key to adults); <xref ref-type="bibr" rid="B16">Legrand et al. 2008</xref>: 115 (type); <xref ref-type="bibr" rid="B47">Tauber et al. 2014</xref>: supplementary material (list); <xref ref-type="bibr" rid="B37">Oswald 2015</xref> (cat<!--PageBreak-->alog). <bold>Lectotype</bold> (Fig. <xref ref-type="fig" rid="F102">102</xref>). <named-content xmlns:xlink="http://www.w3.org/1999/xlink" content-type="dwc:institutional_code" xlink:type="simple">MNHN</named-content>, female (examined), designated by <xref ref-type="bibr" rid="B50">Tjeder (1971</xref>: 112–113; also see <xref ref-type="bibr" rid="B16">Legrand et al. 2008</xref>: 115), <xref ref-type="bibr" rid="B37">Oswald (2015)</xref>. <italic>Type locality</italic>: The type was collected on the banks of Rio Salado, near Icaño, on the eastern edge of the northern Argentinian province of Santiago del Estero. Rio Salado is a tributary of Rio Paraná. The term “Chaco” in “Chaco de Santiago del Estero” has several possible meanings; here it probably refers to the lowland part of the Chaco region that was acquired by the province of Santiago del Estero. The specimen has its right antenna and posterior right wing missing; the abdomen is permanently mounted between two small discs, and the internal features are difficult to see clearly. <bold>Synonyms.</bold> At one time or another, seven species names were synonymyzed with <tp:taxon-name><tp:taxon-name-part taxon-name-part-type="genus" reg="Ungla">U.</tp:taxon-name-part> <tp:taxon-name-part taxon-name-part-type="species" reg="argentina">argentina</tp:taxon-name-part></tp:taxon-name>. However, at this time, none of the synonymies are confirmed. One (<tp:taxon-name><tp:taxon-name-part taxon-name-part-type="genus" reg="Ungla">Ungla</tp:taxon-name-part> <tp:taxon-name-part taxon-name-part-type="species" reg="annulata">annulata</tp:taxon-name-part></tp:taxon-name> Navás) is a valid biological entity and is treated above. Two of the names [<tp:taxon-name><tp:taxon-name-part taxon-name-part-type="genus" reg="Cintameva">Cintameva</tp:taxon-name-part> <tp:taxon-name-part taxon-name-part-type="species" reg="lurida">lurida</tp:taxon-name-part></tp:taxon-name> Navás and <tp:taxon-name><tp:taxon-name-part taxon-name-part-type="genus" reg="Chrysopa">Chrysopa</tp:taxon-name-part> <tp:taxon-name-part taxon-name-part-type="species" reg="plesia">plesia</tp:taxon-name-part></tp:taxon-name> Navás] are junior synonyms of species other than <tp:taxon-name><tp:taxon-name-part taxon-name-part-type="genus" reg="Ungla">U.</tp:taxon-name-part> <tp:taxon-name-part taxon-name-part-type="species" reg="argentina">argentina</tp:taxon-name-part></tp:taxon-name>; they are treated under <tp:taxon-name><tp:taxon-name-part taxon-name-part-type="genus" reg="Ungla">U.</tp:taxon-name-part> <tp:taxon-name-part taxon-name-part-type="species" reg="annulata">annulata</tp:taxon-name-part></tp:taxon-name> and <tp:taxon-name><tp:taxon-name-part taxon-name-part-type="genus" reg="Ungla">U.</tp:taxon-name-part> <tp:taxon-name-part taxon-name-part-type="species" reg="chacranella">chacranella</tp:taxon-name-part></tp:taxon-name>, respectively. The final four (<tp:taxon-name><tp:taxon-name-part taxon-name-part-type="genus" reg="Chrysopa">Chrysopa</tp:taxon-name-part> <tp:taxon-name-part taxon-name-part-type="species" reg="venulosa">venulosa</tp:taxon-name-part></tp:taxon-name> Navás, <tp:taxon-name><tp:taxon-name-part taxon-name-part-type="genus" reg="Chrysopa">C.</tp:taxon-name-part> <tp:taxon-name-part taxon-name-part-type="species" reg="graciana">graciana</tp:taxon-name-part></tp:taxon-name> Navás, <tp:taxon-name><tp:taxon-name-part taxon-name-part-type="genus" reg="Chrysopa">C.</tp:taxon-name-part> <tp:taxon-name-part taxon-name-part-type="species" reg="nervulosa">nervulosa</tp:taxon-name-part></tp:taxon-name> Navás, and <tp:taxon-name><tp:taxon-name-part taxon-name-part-type="genus" reg="Chrysopa">C.</tp:taxon-name-part> <tp:taxon-name-part taxon-name-part-type="species" reg="coronata">coronata</tp:taxon-name-part></tp:taxon-name> Navás) are considered <italic>species inquirenda</italic>, and are discussed at the end of the article.</comment></tp:nomenclature-citation></tp:nomenclature-citation-list></tp:nomenclature><tp:treatment-sec sec-type="diagnosis" id="SECID0E1VGK"><title>Diagnosis.</title><p>The lectotype of <italic><tp:taxon-name><tp:taxon-name-part taxon-name-part-type="genus" reg="Hypochrysa">Hypochrysa</tp:taxon-name-part> <tp:taxon-name-part taxon-name-part-type="species" reg="argentina">argentina</tp:taxon-name-part></tp:taxon-name></italic> expresses a set of external characters that we concluded are typical for the species: wings with membrane somewhat shiny to slightly dull, veins robust; both longitudinal veins and transverse veins marked alternately with white (or cream-color) and black (or dark brown); gradate veins dark with prominent fumose marks on surrounding membrane; dorsum of head (vertex) brown, with relatively weak, inverted U-shaped marking, with paired darker brown markings extending anteriorly from the vertex, between the scapes, onto the frons and around the lower margins of the antennal fossae. The <italic><tp:taxon-name><tp:taxon-name-part taxon-name-part-type="genus" reg="Ungla">U.</tp:taxon-name-part> <tp:taxon-name-part taxon-name-part-type="species" reg="argentina">argentina</tp:taxon-name-part></tp:taxon-name></italic> male abdomen has small, unmodified spiracles; the mediuncus is relatively short and slightly sinuous dorsally; gonosetae are present in a single patch on the upper and outer surfaces of each lobe of the bilobed gonosaccus; and setae at the tip of S8+9 are simple, i.e., they are not flanged.</p><fig id="F102" position="float" orientation="portrait"><label>Figure 102.</label><caption><p>
                  <italic><tp:taxon-name><tp:taxon-name-part taxon-name-part-type="genus" reg="Ungla">Ungla</tp:taxon-name-part> <tp:taxon-name-part taxon-name-part-type="species" reg="argentina">argentina</tp:taxon-name-part></tp:taxon-name></italic> (Navás): Features, (<bold>a</bold>) labels (<bold>b</bold>) habitus, dorsum (<bold>c</bold>) head, frontal (<bold>d</bold>) head, dorsal (<bold>e</bold>) head, thorax, dorsal (<bold>f</bold>) forewing (<bold>g</bold>) hindwing (<bold>h</bold>) spermatheca (<bold>i, j</bold>) terminalia, left, right (Argentina, Santiago del Estero, lectotype, female, <named-content xmlns:xlink="http://www.w3.org/1999/xlink" content-type="dwc:institutional_code" xlink:type="simple">MNHN</named-content>).</p></caption><graphic xmlns:xlink="http://www.w3.org/1999/xlink" xlink:href="zookeys-674-001-g102.jpg" position="float" orientation="portrait" xlink:type="simple" id="oo_136238.jpg"/></fig><fig id="F103" position="float" orientation="portrait"><label>Figure 103.</label><caption><p>
                  <italic><tp:taxon-name><tp:taxon-name-part taxon-name-part-type="genus" reg="Ungla">Ungla</tp:taxon-name-part> <tp:taxon-name-part taxon-name-part-type="species" reg="argentina">argentina</tp:taxon-name-part></tp:taxon-name></italic> (Navás): External features, (<bold>a, b, c</bold>) head, frontal [Note variation in frontal markings.] (<bold>d</bold>) head, prothorax, dorsal (<bold>e</bold>) head, prothorax, dorsolateral (<bold>f</bold>) head, prothorax, lateral (Argentina, Santiago del Estero, <named-content xmlns:xlink="http://www.w3.org/1999/xlink" content-type="dwc:institutional_code" xlink:type="simple">CAS</named-content>; <bold>a</bold> male; <bold>b–f</bold> female).</p></caption><graphic xmlns:xlink="http://www.w3.org/1999/xlink" xlink:href="zookeys-674-001-g103.jpg" position="float" orientation="portrait" xlink:type="simple" id="oo_136241.jpg"/></fig></tp:treatment-sec><tp:treatment-sec sec-type="redescription" id="SECID0EOZGK"><title>Redescription.</title><p>Head: vertex light brown to brown, with U-shaped marking prominent to somewhat obscured, brown coloration extending anteriorly between the scapes, usually to the frons, forming an X-shaped frontal marking below antennal fossae; antennal fossa with large, dark brown mark extending around dorsal margin, between antennae, and around frontal margin; gena, lateral margin of clypeus with dark brown stripe. Antenna cream-colored; scape with diffuse, brown, longitudinal mark or marks; pedicel mostly brown; flagellum tinged with brown. Basal two labial palpomeres pale, distal three brown; membrane between palpomeres cream-colored; distal maxillary palpomere light brown, basal two cream-colored to tan.</p><p>Prothorax with brown, longitudinal stripes sublaterally, laterally; transverse furrow in posterior region, not reaching lateral margins; short, dark setae throughout. Mesothorax, metathorax with lighter, more diffuse brown markings. Measurements: head width: 1.3–1.4 mm; ratio head width : eye width: 2.4–2.6 : 1; prothorax width: 1.0 mm; prothorax length: 0.5–0.7 mm.</p><p>Forewing, hindwing moderately narrow, with well-rounded apices, robust venation; alar membrane clear, with light to dark brown suffusion adjacent to dark veins; stigma usually light brown, cloudy to opaque, with three to four black crossveins below, surrounded by dark brown fumose to solid marks; longitudinal and transverse veins with alternate creamy and dark markings (usually dark brown at intersections with crossveins and cream-colored between intersections); gradate veins, crossveins dark. Forewing 8.6–11.1 mm long, 2.8–3.8 mm wide (ratio, L : W = 2.9–3.1 : 1); height of tallest costal cell 0.6–0.8 mm (cell number 5–6); first intramedian cell ovate, 0.6–0.8 mm long; 8–9 radial cells (closed cells between R and <abbrev xmlns:xlink="http://www.w3.org/1999/xlink" xlink:title="Radial sector" id="ABBRID0EWZGK" xlink:type="simple">Rs</abbrev>); third gradate cell 0.6–1.2 mm long, 0.3–0.4 mm wide (ratio, L : W = 1.8–3.5 : 1); fourth gradate cell 0.8–0.9 mm long, 0.3 mm wide (ratio, L : W = 2.6–2.9 : 1); 3–4 Banksian cells (b cells), 4 b’ cells; 2–4 inner gradates, 3–5 outer gradates. Hindwing 7.7–9.7 mm long, 2.3–3.1 mm wide (ratio, L : W = 3.1–3.3 : 1), 8–9 radial cells, 3 b (Banksian) cells, 4 b’ cells, 2–4 inner gradates, 3–5 outer gradates.</p><p>Male. Abdomen with spiracles small (e.g., A7: spiracle diameter ~0.04x length of sternite); T9+ectoproct short, rounded posteriorly, with dorsal invagination deep, almost reaching anterior margin of T9, lateral margins of invagination straight to convex; callus cerci large, ovate, entire margin lightly sclerotized, sclerotization extending distally along posteroventral margin of segment; subanal plate small, delicate, with patch of one to eight irregularly placed setae. S8, S9 fused, fusion demarcated; dorsal margin with light sclerotization anteriorly, heavier throughout terminal ~1/5<sup>th</sup> of S8+9; terminal setae slightly robust, otherwise unmodified. Gonarcus with bridge slender, lateral apodemes slightly expanded, blunt, process on sides of lateral apodemes curved smoothly, perpendicularly (lateral view) and slightly inward (frontal view) from gonarcal arm; mediuncus long, narrow, with dorsal margin slightly bowed; gonosaccus distinctly bilobed, each lobe with large patch of robust gonosetae on enlarged bases – anterobasal gonosetae smaller, shorter, on smaller bases than posterodistal gonosetae; hypandrium internum U-shaped with arms bending outward distally, comes elongate, irregular.</p><p>Female. Spermatheca round, pillbox-shaped, velum obscured, invagination present but size not clear, spermathecal duct with U-shaped bend and curve; subgenitale with short knob-like protrusion.</p><fig id="F104" position="float" orientation="portrait"><label>Figure 104.</label><caption><p>
                  <italic><tp:taxon-name><tp:taxon-name-part taxon-name-part-type="genus" reg="Ungla">Ungla</tp:taxon-name-part> <tp:taxon-name-part taxon-name-part-type="species" reg="argentina">argentina</tp:taxon-name-part></tp:taxon-name></italic> (Navás): Variation in size, shape, coloration, venation of forewings and hindwings (Argentina; <bold>a</bold> Catamarca, male, <named-content xmlns:xlink="http://www.w3.org/1999/xlink" content-type="dwc:institutional_code" xlink:type="simple">CAS</named-content>; <bold>b</bold> Santiago del Rio, female, <named-content xmlns:xlink="http://www.w3.org/1999/xlink" content-type="dwc:institutional_code" xlink:type="simple">CAS</named-content>; <bold>c</bold> La Rioja, male, <named-content xmlns:xlink="http://www.w3.org/1999/xlink" content-type="dwc:institutional_code" xlink:type="simple">CAS</named-content>). Scale applies to all images.</p></caption><graphic xmlns:xlink="http://www.w3.org/1999/xlink" xlink:href="zookeys-674-001-g104.jpg" position="float" orientation="portrait" xlink:type="simple" id="oo_136243.jpg"/></fig><fig id="F105" position="float" orientation="portrait"><label>Figure 105.</label><caption><p>
                  <italic><tp:taxon-name><tp:taxon-name-part taxon-name-part-type="genus" reg="Ungla">Ungla</tp:taxon-name-part> <tp:taxon-name-part taxon-name-part-type="species" reg="argentina">argentina</tp:taxon-name-part></tp:taxon-name></italic> (Navás): Male abdomen, (<bold>a, b</bold>) segments A6-terminus, lateral (<bold>c</bold>) tergites T8 and T9+ectoproct, dorsal (<bold>d</bold>) fused sternites S8+9, ventral (<bold>e</bold>) terminus, dorsal (<bold>f</bold>) callus cerci. <bold>inv</bold> invaginated dorsal cleft in T9+ectoproct <bold>sp</bold> spiracle <bold>s.p.</bold> setose subanal plate <bold>S8+9</bold> fused eighth and ninth sternites <bold>T7</bold> seventh tergite <bold>T8</bold> eight tergite <bold>T9+e</bold> fused ninth tergite and ectoproct (Argentina; <bold>a, e, f</bold> Tucumán, <named-content xmlns:xlink="http://www.w3.org/1999/xlink" content-type="dwc:institutional_code" xlink:type="simple">CAS</named-content>; <bold>b, c, d</bold> Santiago del Estero, <named-content xmlns:xlink="http://www.w3.org/1999/xlink" content-type="dwc:institutional_code" xlink:type="simple">CAS</named-content>).</p></caption><graphic xmlns:xlink="http://www.w3.org/1999/xlink" xlink:href="zookeys-674-001-g105.jpg" position="float" orientation="portrait" xlink:type="simple" id="oo_136244.jpg"/></fig><fig id="F106" position="float" orientation="portrait"><label>Figure 106.</label><caption><p>
                  <italic><tp:taxon-name><tp:taxon-name-part taxon-name-part-type="genus" reg="Ungla">Ungla</tp:taxon-name-part> <tp:taxon-name-part taxon-name-part-type="species" reg="argentina">argentina</tp:taxon-name-part></tp:taxon-name></italic> (Navás): Male genitalia, (<bold>a</bold>) gonarcus, frontodorsal, attached dorsally to abdominal terminus via very short membrane (<bold>b</bold>) gonarcus, membranous attachment to T9+ectoproct, lateral (<bold>c</bold>) gonarcus, lateral, with hypandrium internum, frontal (<bold>d</bold>) gonarcus, frontodorsal (<bold>e</bold>) gonarcus, dorsal (<bold>f</bold>) gonarcus, posterior (<bold>g</bold>) hypandrium internum, frontal. <bold>c</bold> comes <bold>g</bold> gonarcus <bold>g.ap.</bold> gonarcal apodeme <bold>g.br.</bold> gonarcal bridge <bold>gsac</bold> gonosaccus <bold>h.i.</bold> hypandrium internum <bold>mu</bold> mediuncus <bold>pr</bold> unarticulated process on frontal margin of apodeme <bold>s.p.</bold> setose subanal plate <bold>T9+e</bold> fused ninth tergite and ectoproct (Argentina; <bold>a, b, g</bold> Tucumán, <named-content xmlns:xlink="http://www.w3.org/1999/xlink" content-type="dwc:institutional_code" xlink:type="simple">CAS</named-content>; <bold>c</bold> Catamarca, <named-content xmlns:xlink="http://www.w3.org/1999/xlink" content-type="dwc:institutional_code" xlink:type="simple">CAS</named-content>; <bold>d, e, f</bold> Santiago del Estero, <named-content xmlns:xlink="http://www.w3.org/1999/xlink" content-type="dwc:institutional_code" xlink:type="simple">CAS</named-content>).</p></caption><graphic xmlns:xlink="http://www.w3.org/1999/xlink" xlink:href="zookeys-674-001-g106.jpg" position="float" orientation="portrait" xlink:type="simple" id="oo_136246.jpg"/></fig></tp:treatment-sec><tp:treatment-sec sec-type="variation" id="SECID0EZ6GK"><title>Variation.</title><p>The clarity of the alternate white and dark markings on the wing veins is quite variable; white areas are often dull. Similarly, the size, shape, and prominence of the head and facial marks can also vary; occasionally the paired brown frontal marks are absent, but the mark on the vertex usually extends anteriorly between the scapes and onto the top of the frons.</p><p>We examined one particularly small male specimen (Argentina: La Rioja, Guadacol, 1–3 December 1983, Luis F. Pena, <named-content xmlns:xlink="http://www.w3.org/1999/xlink" content-type="dwc:institutional_code" xlink:type="simple">CAS</named-content>) that, based on abdominal features, we believe is <italic><tp:taxon-name><tp:taxon-name-part taxon-name-part-type="genus" reg="Ungla">U.</tp:taxon-name-part> <tp:taxon-name-part taxon-name-part-type="species" reg="argentina">argentina</tp:taxon-name-part></tp:taxon-name></italic>. However, it expresses very unusual features: extensive regions of white on the transverse veins, many R-<abbrev xmlns:xlink="http://www.w3.org/1999/xlink" xlink:title="Radial sector" id="ABBRID0EQAHK" xlink:type="simple">Rs</abbrev> crossveins missing (especially on the hindwing), and the presence of only one series of gradate veins (the distal series) on the hindwing. This specimen remains an enigma.</p></tp:treatment-sec><tp:treatment-sec sec-type="Larvae and biology" id="SECID0EUAHK"><title>Larvae and biology.</title><p>
              <xref ref-type="bibr" rid="B18">Monserrat and Freitas (2005)</xref> reported on some aspects of the developmental cycle and the third instar; most notably, they stated that the third instar carries debris, and eggs are laid in clusters. Unfortunately, voucher specimens for their study are not available. Thus, we cannot confirm the species identification for the report. Interestingly, the authors did not mention enlarged spiracles on the male abdomen (thus, this character could be consistent with <italic><tp:taxon-name><tp:taxon-name-part taxon-name-part-type="genus" reg="Ungla">U.</tp:taxon-name-part> <tp:taxon-name-part taxon-name-part-type="species" reg="argentina">argentina</tp:taxon-name-part></tp:taxon-name></italic>). However, the report does not indicate that there were markings on the forewing longitudinal veins that are typical of <italic><tp:taxon-name><tp:taxon-name-part taxon-name-part-type="genus" reg="Ungla">U.</tp:taxon-name-part> <tp:taxon-name-part taxon-name-part-type="species" reg="argentina">argentina</tp:taxon-name-part></tp:taxon-name></italic>. Thus, the identification of their specimens remains unconfirmed.</p></tp:treatment-sec><tp:treatment-sec sec-type="distribution" id="SECID0EUBHK"><title>Known distribution.</title><p>ARGENTINA (northwest to central east): Provinces of Buenos Aires (<xref ref-type="bibr" rid="B18">Monserrat and Freitas 2005</xref>), Catamarca, La Rioja, Salta, Santiago del Estero, Tucumán.</p></tp:treatment-sec><tp:treatment-sec sec-type="Specimens studied" id="SECID0E5BHK"><title>Specimens studied</title><p>(in addition to type). Argentina. <italic>Catamarca</italic>: Andalgalá, 24-XII-1971, D. J. Brothers, at light (1M, 1F, <named-content xmlns:xlink="http://www.w3.org/1999/xlink" content-type="dwc:institutional_code" xlink:type="simple">SEMC</named-content>); Ruta 46, 12 Km. O de Andalgalá, 28-III-2005, J. Torréns y P. Fidalgo, at light (1F, <named-content xmlns:xlink="http://www.w3.org/1999/xlink" content-type="dwc:institutional_code" xlink:type="simple">FSCA</named-content>). <italic>La Rioja</italic>: Famatina, 23-XI-1975, L. Stange (1F, <named-content xmlns:xlink="http://www.w3.org/1999/xlink" content-type="dwc:institutional_code" xlink:type="simple">IFML</named-content>); Guadacol, 1-3-XII-1983, L. E. Pena (1M, 6F, <named-content xmlns:xlink="http://www.w3.org/1999/xlink" content-type="dwc:institutional_code" xlink:type="simple">CAS</named-content>); Patquia, 600 m, XII-1957 (1F, <named-content xmlns:xlink="http://www.w3.org/1999/xlink" content-type="dwc:institutional_code" xlink:type="simple">CAS</named-content>). <italic>Salta</italic>: Cafayate, 1.I.1972, D. J. Brothers, at light (1F, <named-content xmlns:xlink="http://www.w3.org/1999/xlink" content-type="dwc:institutional_code" xlink:type="simple">SEMC</named-content>). <italic>Santiago del Estero</italic>: Choya, 9 – XI-1961 (1F, <named-content xmlns:xlink="http://www.w3.org/1999/xlink" content-type="dwc:institutional_code" xlink:type="simple">CAS</named-content>); El Pinto, XII-1956 (2F, <named-content xmlns:xlink="http://www.w3.org/1999/xlink" content-type="dwc:institutional_code" xlink:type="simple">CAS</named-content>); Fernandes, II-1957 (5F, 1M, <named-content xmlns:xlink="http://www.w3.org/1999/xlink" content-type="dwc:institutional_code" xlink:type="simple">CAS</named-content>). <italic>Tucumán</italic>: Amaicha, L. Stange, 20-XI-1966 (1M, <named-content xmlns:xlink="http://www.w3.org/1999/xlink" content-type="dwc:institutional_code" xlink:type="simple">FSCA</named-content>); 11 km. W. Las Cejas, 15-VIII – 22-IX-1963, L. Stange (1M, <named-content xmlns:xlink="http://www.w3.org/1999/xlink" content-type="dwc:institutional_code" xlink:type="simple">FSCA</named-content>).</p></tp:treatment-sec><ref-list><ref id="B20"><mixed-citation xmlns:xlink="http://www.w3.org/1999/xlink" xlink:type="simple">
          <person-group><name name-style="western"><surname>Navás</surname><given-names>L</given-names></name></person-group> (<year>1913</year>) <article-title>Crisópidos sudamericanos</article-title>. <source>Brotéria (Zoológica)</source> <volume>11</volume>: <fpage>73</fpage>–<lpage>104</lpage>, <fpage>149</fpage>–<lpage>168</lpage>.</mixed-citation></ref><ref id="B49"><mixed-citation xmlns:xlink="http://www.w3.org/1999/xlink" xlink:type="simple">
          <person-group><name name-style="western"><surname>Tjeder</surname><given-names>B</given-names></name></person-group> (<year>1966</year>) <article-title><tp:taxon-name><tp:taxon-name-part taxon-name-part-type="order">Neuroptera</tp:taxon-name-part></tp:taxon-name>-<tp:taxon-name><tp:taxon-name-part taxon-name-part-type="order">Planipennia</tp:taxon-name-part></tp:taxon-name>. The Lace-wings of Southern Africa. 5. Family <tp:taxon-name><tp:taxon-name-part taxon-name-part-type="family">Chrysopidae</tp:taxon-name-part></tp:taxon-name>.</article-title> In: <person-group><name name-style="western"><surname>Hanström</surname><given-names>B</given-names></name><name name-style="western"><surname>Brinck</surname><given-names>P</given-names></name><name name-style="western"><surname>Rudebec</surname><given-names>G</given-names></name></person-group> (<role>Eds</role>) <issue-title>South African Animal Life.</issue-title> <source>Vol. 12. Swedish Natural Science Research Council, Stockholm</source>, <fpage>228</fpage>–<lpage>534</lpage>.</mixed-citation></ref><ref id="B1"><mixed-citation xmlns:xlink="http://www.w3.org/1999/xlink" xlink:type="simple">
          <person-group><name name-style="western"><surname>Adams</surname><given-names>PA</given-names></name></person-group> (<year>1967</year>) <article-title>A review of the <tp:taxon-name><tp:taxon-name-part taxon-name-part-type="subfamily">Mesochrysinae</tp:taxon-name-part></tp:taxon-name> and <tp:taxon-name><tp:taxon-name-part taxon-name-part-type="subfamily">Nothochrysinae</tp:taxon-name-part></tp:taxon-name> (<tp:taxon-name><tp:taxon-name-part taxon-name-part-type="order">Neuroptera</tp:taxon-name-part></tp:taxon-name>: <tp:taxon-name><tp:taxon-name-part taxon-name-part-type="family">Chrysopidae</tp:taxon-name-part></tp:taxon-name>).</article-title> <source>Bulletin of the Museum of Comparative Zoology</source> <volume>135</volume>: <fpage>215</fpage>–<lpage>238</lpage>.</mixed-citation></ref><ref id="B45"><mixed-citation xmlns:xlink="http://www.w3.org/1999/xlink" xlink:type="simple">
          <person-group><name name-style="western"><surname>Stange</surname><given-names>LA</given-names></name></person-group> (<year>1967</year>) <article-title>Catálogo de <tp:taxon-name><tp:taxon-name-part taxon-name-part-type="order">Neuroptera</tp:taxon-name-part></tp:taxon-name> de Argentina y Uruguay.</article-title> <source>Acta Zoológica Lilloana</source> <volume>22</volume>: <fpage>5</fpage>–<lpage>87</lpage>.</mixed-citation></ref><ref id="B50"><mixed-citation xmlns:xlink="http://www.w3.org/1999/xlink" xlink:type="simple">
          <person-group><name name-style="western"><surname>Tjeder</surname><given-names>B</given-names></name></person-group> (<year>1971</year>) <article-title>Redescriptions and lectotype designations of some exotic <tp:taxon-name><tp:taxon-name-part taxon-name-part-type="family">Chrysopidae</tp:taxon-name-part></tp:taxon-name> (Neur.).</article-title> <source>Entomologica Scandinavica</source> <volume>2</volume>: <fpage>110</fpage>–<lpage>118</lpage>. <ext-link xlink:type="simple" ext-link-type="doi" xlink:href="10.1163/187631271X00121">https://doi.org/10.1163/187631271X00121</ext-link></mixed-citation></ref><ref id="B39"><mixed-citation xmlns:xlink="http://www.w3.org/1999/xlink" xlink:type="simple">
          <person-group><name name-style="western"><surname>Penny</surname><given-names>ND</given-names></name></person-group> (<year>1977</year>) [1978] <article-title>Lista de <tp:taxon-name><tp:taxon-name-part taxon-name-part-type="order">Megaloptera</tp:taxon-name-part></tp:taxon-name>, <tp:taxon-name><tp:taxon-name-part taxon-name-part-type="order">Neuroptera</tp:taxon-name-part></tp:taxon-name> e <tp:taxon-name><tp:taxon-name-part taxon-name-part-type="order">Raphidioptera</tp:taxon-name-part></tp:taxon-name> do México, América Central, ilhas Caraíbas e América do Sul</article-title>. <source>Acta Amazonica</source> <volume>7</volume>(<issue>4</issue>) (Suplemento): <fpage>1</fpage>–<lpage>61</lpage>.</mixed-citation></ref><ref id="B2"><mixed-citation xmlns:xlink="http://www.w3.org/1999/xlink" xlink:type="simple">
          <person-group><name name-style="western"><surname>Adams</surname><given-names>PA</given-names></name></person-group> (<year>1975</year>) <article-title>Status of the genera <italic><tp:taxon-name><tp:taxon-name-part taxon-name-part-type="genus">Ungla</tp:taxon-name-part></tp:taxon-name></italic> and <italic>Mallada</italic> Navás (<tp:taxon-name><tp:taxon-name-part taxon-name-part-type="order">Neuroptera</tp:taxon-name-part></tp:taxon-name>: <tp:taxon-name><tp:taxon-name-part taxon-name-part-type="family">Chrysopidae</tp:taxon-name-part></tp:taxon-name>).</article-title> <source>Psyche</source> <volume>82</volume>: <fpage>167</fpage>–<lpage>173</lpage>. <ext-link xlink:type="simple" ext-link-type="doi" xlink:href="10.1155/1975/62979">https://doi.org/10.1155/1975/62979</ext-link></mixed-citation></ref><ref id="B3"><mixed-citation xmlns:xlink="http://www.w3.org/1999/xlink" xlink:type="simple">
          <person-group><name name-style="western"><surname>Adams</surname><given-names>PA</given-names></name><name name-style="western"><surname>Penny</surname><given-names>ND</given-names></name></person-group> (<year>1985</year>) <article-title>[1987] <tp:taxon-name><tp:taxon-name-part taxon-name-part-type="order">Neuroptera</tp:taxon-name-part></tp:taxon-name> of the Amazon Basin. Part 11a. Introduction and <tp:taxon-name><tp:taxon-name-part taxon-name-part-type="tribe">Chrysopini</tp:taxon-name-part></tp:taxon-name>.</article-title> <source>Acta Amazonica</source> <volume>15</volume>: <fpage>413</fpage>–<lpage>479</lpage>. <ext-link xlink:type="simple" ext-link-type="doi" xlink:href="10.1590/1809-43921985153479">https://doi.org/10.1590/1809-43921985153479</ext-link></mixed-citation></ref><ref id="B4"><mixed-citation xmlns:xlink="http://www.w3.org/1999/xlink" xlink:type="simple">
          <person-group><name name-style="western"><surname>Adams</surname><given-names>PA</given-names></name><name name-style="western"><surname>Penny</surname><given-names>ND</given-names></name></person-group> (<year>1986</year>) <article-title>Faunal relations of Amazonian <tp:taxon-name><tp:taxon-name-part taxon-name-part-type="family">Chrysopidae</tp:taxon-name-part></tp:taxon-name>.</article-title> In: <person-group><name name-style="western"><surname>Gepp</surname><given-names>J</given-names></name><name name-style="western"><surname>Aspöck</surname><given-names>H</given-names></name><name name-style="western"><surname>Hölzel</surname><given-names>H</given-names></name></person-group> (<role>Eds</role>) <issue-title>Recent Research in Neuropterology.</issue-title> <source>Proceedings of the 2<sup>nd</sup> International Symposium on Neuropterology (21–23 August 1984, Hamburg, Germany; held in association with the XVII International Congress of Entomology). Privately printed, Graz, Austria</source>, <fpage>119</fpage>–<lpage>124</lpage>.</mixed-citation></ref><ref id="B37"><mixed-citation xmlns:xlink="http://www.w3.org/1999/xlink" xlink:type="simple">
          <person-group><name name-style="western"><surname>Oswald</surname><given-names>JD</given-names></name></person-group> (<year>2015</year>) <source><tp:taxon-name><tp:taxon-name-part taxon-name-part-type="superorder">Neuropterida</tp:taxon-name-part></tp:taxon-name> Species of the World. Version 4.0</source>. <ext-link xlink:type="simple" ext-link-type="uri" xlink:href="http://lacewing.tamu.edu/Species-Catalogue/">http://lacewing.tamu.edu/Species-Catalogue/</ext-link> [accessed on November 6, 2016]</mixed-citation></ref><ref id="B12"><mixed-citation xmlns:xlink="http://www.w3.org/1999/xlink" xlink:type="simple">
          <person-group><name name-style="western"><surname>Brooks</surname><given-names>SJ</given-names></name><name name-style="western"><surname>Barnard</surname><given-names>PC</given-names></name></person-group> (<year>1990</year>) <article-title>The green lacewings of the world: a generic review (<tp:taxon-name><tp:taxon-name-part taxon-name-part-type="order">Neuroptera</tp:taxon-name-part></tp:taxon-name>: <tp:taxon-name><tp:taxon-name-part taxon-name-part-type="family">Chrysopidae</tp:taxon-name-part></tp:taxon-name>).</article-title> <source>Bulletin of the British Museum of Natural History, Entomology</source> <volume>59</volume>: <fpage>117</fpage>–<lpage>286</lpage>.</mixed-citation></ref><ref id="B15"><mixed-citation xmlns:xlink="http://www.w3.org/1999/xlink" xlink:type="simple">
          <person-group><name name-style="western"><surname>González Olazo</surname><given-names>EV</given-names></name></person-group> (<year>1996</year>) <article-title>Catálogo de los tipos de <tp:taxon-name><tp:taxon-name-part taxon-name-part-type="order">Neuroptera</tp:taxon-name-part></tp:taxon-name> (<tp:taxon-name><tp:taxon-name-part taxon-name-part-type="class">Insecta</tp:taxon-name-part></tp:taxon-name>: <tp:taxon-name><tp:taxon-name-part taxon-name-part-type="superorder">Holometabola</tp:taxon-name-part></tp:taxon-name>) depositados em colecciones argentinas.</article-title> <source>Acta Zoológica Lilloana</source> <volume>43</volume>: <fpage>373</fpage>–<lpage>391</lpage>.</mixed-citation></ref><ref id="B18"><mixed-citation xmlns:xlink="http://www.w3.org/1999/xlink" xlink:type="simple">
          <person-group><name name-style="western"><surname>Monserrat</surname><given-names>VJ</given-names></name><name name-style="western"><surname>Freitas</surname><given-names>S</given-names></name></person-group> (<year>2005</year>) <article-title>Contribución al conocimiento de los crisópidos de Coquimbo, Patagonia y Tierra del Fuego (Argentina, Chile) (<tp:taxon-name><tp:taxon-name-part taxon-name-part-type="class">Insecta</tp:taxon-name-part></tp:taxon-name>, <tp:taxon-name><tp:taxon-name-part taxon-name-part-type="order">Neuroptera</tp:taxon-name-part></tp:taxon-name>, <tp:taxon-name><tp:taxon-name-part taxon-name-part-type="family">Chrysopidae</tp:taxon-name-part></tp:taxon-name>).</article-title> <source>Graellsia</source> <volume>61</volume>: <fpage>163</fpage>–<lpage>179</lpage>. <ext-link xlink:type="simple" ext-link-type="doi" xlink:href="10.3989/graellsia.2005.v61.i2.18">https://doi.org/10.3989/graellsia.2005.v61.i2.18</ext-link></mixed-citation></ref><ref id="B13"><mixed-citation xmlns:xlink="http://www.w3.org/1999/xlink" xlink:type="simple">
          <person-group><name name-style="western"><surname>Freitas</surname><given-names>S</given-names></name></person-group> (<year>2007</year>) <article-title>Ocorrência de <italic><tp:taxon-name><tp:taxon-name-part taxon-name-part-type="genus">Ungla</tp:taxon-name-part></tp:taxon-name></italic> Navás (<tp:taxon-name><tp:taxon-name-part taxon-name-part-type="order">Neuroptera</tp:taxon-name-part></tp:taxon-name>, <tp:taxon-name><tp:taxon-name-part taxon-name-part-type="family">Chrysopidae</tp:taxon-name-part></tp:taxon-name>) no Brasil e descrição de nova espécie.</article-title> <source>Revista Brasileira de Entomologia</source> <volume>51</volume>: <fpage>413</fpage>–<lpage>415</lpage>. <ext-link xlink:type="simple" ext-link-type="doi" xlink:href="10.1590/S0085-56262007000400004">https://doi.org/10.1590/S0085-56262007000400004</ext-link></mixed-citation></ref><ref id="B16"><mixed-citation xmlns:xlink="http://www.w3.org/1999/xlink" xlink:type="simple">
          <person-group><name name-style="western"><surname>Legrand</surname><given-names>J</given-names></name><name name-style="western"><surname>Tauber</surname><given-names>CA</given-names></name><name name-style="western"><surname>Albuquerque</surname><given-names>GS</given-names></name><name name-style="western"><surname>Tauber</surname><given-names>MJ</given-names></name></person-group> (<year>2008</year>) <article-title>[2009] Navás types and non-type specimens of <tp:taxon-name><tp:taxon-name-part taxon-name-part-type="family">Chrysopidae</tp:taxon-name-part></tp:taxon-name> in the MNHN, Paris (<tp:taxon-name><tp:taxon-name-part taxon-name-part-type="order">Neuroptera</tp:taxon-name-part></tp:taxon-name>). Revue Française d’Entomologie (N.S.</article-title> <source>)</source> <volume>30</volume>: <fpage>103</fpage>–<lpage>183</lpage>.</mixed-citation></ref><ref id="B47"><mixed-citation xmlns:xlink="http://www.w3.org/1999/xlink" xlink:type="simple">
          <person-group><name name-style="western"><surname>Tauber</surname><given-names>CA</given-names></name><name name-style="western"><surname>Tauber</surname><given-names>MJ</given-names></name><name name-style="western"><surname>Albuquerque</surname><given-names>GS</given-names></name></person-group> (<year>2014</year>) <article-title>Debris-carrying in larval <tp:taxon-name><tp:taxon-name-part taxon-name-part-type="family">Chrysopidae</tp:taxon-name-part></tp:taxon-name>: unraveling its evolutionary history</article-title>. <source>Annals of the Entomological Society of America</source> <volume>107</volume>: <fpage>295</fpage>–<lpage>314</lpage>, supplementary material. <ext-link xlink:type="simple" ext-link-type="doi" xlink:href="10.1603/AN13163">https://doi.org/10.1603/AN13163</ext-link></mixed-citation></ref></ref-list></tp:taxon-treatment>
