# Supplementary material for: Revision of the Neotropical green lacewing genus Ungla (Neuroptera, Chrysopidae)
Source: Zookeys. 2017 May 16;(674):1–188. doi: 10.3897/zookeys.674.11435 (PMC5523201; doi:10.3897/zookeys.674.11435)
Supplement: XML Treatment for Ungla chacranella [file zookeys.674.11435-treatment21.xml]

<!DOCTYPE tp:taxon-treatment
  PUBLIC "-//TaxonX//DTD Taxonomic Treatment Publishing DTD v0 20100105//EN" "tax-treatment-NSO.dtd">
<tp:taxon-treatment xmlns:tp="http://www.plazi.org/taxpub"><tp:treatment-meta><kwd-group><label>Taxon classification</label><kwd><named-content xmlns:xlink="http://www.w3.org/1999/xlink" content-type="kingdom">Animalia</named-content></kwd><kwd><named-content xmlns:xlink="http://www.w3.org/1999/xlink" content-type="order">Neuroptera</named-content></kwd><kwd><named-content xmlns:xlink="http://www.w3.org/1999/xlink" content-type="family">Chrysopidae</named-content></kwd></kwd-group><mixed-citation publication-type="journal"><person-group><name><surname>Tauber</surname><given-names>Catherine A.</given-names></name><name><surname>Sosa</surname><given-names>Francisco</given-names></name><name><surname>Albuquerque</surname><given-names>Gilberto S.</given-names></name><name><surname>Tauber</surname><given-names>Maurice J.</given-names></name></person-group><article-title>Revision of the Neotropical green lacewing genus <italic><tp:taxon-name><tp:taxon-name-part taxon-name-part-type="genus" reg="Ungla">Ungla</tp:taxon-name-part></tp:taxon-name></italic> (<tp:taxon-name><tp:taxon-name-part taxon-name-part-type="order">Neuroptera</tp:taxon-name-part></tp:taxon-name>, <tp:taxon-name><tp:taxon-name-part taxon-name-part-type="family">Chrysopidae</tp:taxon-name-part></tp:taxon-name>)</article-title><source>Zookeys</source><day>16</day><month>5</month><year>2017</year><volume>2017</volume><issue>674</issue><fpage>1</fpage><lpage>188</lpage><pub-id pub-id-type="doi">10.3897/zookeys.674.11435</pub-id></mixed-citation></tp:treatment-meta><tp:nomenclature><tp:taxon-name>
              <tp:taxon-name-part taxon-name-part-type="genus" reg="Ungla">Ungla</tp:taxon-name-part>
              <tp:taxon-name-part taxon-name-part-type="species" reg="chacranella">chacranella</tp:taxon-name-part>
            </tp:taxon-name><tp:taxon-authority>(Banks, 1915)</tp:taxon-authority><tp:taxon-status xmlns:xlink="http://www.w3.org/1999/xlink" xlink:type="simple">comb. n.</tp:taxon-status><xref ref-type="fig" rid="F107">Figs 107</xref><xref ref-type="fig" rid="F108">, 108</xref><xref ref-type="fig" rid="F109">, 109</xref><xref ref-type="fig" rid="F110">, 110</xref><xref ref-type="fig" rid="F111">, 111</xref><xref ref-type="fig" rid="F112">, 112</xref><xref ref-type="fig" rid="F113">, 113</xref><xref ref-type="fig" rid="F114">, 114</xref><xref ref-type="fig" rid="F115">, 115</xref><xref ref-type="fig" rid="F116">, 116</xref><xref ref-type="fig" rid="F117">, 117</xref><xref ref-type="fig" rid="F118">, 118</xref><xref ref-type="fig" rid="F119">, 119</xref><tp:nomenclature-citation-list><tp:nomenclature-citation><tp:taxon-name>
                  <tp:taxon-name-part taxon-name-part-type="genus" reg="Chrysopa">Chrysopa</tp:taxon-name-part> <tp:taxon-name-part taxon-name-part-type="species" reg="chacranella">chacranella</tp:taxon-name-part></tp:taxon-name><comment>Banks, 1915. <italic>Proc. Acad. Nat. Sci. Philadelphia</italic> (“1914-1915”) 66: 626; “Chacra di Coria, Argentine, 26 February (Jensen-Haarup)”. <xref ref-type="bibr" rid="B39">Penny 1977</xref>: 17 (list); <xref ref-type="bibr" rid="B12">Brooks and Barnard 1990</xref>: 279 [list, as “ ‘<tp:taxon-name><tp:taxon-name-part taxon-name-part-type="genus" reg="Chrysopa">Chrysopa</tp:taxon-name-part></tp:taxon-name>’ incertae sedis (? <tp:taxon-name><tp:taxon-name-part taxon-name-part-type="genus" reg="Ungla">Ungla</tp:taxon-name-part></tp:taxon-name>”)]; <xref ref-type="bibr" rid="B37">Oswald 2015</xref> (catalog). <bold>Holotype</bold> (Figs <xref ref-type="fig" rid="F107">107</xref>, <xref ref-type="fig" rid="F108">108</xref>). <named-content xmlns:xlink="http://www.w3.org/1999/xlink" content-type="dwc:institutional_code" xlink:type="simple">MCZ</named-content>, female (examined). Banks did not mention more than one specimen, and the single specimen in the collection is labeled as the type in Banks’ hand. We consider it to be the holotype by original designation. The type locality, Chacras de Coria, is in the northeastern region of Argentina: Province of Mendoza, Luján de Cuyo (~900 m). <bold>Support for generic placement.</bold> The <tp:taxon-name><tp:taxon-name-part taxon-name-part-type="genus" reg="Chrysopa">C.</tp:taxon-name-part> <tp:taxon-name-part taxon-name-part-type="species" reg="chacranella">chacranella</tp:taxon-name-part></tp:taxon-name> type specimen expresses the external and internal generic level features that characterize <tp:taxon-name><tp:taxon-name-part taxon-name-part-type="genus" reg="Ungla">Ungla</tp:taxon-name-part></tp:taxon-name>.</comment></tp:nomenclature-citation><tp:nomenclature-citation><tp:taxon-name>
                  <tp:taxon-name-part taxon-name-part-type="genus" reg="Chrysopa">Chrysopa</tp:taxon-name-part> <tp:taxon-name-part taxon-name-part-type="species" reg="mendocensis">mendocensis</tp:taxon-name-part></tp:taxon-name><comment>Navás, 1918. <italic>Physis, Rev. Soc. Argentina Cienc. nat</italic>. 4: 85–86; “Mendoza, BRUCH (Mus. de La Plata)”. <xref ref-type="bibr" rid="B45">Stange 1967</xref>: 36 (catalog); <xref ref-type="bibr" rid="B39">Penny 1977</xref>: 19 (list); <xref ref-type="bibr" rid="B12">Brooks and Barnard (1990</xref>: 280, list, as “ ‘<tp:taxon-name><tp:taxon-name-part taxon-name-part-type="genus" reg="Chrysopa">Chrysopa</tp:taxon-name-part></tp:taxon-name>’ incertae sedis”); <xref ref-type="bibr" rid="B15">González Olazo 1996</xref>: 380 (catalog, as <tp:taxon-name><tp:taxon-name-part taxon-name-part-type="genus" reg="Ungla">Ungla</tp:taxon-name-part></tp:taxon-name> sp.); <xref ref-type="bibr" rid="B37">Oswald (2015</xref>, as <tp:taxon-name><tp:taxon-name-part taxon-name-part-type="genus" reg="Chrysopa">Chrysopa</tp:taxon-name-part></tp:taxon-name>). <bold>syn. n. Lectotype</bold> (Fig. <xref ref-type="fig" rid="F109">109</xref>). <abbrev xmlns:xlink="http://www.w3.org/1999/xlink" content-type="institution" xlink:title="Museo de la Plata, La Plata, Buenos Aires, Argentina" id="ABBRID0ECLHK" xlink:type="simple">MLPA</abbrev>, sex unknown (examined). Navás did not mention how many specimens he used to make the original description. Both <xref ref-type="bibr" rid="B45">Stange (1967</xref>: 36) and <xref ref-type="bibr" rid="B15">González Olazo 1996</xref>: 380) reported that the type was in the <abbrev xmlns:xlink="http://www.w3.org/1999/xlink" content-type="institution" xlink:title="Museo de la Plata, La Plata, Buenos Aires, Argentina" id="ABBRID0EPLHK" xlink:type="simple">MLPA</abbrev>, and González Olazo noted that the abdomen was missing. Also, <xref ref-type="bibr" rid="B15">González Olazo (1996</xref>: 380) identified the specimen as a species of <tp:taxon-name><tp:taxon-name-part taxon-name-part-type="genus" reg="Ungla">Ungla</tp:taxon-name-part></tp:taxon-name>. To help stabilize the nomenclature of the genus, this specimen, with labels as in Fig. <xref ref-type="fig" rid="F109">109</xref> and abdomen missing, is designated as the lectotype (des. CAT). <bold>Support for synonymy.</bold> We base our synonymy of <tp:taxon-name><tp:taxon-name-part taxon-name-part-type="genus" reg="Chrysopa">C.</tp:taxon-name-part> <tp:taxon-name-part taxon-name-part-type="species" reg="mendocensis">mendocensis</tp:taxon-name-part></tp:taxon-name> with <tp:taxon-name><tp:taxon-name-part taxon-name-part-type="genus" reg="Ungla">U.</tp:taxon-name-part> <tp:taxon-name-part taxon-name-part-type="species" reg="chacranella">chacranella</tp:taxon-name-part></tp:taxon-name> on the shape and venation of the wings and the overall external features of the type. First, although <xref ref-type="bibr" rid="B23">Navás (1918)</xref> in his description of <tp:taxon-name><tp:taxon-name-part taxon-name-part-type="genus" reg="Chrysopa">C.</tp:taxon-name-part> <tp:taxon-name-part taxon-name-part-type="species" reg="mendocensis">mendocensis</tp:taxon-name-part></tp:taxon-name> stated that three veins in the subcostal area are black, we and Adams (unpublished notes) found that all the veins, including the subcostals, are green. Totally green venation is typical of <tp:taxon-name><tp:taxon-name-part taxon-name-part-type="genus" reg="Ungla">U.</tp:taxon-name-part> <tp:taxon-name-part taxon-name-part-type="species" reg="chacranella">chacranella</tp:taxon-name-part></tp:taxon-name>. Second, the head and facial coloration, markings, size, etc. of the <tp:taxon-name><tp:taxon-name-part taxon-name-part-type="genus" reg="Chrysopa">C.</tp:taxon-name-part> <tp:taxon-name-part taxon-name-part-type="species" reg="mendocensis">mendocensis</tp:taxon-name-part></tp:taxon-name> type are indistinguishable from those of <tp:taxon-name><tp:taxon-name-part taxon-name-part-type="genus" reg="Ungla">U.</tp:taxon-name-part> <tp:taxon-name-part taxon-name-part-type="species" reg="chacranella">chacranella</tp:taxon-name-part></tp:taxon-name>. Similarly, because of the above features, we disregarded González Olazo’s label of “<tp:taxon-name><tp:taxon-name-part taxon-name-part-type="genus" reg="Ungla">Ungla</tp:taxon-name-part> <tp:taxon-name-part taxon-name-part-type="species" reg="argentina">argentina</tp:taxon-name-part></tp:taxon-name> (Navás)” on the type specimen.</comment></tp:nomenclature-citation><tp:nomenclature-citation><tp:taxon-name>
                  <tp:taxon-name-part taxon-name-part-type="genus" reg="Chrysopa">Chrysopa</tp:taxon-name-part> <tp:taxon-name-part taxon-name-part-type="species" reg="plesia">plesia</tp:taxon-name-part></tp:taxon-name><comment>Navás, 1918. <italic>Rev. Soc. Arg. Cienc. nat.</italic>, 4: 86-87; “Mendoza, BRUCH (Mus. de La Plata)”. <xref ref-type="bibr" rid="B45">Stange 1967</xref>: 36 (catalog); <xref ref-type="bibr" rid="B39">Penny 1977</xref>: 20 (list); <xref ref-type="bibr" rid="B12">Brooks and Barnard 1990</xref>: 280 (list, as “ ‘<tp:taxon-name><tp:taxon-name-part taxon-name-part-type="genus" reg="Chrysopa">Chrysopa</tp:taxon-name-part></tp:taxon-name>’ incertae sedis”); <xref ref-type="bibr" rid="B15">González Olazo 1996</xref>: 380 (catalog, synonymy with <tp:taxon-name><tp:taxon-name-part taxon-name-part-type="genus" reg="Ungla">U.</tp:taxon-name-part> <tp:taxon-name-part taxon-name-part-type="species" reg="argentina">argentina</tp:taxon-name-part></tp:taxon-name>); <xref ref-type="bibr" rid="B37">Oswald 2015</xref> (catalog). <bold>syn n. Lectotype</bold> (Fig. <xref ref-type="fig" rid="F110">110</xref>). <abbrev xmlns:xlink="http://www.w3.org/1999/xlink" content-type="institution" xlink:title="Museo de la Plata, La Plata, Buenos Aires, Argentina" id="ABBRID0EHQHK" xlink:type="simple">MLPA</abbrev>, male (examined). Head missing, genitalia in a vial with glycerine. <xref ref-type="bibr" rid="B45">Stange (1967</xref>: 36) reported a male, and <xref ref-type="bibr" rid="B15">González Olazo (1996</xref>: 380) reported <!--PageBreak-->a single specimen (sex unspecified). We examined the external features briefly and the abdomen in detail. The locality data are as reported in the original description, and the identification label is in Navás’ hand. The specimen carries an additional identification label (<tp:taxon-name><tp:taxon-name-part taxon-name-part-type="genus" reg="Ungla">Ungla</tp:taxon-name-part> <tp:taxon-name-part taxon-name-part-type="species" reg="argentina">argentina</tp:taxon-name-part></tp:taxon-name>) by González Olazo (Fig. <xref ref-type="fig" rid="F110">110a</xref>). Here, this specimen is designated as the lectotype of <tp:taxon-name><tp:taxon-name-part taxon-name-part-type="genus" reg="Chrysopa">C.</tp:taxon-name-part> <tp:taxon-name-part taxon-name-part-type="species" reg="plesia">plesia</tp:taxon-name-part></tp:taxon-name> (des. CAT). <bold>Support for synonymy.</bold> Adams’ (unpublished notes) stated that this specimen resembles “<tp:taxon-name><tp:taxon-name-part taxon-name-part-type="genus" reg="Chrysopa">C.</tp:taxon-name-part> <tp:taxon-name-part taxon-name-part-type="species" reg="binaria">binaria</tp:taxon-name-part></tp:taxon-name>” (now a synonym of <tp:taxon-name><tp:taxon-name-part taxon-name-part-type="genus" reg="Ungla">U.</tp:taxon-name-part> <tp:taxon-name-part taxon-name-part-type="species" reg="confraterna">confraterna</tp:taxon-name-part></tp:taxon-name>). However, he noted several differences; for example, he considered the venation to be paler than that of “<tp:taxon-name><tp:taxon-name-part taxon-name-part-type="genus" reg="Chrysopa">C.</tp:taxon-name-part> <tp:taxon-name-part taxon-name-part-type="species" reg="binaria">binaria</tp:taxon-name-part></tp:taxon-name>”, and he noted that the vertex of the <tp:taxon-name><tp:taxon-name-part taxon-name-part-type="genus" reg="Chrysopa">C.</tp:taxon-name-part> <tp:taxon-name-part taxon-name-part-type="species" reg="plesia">plesia</tp:taxon-name-part></tp:taxon-name> type has a pair of reddish marks posterolaterally, which are not present on the <tp:taxon-name><tp:taxon-name-part taxon-name-part-type="genus" reg="Chrysopa">C.</tp:taxon-name-part> <tp:taxon-name-part taxon-name-part-type="species" reg="binaria">binaria</tp:taxon-name-part></tp:taxon-name> type. It is surprising that he made no mention of the enlarged abdominal spiracles, which are prominent on the <tp:taxon-name><tp:taxon-name-part taxon-name-part-type="genus" reg="Chrysopa">C.</tp:taxon-name-part> <tp:taxon-name-part taxon-name-part-type="species" reg="plesia">plesia</tp:taxon-name-part></tp:taxon-name> type. All of the above features [pale wing venation, reddish marks on vertex, and large abdominal spiracles (males)] are typical of <tp:taxon-name><tp:taxon-name-part taxon-name-part-type="genus" reg="Ungla">U.</tp:taxon-name-part> <tp:taxon-name-part taxon-name-part-type="species" reg="chacranella">chacranella</tp:taxon-name-part></tp:taxon-name>.</comment></tp:nomenclature-citation><tp:nomenclature-citation><tp:taxon-name>
                  <tp:taxon-name-part taxon-name-part-type="genus" reg="Chrysopa">Chrysopa</tp:taxon-name-part> <tp:taxon-name-part taxon-name-part-type="species" reg="metanotalis">metanotalis</tp:taxon-name-part></tp:taxon-name><comment>Navás, 1924. <italic>Rev. Chil. Hist. nat.</italic> 27: 114 (“1923”); “República Argentina: Hualfín (Catamarca), 20 de Diciembre de 1921 (col. Bruch)”. <xref ref-type="bibr" rid="B45">Stange 1967</xref>: 36 (catalog); <xref ref-type="bibr" rid="B39">Penny 1977</xref>: 19 (list); <xref ref-type="bibr" rid="B12">Brooks and Barnard 1990</xref>: 280 (list, as “ ‘<tp:taxon-name><tp:taxon-name-part taxon-name-part-type="genus" reg="Chrysopa">Chrysopa</tp:taxon-name-part></tp:taxon-name>’ incertae sedis”); <xref ref-type="bibr" rid="B15">González Olazo 1996</xref>: 380 (catalog, as <tp:taxon-name><tp:taxon-name-part taxon-name-part-type="genus" reg="Ungla">Ungla</tp:taxon-name-part></tp:taxon-name> sp.); <xref ref-type="bibr" rid="B37">Oswald (2015</xref>, as <tp:taxon-name><tp:taxon-name-part taxon-name-part-type="genus" reg="Chrysopa">Chrysopa</tp:taxon-name-part></tp:taxon-name>). <bold>syn n. Lectotype</bold> (Figs <xref ref-type="fig" rid="F111">111</xref>, <xref ref-type="fig" rid="F112">112</xref>). <named-content xmlns:xlink="http://www.w3.org/1999/xlink" content-type="dwc:institutional_code" xlink:type="simple">MACN</named-content>, male (examined). <xref ref-type="bibr" rid="B15">González Olazo (1996</xref>: 380) recognized the type as a species of <tp:taxon-name><tp:taxon-name-part taxon-name-part-type="genus" reg="Ungla">Ungla</tp:taxon-name-part></tp:taxon-name>, and he attached an “<tp:taxon-name><tp:taxon-name-part taxon-name-part-type="genus" reg="Ungla">Ungla</tp:taxon-name-part> <tp:taxon-name-part taxon-name-part-type="species" reg="argentina">argentina</tp:taxon-name-part></tp:taxon-name>” identification label to the specimen, but he did not formalize the synonymy. To help stabilize the nomenclature of the genus, here this specimen is designated as the lectotype of <tp:taxon-name><tp:taxon-name-part taxon-name-part-type="genus" reg="Chrysopa">C.</tp:taxon-name-part> <tp:taxon-name-part taxon-name-part-type="species" reg="metanotalis">metanotalis</tp:taxon-name-part></tp:taxon-name> (des. CAT). The type locality, Hualfín, is in northeastern Argentina: Belén, Catamarca (~1850 m). <bold>Support for synonymy.</bold> Unlike <xref ref-type="bibr" rid="B27">Navás (1923)</xref> in his original description, we did not observe dark cross veins on the wings; they were pale as in <tp:taxon-name><tp:taxon-name-part taxon-name-part-type="genus" reg="Ungla">U.</tp:taxon-name-part> <tp:taxon-name-part taxon-name-part-type="species" reg="chacranella">chacranella</tp:taxon-name-part></tp:taxon-name>. We <!--PageBreak-->base the synonymy on the shared head and metanotal markings, similarities in the wings (size, shape, venation, and pale veins), the enlarged abdominal spiracles, and the male genitalia.</comment></tp:nomenclature-citation><tp:nomenclature-citation><tp:taxon-name>
                  <tp:taxon-name-part taxon-name-part-type="genus" reg="Chrysopa">Chrysopa</tp:taxon-name-part> <tp:taxon-name-part taxon-name-part-type="species" reg="villica">villica</tp:taxon-name-part></tp:taxon-name><comment>Navás, 1929. <italic>Rev. Soc. Entomol. Arg.</italic> 2: 222; “República Argentina; La Granja, Alta Gracia, 30 de febrero de 1924. Col. Bruch”. <xref ref-type="bibr" rid="B45">Stange 1967</xref>: 38 (catalog); <xref ref-type="bibr" rid="B39">Penny 1977</xref>: 21 (list); <xref ref-type="bibr" rid="B12">Brooks and Barnard 1990</xref>: 280 (list, as “ ‘<tp:taxon-name><tp:taxon-name-part taxon-name-part-type="genus" reg="Chrysopa">Chrysopa</tp:taxon-name-part></tp:taxon-name>’ incertae sedis”); <xref ref-type="bibr" rid="B37">Oswald (2015</xref>, as <tp:taxon-name><tp:taxon-name-part taxon-name-part-type="genus" reg="Chrysopa">Chrysopa</tp:taxon-name-part></tp:taxon-name>). <bold>syn n. Lectotype</bold> (Figs <xref ref-type="fig" rid="F113">113</xref>, <xref ref-type="fig" rid="F114">114</xref>). <named-content xmlns:xlink="http://www.w3.org/1999/xlink" content-type="dwc:institutional_code" xlink:type="simple">MACN</named-content>, male (examined). <xref ref-type="bibr" rid="B45">Stange (1967</xref>: 38) and Adams (unpublished notes) reported that a type, from the province of Córdoba, is in the <named-content xmlns:xlink="http://www.w3.org/1999/xlink" content-type="dwc:institutional_code" xlink:type="simple">MACN</named-content>; to stabilize the nomenclature of the genus, here this specimen is designated as the lectotype of <tp:taxon-name><tp:taxon-name-part taxon-name-part-type="genus" reg="Chrysopa">C.</tp:taxon-name-part> <tp:taxon-name-part taxon-name-part-type="species" reg="villica">villica</tp:taxon-name-part></tp:taxon-name> (des. CAT). When we examined the specimen (a male), parts of the abdomen were cleared and in a vial of glycerine; unfortunately, the genitalia had been lost sometime after Adams examined the specimen. [Apparently <xref ref-type="bibr" rid="B45">Stange’s (1967</xref>: 38) note of the type as a female is in error.] The original description mentions both La Granja and Alta Gracia as the type locality, and the type bears a label with these same two localities. Both places are in the Province of Córdoba, within ~73 km of each other: La Granja is a town in the Department of Columbus (~730 m), and Alta Gracia is a city in the Department of Santa Maria (~550 m). <bold>Support for synonymy.</bold> We based the synonymy on our examination of the external features of the type and the structures that are present on what remains of the abdomen, supplemented with Adams’ unpublished notes on the genitalia.</comment></tp:nomenclature-citation></tp:nomenclature-citation-list></tp:nomenclature><tp:treatment-sec sec-type="diagnosis" id="SECID0E4ZHK"><title>Diagnosis.</title><p>Adults of <italic><tp:taxon-name><tp:taxon-name-part taxon-name-part-type="genus" reg="Ungla">U.</tp:taxon-name-part> <tp:taxon-name-part taxon-name-part-type="species" reg="chacranella">chacranella</tp:taxon-name-part></tp:taxon-name></italic> are distinguished by the following external features: dark brown to black genal marks; antenna, including pedicel, pale, without dark ring; wing veins, including crossveins and gradates, light green (an occasional anal vein may appear light brown to brown); wings relatively wide, with rounded to subacute tips.</p><!--PageBreak--><p>Several series of specimens in the <named-content xmlns:xlink="http://www.w3.org/1999/xlink" content-type="dwc:institutional_code" xlink:type="simple">CAS</named-content> and <named-content xmlns:xlink="http://www.w3.org/1999/xlink" content-type="dwc:institutional_code" xlink:type="simple">FSCA</named-content> allowed us to associate males and females of this species. Males have abdominal spiracles greatly enlarged; S8+9 elongate, broad (ventral view), shallow, protruding well beyond T9+<abbrev xmlns:xlink="http://www.w3.org/1999/xlink" xlink:title="ectoproct" id="ABBRID0E21HK" xlink:type="simple">ect</abbrev> (lateral view); tip of S8+9 with flanged terminal setae; gonarcus with narrow bridge (dorsal view), slender apodemes with long, digitiform mesal process, elongate, narrow mediuncus, gonosaccus bilobed, each lobe with field of robust, widely spaced, terminally bent, gonosetae with large chalazae. The female has spermatheca with a large velum, small invagination; spermathecal duct elongate, curved without tight coils; and subgenitale (ventral view) short, stubby, and with well rounded, separated lobes.</p><!--PageBreak--><p>This species resembles <italic><tp:taxon-name><tp:taxon-name-part taxon-name-part-type="genus" reg="Ungla">U.</tp:taxon-name-part> <tp:taxon-name-part taxon-name-part-type="species" reg="confraterna">confraterna</tp:taxon-name-part></tp:taxon-name></italic>. However, <italic><tp:taxon-name><tp:taxon-name-part taxon-name-part-type="genus" reg="Ungla">U.</tp:taxon-name-part> <tp:taxon-name-part taxon-name-part-type="species" reg="confraterna">confraterna</tp:taxon-name-part></tp:taxon-name></italic> has at least some dark crossveins and slightly acute wing tips. Males of <italic><tp:taxon-name><tp:taxon-name-part taxon-name-part-type="genus" reg="Ungla">U.</tp:taxon-name-part> <tp:taxon-name-part taxon-name-part-type="species" reg="confraterna">confraterna</tp:taxon-name-part></tp:taxon-name></italic> also lack the enlarged spiracles, and the dorsal (mesal) portion of the gonarcal bridge is robust and relatively straight, whereas in <italic><tp:taxon-name><tp:taxon-name-part taxon-name-part-type="genus" reg="Ungla">U.</tp:taxon-name-part> <tp:taxon-name-part taxon-name-part-type="species" reg="chacranella">chacranella</tp:taxon-name-part></tp:taxon-name></italic> males the spiracles are greatly enlarged and the gonarcal bridge is slender and more rounded dorsally.</p><fig id="F107" position="float" orientation="portrait"><label>Figure 107.</label><caption><p>
                  <italic><tp:taxon-name><tp:taxon-name-part taxon-name-part-type="genus" reg="Chrysopa">Chrysopa</tp:taxon-name-part> <tp:taxon-name-part taxon-name-part-type="species" reg="chacranella">chacranella</tp:taxon-name-part></tp:taxon-name></italic> Banks: Features, (<bold>a</bold>) head, dorsal (<bold>b</bold>) head, frontal (<bold>c</bold>) head, prothorax, lateral (<bold>d</bold>) labels (<bold>e</bold>) prothorax, mesothorax, dorsal (<bold>f</bold>) head, thorax, frontolateral (<bold>g</bold>) antenna (<bold>h</bold>) metathorax, dorsal (<bold>i</bold>) wings (Mendoza, Chacras de Coria, holotype, female, <named-content xmlns:xlink="http://www.w3.org/1999/xlink" content-type="dwc:institutional_code" xlink:type="simple">MCZ</named-content>).</p></caption><graphic xmlns:xlink="http://www.w3.org/1999/xlink" xlink:href="zookeys-674-001-g107.jpg" position="float" orientation="portrait" xlink:type="simple" id="oo_136248.jpg"/></fig><fig id="F108" position="float" orientation="portrait"><label>Figure 108.</label><caption><p>
                  <italic><tp:taxon-name><tp:taxon-name-part taxon-name-part-type="genus" reg="Chrysopa">Chrysopa</tp:taxon-name-part> <tp:taxon-name-part taxon-name-part-type="species" reg="chacranella">chacranella</tp:taxon-name-part></tp:taxon-name></italic> Banks: Female abdomen and genitalia, (<bold>a</bold>) segments A7-terminus, lateral (<bold>b</bold>) terminalia, lateral (<bold>c</bold>) transverse sclerite with ridged striations (internal to gonapophyses laterales) (<bold>d</bold>) spermatheca, lateral (<bold>e</bold>) genitalia, ventral (<bold>f</bold>) callus cerci (<bold>g</bold>) genitalia, dorsolateral (<bold>h</bold>) subgenitale, ventral (<bold>i</bold>) gonaphophyses laterales, posteroventral. <bold>a.sg.</bold> lateral arm of subgenitale <bold>b.c.</bold> bursa copulatrix <bold>cr</bold> crumena <bold>g.l.</bold> gonapophysis lateralis <bold>inv</bold> spermathecal invagination <bold>l.sg.</bold> lobe of subgenitale <bold>sg</bold> subgenitale <bold>sm</bold> spermatheca <bold>sm.d.</bold> spermathecal duct <bold>T8</bold> eighth tergite <bold>T9+e</bold> ninth tergite and ectoproct <bold>vel</bold> velum (Argentina; <bold>a–c, e–i</bold> holotype, Mendoza, Chacras de Coria, <named-content xmlns:xlink="http://www.w3.org/1999/xlink" content-type="dwc:institutional_code" xlink:type="simple">MCZ</named-content>; <bold>d</bold> Salta, <named-content xmlns:xlink="http://www.w3.org/1999/xlink" content-type="dwc:institutional_code" xlink:type="simple">FSCA</named-content>) .</p></caption><graphic xmlns:xlink="http://www.w3.org/1999/xlink" xlink:href="zookeys-674-001-g108.jpg" position="float" orientation="portrait" xlink:type="simple" id="oo_136251.jpg"/></fig><fig id="F109" position="float" orientation="portrait"><label>Figure 109.</label><caption><p>
                  <italic><tp:taxon-name><tp:taxon-name-part taxon-name-part-type="genus" reg="Chrysopa">Chrysopa</tp:taxon-name-part> <tp:taxon-name-part taxon-name-part-type="species" reg="mendocensis">mendocensis</tp:taxon-name-part></tp:taxon-name></italic> Navás: Features, (<bold>a</bold>) labels (<bold>b</bold>) habitus, dorsal, abdomen missing (<bold>c</bold>) forewing (Argentina, Mendoza, lectotype, sex unknown, <abbrev xmlns:xlink="http://www.w3.org/1999/xlink" content-type="institution" xlink:title="Museo de la Plata, La Plata, Buenos Aires, Argentina" id="ABBRID0EHBAM" xlink:type="simple">MLPA</abbrev>).</p></caption><graphic xmlns:xlink="http://www.w3.org/1999/xlink" xlink:href="zookeys-674-001-g109.jpg" position="float" orientation="portrait" xlink:type="simple" id="oo_136253.jpg"/></fig><fig id="F110" position="float" orientation="portrait"><label>Figure 110.</label><caption><p>
                  <italic><tp:taxon-name><tp:taxon-name-part taxon-name-part-type="genus" reg="Chrysopa">Chrysopa</tp:taxon-name-part> <tp:taxon-name-part taxon-name-part-type="species" reg="plesia">plesia</tp:taxon-name-part></tp:taxon-name></italic> Navás: Features, (<bold>a</bold>) labels (<bold>b</bold>) abdomen, dorsal, (<bold>c</bold>) gonarcus, lateral (<bold>d</bold>) gonarcus, dorsal (Argentina, Mendoza, lectotype, male, <abbrev xmlns:xlink="http://www.w3.org/1999/xlink" content-type="institution" xlink:title="Museo de la Plata, La Plata, Buenos Aires, Argentina" id="ABBRID0EMCAM" xlink:type="simple">MLPA</abbrev>).</p></caption><graphic xmlns:xlink="http://www.w3.org/1999/xlink" xlink:href="zookeys-674-001-g110.jpg" position="float" orientation="portrait" xlink:type="simple" id="oo_136255.jpg"/></fig></tp:treatment-sec><tp:treatment-sec sec-type="redescription" id="SECID0EWCAM"><title>Redescription.</title><p>Head: vertex smooth, slightly depressed mesally, inverted U-shaped marking on vertex reddish brown, usually prominent, often separated mesally but with pigmented marking joining mesally, extending anteriorly toward but not reaching area between scapes; anteromesal margin of dorsal antennal fossa also with dark reddish brown mark; area between eyes and posterior half of vertex cream-colored, unmarked; frons cream-colored with elongate, narrow, linear marking from between antennae to center of frons, anterior margin of frons with or without reddish brown, transverse stripe; clypeus cream-colored to tan; gena, posterolateral margin of the clypeus with dark brown stripe; tentorial pits with brown margins. Antenna with scape cream-colored to light tan, unmarked; pedicel cream-colored to tan, with distal ring of brown; flagellum cream-colored to light tan basally, becoming darker distally; <!--PageBreak-->maxillary palp with basal two segments pale, distal segments brown; labial palp with basal segment pale, distal two segments brown.</p><p>Prothorax green mesally, with wide, brown, lateral stripes, thin, brown mesal stripe; transverse furrow in posterior region, not reaching lateral margins; short, dark setae throughout. Mesothorax, metathorax yellowish brown with light brown markings. Measurements: head width, 1.2–1.4 mm; ratio head width : eye width, 2.4–2.6 : 1; prothoracic length, 0.5–0.8 mm; prothoracic width, 0.8–1.0 mm.</p><p>Forewing, hindwing clear, hyaline, without fumose areas, with slender venation; stigma lightly opaque, with three to six light to dark brown subcostal crossveins below stigma surrounded by dark brown marks; all veins, except anal veins, cream-colored to light green, without suffusion. Forewing 9.8–13.4 mm long, 3.3–4.8 mm wide (ratio, L : W = 2.8–3.1 : 1); height of tallest costal cell 0.6–1.0 mm (cell number 6–8); width of first intramedian cell 0.7–0.9 mm; 10–12 radial cells (closed cells between <!--PageBreak-->R and <abbrev xmlns:xlink="http://www.w3.org/1999/xlink" xlink:title="Radial sector" id="ABBRID0EDDAM" xlink:type="simple">Rs</abbrev>); third gradate cell 1.07–1.48 mm long, 0.35–0.52 mm wide (ratio, L : W =2.86–3.50); fourth gradate cell 0.88–1.72 mm long, 0.32–0.48 mm wide (ratio, L : W = 2.55–3.27); 4–5 Banksian cells (b cells), 4–5 b’ cells; 5–6 inner gradates, 5–6 outer gradates. Hindwing 8.9–12.0 mm long, 2.8–4.1 mm wide (ratio, L : W = 2.9–3.3 : 1), 9–12 radial cells, 3–4 Banksian (b) cells, 4–5 b’ cells, 4–6 inner gradates, 5–7 outer gradates.</p><p>Male. Abdomen with greatly enlarged spiracles having large flaps on opening (e.g., A7: maximum spiracle diameter ~0.23–0.30× length of sternite); T9+ectoproct short, with dorsal invagination extending almost to anterior margin of T9, lateral margins of invagination straight to convex; dorsal margin rounded distally; posterior half of ventral margin lightly sclerotized – sclerotization, contiguous with and extending distally from sclerotization around circumference of callus cerci, extending posteriorly in small, rounded knob; callus cerci oblong; subanal plate small, with ~ eight setae. Sternite S8, S9 fused, with line of fusion distinct, terminating in sclerotized, elongate, plate-like extension; dorsal margin sclerotized for entire length, heavier throughout terminal ~one third; terminal setae robust, flanged. Gonarcus with bridge slender, lateral apodemes narrow (lateral view), slightly expanded, rounded distally; process on side of lateral apodeme extending dorsally (lateral view), turning inward distally (frontal view) from gonarcal arm; mediuncus long, narrow, with dorsal margin straight, terminus with small knob; bilobed gonosaccus with large patch of well-spaced gonosetae on enlarged bases – anterobasal gonosetae slightly smaller, shorter, on smaller bases than postero<!--PageBreak--><!--PageBreak--><!--PageBreak-->distal gonosetae; hypandrium internum U-shaped with arms straight (frontal view), bending upward (lateral view), comes delicate.</p><fig id="F111" position="float" orientation="portrait"><label>Figure 111.</label><caption><p>
                  <italic><tp:taxon-name><tp:taxon-name-part taxon-name-part-type="genus" reg="Chrysopa">Chrysopa</tp:taxon-name-part> <tp:taxon-name-part taxon-name-part-type="species" reg="metanotalis">metanotalis</tp:taxon-name-part></tp:taxon-name></italic> Navás: External features, (<bold>a</bold>) labels (<bold>b</bold>) head, frontal (<bold>c</bold>) head, prothorax, lateral (<bold>d</bold>) head, prothorax, dorsal (<bold>e</bold>) metathorax, dorsal (<bold>f</bold>) body, lateral (<bold>g</bold>) body, dorsal (<bold>h</bold>) forewing (<bold>i</bold>) hindwing (Argentina, Catamarca, lectotype, male, <named-content xmlns:xlink="http://www.w3.org/1999/xlink" content-type="dwc:institutional_code" xlink:type="simple">MACN</named-content>).</p></caption><graphic xmlns:xlink="http://www.w3.org/1999/xlink" xlink:href="zookeys-674-001-g111.jpg" position="float" orientation="portrait" xlink:type="simple" id="oo_136257.jpg"/></fig><fig id="F112" position="float" orientation="portrait"><label>Figure 112.</label><caption><p>
                  <italic><tp:taxon-name><tp:taxon-name-part taxon-name-part-type="genus" reg="Chrysopa">Chrysopa</tp:taxon-name-part> <tp:taxon-name-part taxon-name-part-type="species" reg="metanotalis">metanotalis</tp:taxon-name-part></tp:taxon-name></italic> Navás: Male abdomen and genitalia, (<bold>a</bold>) segments A5-terminus, lateral (<bold>b</bold>) segments A7-terminus, lateral (<bold>c</bold>) gonarcal complex, dorsal (<bold>d</bold>) gonarcal complex, left: posterolateral, right: lateral (<bold>e</bold>) callus cerci (<bold>f</bold>) spiracle, A8 (<bold>g</bold>) enlarged, flanged setae on distolateral margin of S9 (Argentina, Catamarca, lectotype, <named-content xmlns:xlink="http://www.w3.org/1999/xlink" content-type="dwc:institutional_code" xlink:type="simple">MACN</named-content>).</p></caption><graphic xmlns:xlink="http://www.w3.org/1999/xlink" xlink:href="zookeys-674-001-g112.jpg" position="float" orientation="portrait" xlink:type="simple" id="oo_136259.jpg"/></fig><fig id="F113" position="float" orientation="portrait"><label>Figure 113.</label><caption><p>
                  <italic><tp:taxon-name><tp:taxon-name-part taxon-name-part-type="genus" reg="Chrysopa">Chrysopa</tp:taxon-name-part> <tp:taxon-name-part taxon-name-part-type="species" reg="villica">villica</tp:taxon-name-part></tp:taxon-name></italic> Navás: External features, (<bold>a</bold>) labels (<bold>b</bold>) head, frontal (<bold>c</bold>) head, prothorax, dorsal (<bold>d</bold>) head, prothorax, frontolateral (<bold>e</bold>) thorax, dorsal (<bold>f</bold>) forewing (<bold>g</bold>) hindwing (Argentina, Córdoba, lectotype, male, <named-content xmlns:xlink="http://www.w3.org/1999/xlink" content-type="dwc:institutional_code" xlink:type="simple">MACN</named-content>).</p></caption><graphic xmlns:xlink="http://www.w3.org/1999/xlink" xlink:href="zookeys-674-001-g113.jpg" position="float" orientation="portrait" xlink:type="simple" id="oo_136261.jpg"/></fig><fig id="F114" position="float" orientation="portrait"><label>Figure 114.</label><caption><p>
                  <italic><tp:taxon-name><tp:taxon-name-part taxon-name-part-type="genus" reg="Chrysopa">Chrysopa</tp:taxon-name-part> <tp:taxon-name-part taxon-name-part-type="species" reg="villica">villica</tp:taxon-name-part></tp:taxon-name></italic> Navás: Male abdomen and genitalia, (<bold>a</bold>) segments A8-terminus, lateral, dissected and partially disarticulated (<bold>b</bold>) segments A8-terminus, ventral (<bold>c</bold>) callus cerci (<bold>d, e</bold>) enlarged, flanged setae on distal margin of S9 (<bold>f</bold>) sketch of gonarcal complex (dorsal), from unpublished notes by P. A. Adams (Argentina, Córdoba, lectotype, <named-content xmlns:xlink="http://www.w3.org/1999/xlink" content-type="dwc:institutional_code" xlink:type="simple">MACN</named-content>).</p></caption><graphic xmlns:xlink="http://www.w3.org/1999/xlink" xlink:href="zookeys-674-001-g114.jpg" position="float" orientation="portrait" xlink:type="simple" id="oo_136263.jpg"/></fig><fig id="F115" position="float" orientation="portrait"><label>Figure 115.</label><caption><p>
                  <italic><tp:taxon-name><tp:taxon-name-part taxon-name-part-type="genus" reg="Ungla">Ungla</tp:taxon-name-part> <tp:taxon-name-part taxon-name-part-type="species" reg="chacranella">chacranella</tp:taxon-name-part></tp:taxon-name></italic> (Banks): Variation in head markings, (<bold>a, b</bold>) head, dorsal (<bold>c, d</bold>) head, frontal (Argentina, La Rioja, male, <named-content xmlns:xlink="http://www.w3.org/1999/xlink" content-type="dwc:institutional_code" xlink:type="simple">FSCA</named-content>).</p></caption><graphic xmlns:xlink="http://www.w3.org/1999/xlink" xlink:href="zookeys-674-001-g115.jpg" position="float" orientation="portrait" xlink:type="simple" id="oo_136265.jpg"/></fig></tp:treatment-sec><tp:treatment-sec sec-type="variation" id="SECID0E1JAM"><title>Variation.</title><p>The species shows large variation in both size and coloration. For example, forewing length ranges from 9.8 to 13.4 mm, and the number of radial cells from 10-12 (forewing) and 9-12 (hindwing). In addition, the enlarged spiracles on the abdomen vary in size from ~0.23 to 0.30. Some of the variation in dorsal and frontal markings on the head is illustrated in Fig. <xref ref-type="fig" rid="F115">115</xref>.</p></tp:treatment-sec><tp:treatment-sec sec-type="distribution" id="SECID0EEKAM"><title>Known distribution.</title><p>ARGENTINA (northwest): Provinces of Catamarca, Córdoba, La Rioja, Mendoza, Salta, Tucumán.</p></tp:treatment-sec><tp:treatment-sec sec-type="Specimens studied" id="SECID0EJKAM"><title>Specimens studied</title><p>(in addition to the types above). Argentina. <italic>La Rioja</italic>: Santa Cruz, 1600 m, 1/XII/2002, L. A. Stange (2M, <named-content xmlns:xlink="http://www.w3.org/1999/xlink" content-type="dwc:institutional_code" xlink:type="simple">FSCA</named-content>). Cuesta de Miranda, “25-11-939 (Sic!)”, Biraben-Scott (1M, <abbrev xmlns:xlink="http://www.w3.org/1999/xlink" content-type="institution" xlink:title="Agência Paulista de Tecnologia dos Agronegócios, Ribeirão Preto, SP, Brazil" id="ABBRID0EWKAM" xlink:type="simple">APTA</abbrev>). <italic>Mendoza</italic>: Rio Mendoza, 1600 m, 5-6-XII-1983, L. E. Pena (8M, 3F, <named-content xmlns:xlink="http://www.w3.org/1999/xlink" content-type="dwc:institutional_code" xlink:type="simple">CAS</named-content>). <italic>Salta</italic>: Yacochuya cerca de Cafayate, 15-XII-1973, L. Stange (13M, 6F, 1?, <named-content xmlns:xlink="http://www.w3.org/1999/xlink" content-type="dwc:institutional_code" xlink:type="simple">FSCA</named-content>); N. Cafayate, Yacochuya, 2-XII-1970, C. Porter-L. Stange (1F, <named-content xmlns:xlink="http://www.w3.org/1999/xlink" content-type="dwc:institutional_code" xlink:type="simple">FSCA</named-content>); Cachi, 22-I-1966, L. Stange (1?, <named-content xmlns:xlink="http://www.w3.org/1999/xlink" content-type="dwc:institutional_code" xlink:type="simple">FSCA</named-content>). <italic>Tucumán</italic>: Tafi de Valle, 7-I-1967 (1M, 1F, <named-content xmlns:xlink="http://www.w3.org/1999/xlink" content-type="dwc:institutional_code" xlink:type="simple">USNM</named-content>).</p></tp:treatment-sec><tp:treatment-sec sec-type="notes" id="SECID0E1LAM"><title>Note.</title><p>A series of 11 unidentified female specimens (Figs <xref ref-type="fig" rid="F71">71</xref>, <xref ref-type="fig" rid="F72">72</xref>) from Bolivia that resemble both <italic><tp:taxon-name><tp:taxon-name-part taxon-name-part-type="genus" reg="Ungla">U.</tp:taxon-name-part> <tp:taxon-name-part taxon-name-part-type="species" reg="chacranella">chacranella</tp:taxon-name-part></tp:taxon-name></italic> and <italic><tp:taxon-name><tp:taxon-name-part taxon-name-part-type="genus" reg="Ungla">U.</tp:taxon-name-part> <tp:taxon-name-part taxon-name-part-type="species" reg="pallescens">pallescens</tp:taxon-name-part></tp:taxon-name></italic> remain unidentified. See note under <italic><tp:taxon-name><tp:taxon-name-part taxon-name-part-type="genus" reg="Ungla">U.</tp:taxon-name-part> <tp:taxon-name-part taxon-name-part-type="species" reg="pallescens">pallescens</tp:taxon-name-part></tp:taxon-name></italic>.</p><fig id="F116" position="float" orientation="portrait"><label>Figure 116.</label><caption><p>
                  <italic><tp:taxon-name><tp:taxon-name-part taxon-name-part-type="genus" reg="Ungla">Ungla</tp:taxon-name-part> <tp:taxon-name-part taxon-name-part-type="species" reg="chacranella">chacranella</tp:taxon-name-part></tp:taxon-name></italic> (Banks): External features, (<bold>a</bold>) head, prothorax, mesothorax (part), dorsal (<bold>b</bold>) head, prothorax, lateral (<bold>c</bold>) body, lateral (<bold>d</bold>) antenna (all: Argentina, La Rioja, male, <named-content xmlns:xlink="http://www.w3.org/1999/xlink" content-type="dwc:institutional_code" xlink:type="simple">FSCA</named-content>).</p></caption><graphic xmlns:xlink="http://www.w3.org/1999/xlink" xlink:href="zookeys-674-001-g116.jpg" position="float" orientation="portrait" xlink:type="simple" id="oo_136267.jpg"/></fig><fig id="F117" position="float" orientation="portrait"><label>Figure 117.</label><caption><p>
                  <italic><tp:taxon-name><tp:taxon-name-part taxon-name-part-type="genus" reg="Ungla">Ungla</tp:taxon-name-part> <tp:taxon-name-part taxon-name-part-type="species" reg="chacranella">chacranella</tp:taxon-name-part></tp:taxon-name></italic> (Banks): Wings (Argentina, La Rioja, male, <named-content xmlns:xlink="http://www.w3.org/1999/xlink" content-type="dwc:institutional_code" xlink:type="simple">FSCA</named-content>).</p></caption><graphic xmlns:xlink="http://www.w3.org/1999/xlink" xlink:href="zookeys-674-001-g117.jpg" position="float" orientation="portrait" xlink:type="simple" id="oo_136269.jpg"/></fig><fig id="F118" position="float" orientation="portrait"><label>Figure 118.</label><caption><p>
                  <italic><tp:taxon-name><tp:taxon-name-part taxon-name-part-type="genus" reg="Ungla">Ungla</tp:taxon-name-part> <tp:taxon-name-part taxon-name-part-type="species" reg="chacranella">chacranella</tp:taxon-name-part></tp:taxon-name></italic> (Banks): Male abdomen, (<bold>a</bold>) segments A6-terminus, lateral (<bold>b</bold>) segments A7-terminus, lateral (<bold>c</bold>) segments A6 and A7, lateral (<bold>d</bold>) spiracle, left: opening on integumental surface, right: internal, immediately below integumental opening [Note enlarged flap.] (<bold>e</bold>) tergite T9 + ectoproct, dorsal (<bold>f</bold>) fused sternites 8+9, ventral, with robust, flanged setae along margin of S9 (<bold>g</bold>) enlarged, flanged setae on margin of S9, left, right (<bold>h</bold>) callus cerci. <bold>c.c.</bold> callus cerci <bold>fl.s.</bold> flanged setae <bold>inv</bold> distal invagination of dorsal T9+ectoproct <bold>sp</bold> spiracle <bold>S8+9</bold> fused eighth and ninth sternites <bold>T6, T8</bold> sixth and eighth tergites <bold>T9+e</bold> ninth tergite + ectoproct (Argentina; <bold>a, b, g-right</bold> Mendoza, <named-content xmlns:xlink="http://www.w3.org/1999/xlink" content-type="dwc:institutional_code" xlink:type="simple">CAS</named-content>; <bold>c, d</bold> La Rioja, <named-content xmlns:xlink="http://www.w3.org/1999/xlink" content-type="dwc:institutional_code" xlink:type="simple">FSCA</named-content>; <bold>e</bold> Tucumán, <named-content xmlns:xlink="http://www.w3.org/1999/xlink" content-type="dwc:institutional_code" xlink:type="simple">USNM</named-content>; <bold>f, g-left, h</bold> Salta, <named-content xmlns:xlink="http://www.w3.org/1999/xlink" content-type="dwc:institutional_code" xlink:type="simple">FSCA</named-content>).</p></caption><graphic xmlns:xlink="http://www.w3.org/1999/xlink" xlink:href="zookeys-674-001-g118.jpg" position="float" orientation="portrait" xlink:type="simple" id="oo_136271.jpg"/></fig><fig id="F119" position="float" orientation="portrait"><label>Figure 119.</label><caption><p>
                  <italic><tp:taxon-name><tp:taxon-name-part taxon-name-part-type="genus" reg="Ungla">Ungla</tp:taxon-name-part> <tp:taxon-name-part taxon-name-part-type="species" reg="chacranella">chacranella</tp:taxon-name-part></tp:taxon-name></italic> (Banks): Male genitalia, (<bold>a</bold>) gonarcal complex, dorsal (<bold>b</bold>) gonarcal complex, lateral, gonosaccus not fully expanded (<bold>c</bold>) gonarcal complex, posterolateral (<bold>d</bold>) gonarcal complex, posterodorsal (<bold>e</bold>) gonarcal complex, dorsal, gonosaccus fully expanded (<bold>f</bold>) terminal abdominal segments, dorsolateral, gonosaccus expanded, everted, gonarcus not everted (<bold>g</bold>) hypandrium internum (upper: slightly teneral, lower: mature). <bold>c</bold> comes <bold>g</bold> gonarcus <bold>gsac</bold> gonosaccus <bold>g.ap.</bold> gonarcal apodeme <bold>g.br.</bold> gonarcal bridge <bold>h.i.</bold> hypandrium internum <bold>mu</bold> mediuncus <bold>pr</bold> unarticulated process on frontal margin of gonarcal apodeme (Argentina; <bold>a, c, e, f, g-upper</bold> Salta, <named-content xmlns:xlink="http://www.w3.org/1999/xlink" content-type="dwc:institutional_code" xlink:type="simple">FSCA</named-content>; <bold>b, d</bold> La Rioja, <named-content xmlns:xlink="http://www.w3.org/1999/xlink" content-type="dwc:institutional_code" xlink:type="simple">FSCA</named-content>; <bold>g-lower</bold> Mendoza, <named-content xmlns:xlink="http://www.w3.org/1999/xlink" content-type="dwc:institutional_code" xlink:type="simple">CAS</named-content>).</p></caption><graphic xmlns:xlink="http://www.w3.org/1999/xlink" xlink:href="zookeys-674-001-g119.jpg" position="float" orientation="portrait" xlink:type="simple" id="oo_136273.jpg"/></fig></tp:treatment-sec><tp:treatment-sec><!--Section generated to contain objects referenced in tp:taxon-treatment.--><fig id="F71" position="float" orientation="portrait"><label>Figure 71.</label><caption><p>
                  <tp:taxon-name><tp:taxon-name-part taxon-name-part-type="genus" reg="Ungla">Ungla</tp:taxon-name-part> <tp:taxon-name-part taxon-name-part-type="authority">species</tp:taxon-name-part> <tp:taxon-name-part taxon-name-part-type="uncertainty-rank">near</tp:taxon-name-part> <tp:taxon-name-part taxon-name-part-type="species" reg="pallescens">pallescens</tp:taxon-name-part></tp:taxon-name> Penny: External features, (<bold>a, b</bold>) head, frontal (<bold>c</bold>) head, prothorax, dorsal (<bold>d</bold>) head, prothorax, lateral (<bold>e</bold>) head, partial thorax, dorsal (<bold>f</bold>) head, partial thorax, lateral (<bold>g</bold>) head, thorax, lateral (Bolivia, Cochabamba, female, <named-content xmlns:xlink="http://www.w3.org/1999/xlink" content-type="dwc:institutional_code" xlink:type="simple">FSCA</named-content>).</p></caption><graphic xmlns:xlink="http://www.w3.org/1999/xlink" xlink:href="zookeys-674-001-g071.jpg" position="float" orientation="portrait" xlink:type="simple" id="oo_136181.jpg"/></fig><fig id="F72" position="float" orientation="portrait"><label>Figure 72.</label><caption><p>
                  <tp:taxon-name><tp:taxon-name-part taxon-name-part-type="genus" reg="Ungla">Ungla</tp:taxon-name-part> <tp:taxon-name-part taxon-name-part-type="authority">species</tp:taxon-name-part> <tp:taxon-name-part taxon-name-part-type="uncertainty-rank">near</tp:taxon-name-part> <tp:taxon-name-part taxon-name-part-type="species" reg="pallescens">pallescens</tp:taxon-name-part></tp:taxon-name> Penny: Wings (Bolivia, Cochabamba, female, <named-content xmlns:xlink="http://www.w3.org/1999/xlink" content-type="dwc:institutional_code" xlink:type="simple">FSCA</named-content>).</p></caption><graphic xmlns:xlink="http://www.w3.org/1999/xlink" xlink:href="zookeys-674-001-g072.jpg" position="float" orientation="portrait" xlink:type="simple" id="oo_136182.jpg"/></fig></tp:treatment-sec><ref-list><ref id="B39"><mixed-citation xmlns:xlink="http://www.w3.org/1999/xlink" xlink:type="simple">
          <person-group><name name-style="western"><surname>Penny</surname><given-names>ND</given-names></name></person-group> (<year>1977</year>) [1978] <article-title>Lista de <tp:taxon-name><tp:taxon-name-part taxon-name-part-type="order">Megaloptera</tp:taxon-name-part></tp:taxon-name>, <tp:taxon-name><tp:taxon-name-part taxon-name-part-type="order">Neuroptera</tp:taxon-name-part></tp:taxon-name> e <tp:taxon-name><tp:taxon-name-part taxon-name-part-type="order">Raphidioptera</tp:taxon-name-part></tp:taxon-name> do México, América Central, ilhas Caraíbas e América do Sul</article-title>. <source>Acta Amazonica</source> <volume>7</volume>(<issue>4</issue>) (Suplemento): <fpage>1</fpage>–<lpage>61</lpage>.</mixed-citation></ref><ref id="B12"><mixed-citation xmlns:xlink="http://www.w3.org/1999/xlink" xlink:type="simple">
          <person-group><name name-style="western"><surname>Brooks</surname><given-names>SJ</given-names></name><name name-style="western"><surname>Barnard</surname><given-names>PC</given-names></name></person-group> (<year>1990</year>) <article-title>The green lacewings of the world: a generic review (<tp:taxon-name><tp:taxon-name-part taxon-name-part-type="order">Neuroptera</tp:taxon-name-part></tp:taxon-name>: <tp:taxon-name><tp:taxon-name-part taxon-name-part-type="family">Chrysopidae</tp:taxon-name-part></tp:taxon-name>).</article-title> <source>Bulletin of the British Museum of Natural History, Entomology</source> <volume>59</volume>: <fpage>117</fpage>–<lpage>286</lpage>.</mixed-citation></ref><ref id="B37"><mixed-citation xmlns:xlink="http://www.w3.org/1999/xlink" xlink:type="simple">
          <person-group><name name-style="western"><surname>Oswald</surname><given-names>JD</given-names></name></person-group> (<year>2015</year>) <source><tp:taxon-name><tp:taxon-name-part taxon-name-part-type="superorder">Neuropterida</tp:taxon-name-part></tp:taxon-name> Species of the World. Version 4.0</source>. <ext-link xlink:type="simple" ext-link-type="uri" xlink:href="http://lacewing.tamu.edu/Species-Catalogue/">http://lacewing.tamu.edu/Species-Catalogue/</ext-link> [accessed on November 6, 2016]</mixed-citation></ref><ref id="B45"><mixed-citation xmlns:xlink="http://www.w3.org/1999/xlink" xlink:type="simple">
          <person-group><name name-style="western"><surname>Stange</surname><given-names>LA</given-names></name></person-group> (<year>1967</year>) <article-title>Catálogo de <tp:taxon-name><tp:taxon-name-part taxon-name-part-type="order">Neuroptera</tp:taxon-name-part></tp:taxon-name> de Argentina y Uruguay.</article-title> <source>Acta Zoológica Lilloana</source> <volume>22</volume>: <fpage>5</fpage>–<lpage>87</lpage>.</mixed-citation></ref><ref id="B15"><mixed-citation xmlns:xlink="http://www.w3.org/1999/xlink" xlink:type="simple">
          <person-group><name name-style="western"><surname>González Olazo</surname><given-names>EV</given-names></name></person-group> (<year>1996</year>) <article-title>Catálogo de los tipos de <tp:taxon-name><tp:taxon-name-part taxon-name-part-type="order">Neuroptera</tp:taxon-name-part></tp:taxon-name> (<tp:taxon-name><tp:taxon-name-part taxon-name-part-type="class">Insecta</tp:taxon-name-part></tp:taxon-name>: <tp:taxon-name><tp:taxon-name-part taxon-name-part-type="superorder">Holometabola</tp:taxon-name-part></tp:taxon-name>) depositados em colecciones argentinas.</article-title> <source>Acta Zoológica Lilloana</source> <volume>43</volume>: <fpage>373</fpage>–<lpage>391</lpage>.</mixed-citation></ref><ref id="B23"><mixed-citation xmlns:xlink="http://www.w3.org/1999/xlink" xlink:type="simple">
          <person-group><name name-style="western"><surname>Navás</surname><given-names>L</given-names></name></person-group> (<year>1918</year>) <article-title>Algunos insectos Neurópteros de la Argentina. Serie 2. Physis.</article-title> <source>Revista de la Sociedad Argentina de Ciencias Naturales</source> <volume>4</volume>: <fpage>80</fpage>–<lpage>89</lpage>.</mixed-citation></ref><ref id="B27"><mixed-citation xmlns:xlink="http://www.w3.org/1999/xlink" xlink:type="simple">
          <person-group><name name-style="western"><surname>Navás</surname><given-names>L</given-names></name></person-group> (<year>1923</year>) <article-title>Crisópidos (Ins. Neur.) neotrópicos.</article-title> <source>Revista Chilena de Historia Natural</source> <volume>27</volume>: <fpage>110</fpage>–<lpage>116</lpage>.</mixed-citation></ref></ref-list></tp:taxon-treatment>
