# Supplementary material for: Revision of the Neotropical green lacewing genus Ungla (Neuroptera, Chrysopidae)
Source: Zookeys. 2017 May 16;(674):1–188. doi: 10.3897/zookeys.674.11435 (PMC5523201; doi:10.3897/zookeys.674.11435)
Supplement: XML Treatment for Ungla confraterna [file zookeys.674.11435-treatment22.xml]

<!DOCTYPE tp:taxon-treatment
  PUBLIC "-//TaxonX//DTD Taxonomic Treatment Publishing DTD v0 20100105//EN" "tax-treatment-NSO.dtd">
<tp:taxon-treatment xmlns:tp="http://www.plazi.org/taxpub"><tp:treatment-meta><kwd-group><label>Taxon classification</label><kwd><named-content xmlns:xlink="http://www.w3.org/1999/xlink" content-type="kingdom">Animalia</named-content></kwd><kwd><named-content xmlns:xlink="http://www.w3.org/1999/xlink" content-type="order">Neuroptera</named-content></kwd><kwd><named-content xmlns:xlink="http://www.w3.org/1999/xlink" content-type="family">Chrysopidae</named-content></kwd></kwd-group><mixed-citation publication-type="journal"><person-group><name><surname>Tauber</surname><given-names>Catherine A.</given-names></name><name><surname>Sosa</surname><given-names>Francisco</given-names></name><name><surname>Albuquerque</surname><given-names>Gilberto S.</given-names></name><name><surname>Tauber</surname><given-names>Maurice J.</given-names></name></person-group><article-title>Revision of the Neotropical green lacewing genus <italic><tp:taxon-name><tp:taxon-name-part taxon-name-part-type="genus" reg="Ungla">Ungla</tp:taxon-name-part></tp:taxon-name></italic> (<tp:taxon-name><tp:taxon-name-part taxon-name-part-type="order">Neuroptera</tp:taxon-name-part></tp:taxon-name>, <tp:taxon-name><tp:taxon-name-part taxon-name-part-type="family">Chrysopidae</tp:taxon-name-part></tp:taxon-name>)</article-title><source>Zookeys</source><day>16</day><month>5</month><year>2017</year><volume>2017</volume><issue>674</issue><fpage>1</fpage><lpage>188</lpage><pub-id pub-id-type="doi">10.3897/zookeys.674.11435</pub-id></mixed-citation></tp:treatment-meta><tp:nomenclature><tp:taxon-name>
              <tp:taxon-name-part taxon-name-part-type="genus" reg="Ungla">Ungla</tp:taxon-name-part>
              <tp:taxon-name-part taxon-name-part-type="species" reg="confraterna">confraterna</tp:taxon-name-part>
            </tp:taxon-name><tp:taxon-authority>(Banks, 1913)</tp:taxon-authority><xref ref-type="fig" rid="F120">Figs 120</xref><xref ref-type="fig" rid="F121">, 121</xref><xref ref-type="fig" rid="F122">, 122</xref><xref ref-type="fig" rid="F123">, 123</xref><xref ref-type="fig" rid="F124">, 124</xref><xref ref-type="fig" rid="F125">, 125</xref><xref ref-type="fig" rid="F126">, 126</xref><xref ref-type="fig" rid="F127">, 127</xref><xref ref-type="fig" rid="F128">, 128</xref><xref ref-type="fig" rid="F129">, 129</xref><!--PageBreak--><tp:nomenclature-citation-list><tp:nomenclature-citation><tp:taxon-name>
                  <tp:taxon-name-part taxon-name-part-type="genus" reg="Chrysopa">Chrysopa</tp:taxon-name-part> <tp:taxon-name-part taxon-name-part-type="species" reg="confraterna">confraterna</tp:taxon-name-part></tp:taxon-name><comment>Banks, 1913. <italic>Proc. Entomol. Soc. Wash.</italic> 15: 140-141. “Chacra di Coris, Argentine, 26 February, 20 March”. <xref ref-type="bibr" rid="B39">Penny 1977</xref>: 17 (list). <tp:taxon-name><tp:taxon-name-part taxon-name-part-type="genus" reg="Suarius">Suarius</tp:taxon-name-part> <tp:taxon-name-part taxon-name-part-type="species" reg="confraternus">confraternus</tp:taxon-name-part></tp:taxon-name> (Banks), by <xref ref-type="bibr" rid="B2">Adams 1975</xref>: 171. <tp:taxon-name><tp:taxon-name-part taxon-name-part-type="genus" reg="Ungla">Ungla</tp:taxon-name-part> <tp:taxon-name-part taxon-name-part-type="species" reg="confraterna">confraterna</tp:taxon-name-part></tp:taxon-name> (Banks), by <xref ref-type="bibr" rid="B12">Brooks and Barnard 1990</xref>: 276 (catalog); <xref ref-type="bibr" rid="B13">Freitas 2007</xref>: 415 (key to adults); <xref ref-type="bibr" rid="B37">Oswald 2015</xref>. <bold>Holotype</bold> (Figs <xref ref-type="fig" rid="F120">120</xref>, <xref ref-type="fig" rid="F121">121</xref>). <named-content xmlns:xlink="http://www.w3.org/1999/xlink" content-type="dwc:institutional_code" xlink:type="simple">MCZ</named-content>, male (examined); holoytpe by monotypy. Body discolored but otherwise in good condition, bearing Banks’ type label. The type locality, Chacras de Coria, is in the northeastern region of Argentina: Province of Mendoza, Department of Luján de Cuyo, Mendoza (~900 m). The specimen is teneral and thus the abdomen still has most of the setae; however, the integument is torn in several places. The <named-content xmlns:xlink="http://www.w3.org/1999/xlink" content-type="dwc:institutional_code" xlink:type="simple">MCZ</named-content> has a second specimen, from Peru, identified as this species by Banks, but it was not mentioned in the description. Unfortunately, its abdomen is missing. We suspect that it is a pale, somewhat faded specimen of <tp:taxon-name><tp:taxon-name-part taxon-name-part-type="genus" reg="Ungla">U.</tp:taxon-name-part> <tp:taxon-name-part taxon-name-part-type="species" reg="siderocephala">siderocephala</tp:taxon-name-part></tp:taxon-name>; i.e., the U-shaped mark on its vertex is heavy, and each arm of the mark has a (thin) lateral extension to the eye – both characteristics of <tp:taxon-name><tp:taxon-name-part taxon-name-part-type="genus" reg="Ungla">U.</tp:taxon-name-part> <tp:taxon-name-part taxon-name-part-type="species" reg="siderocephala">siderocephala</tp:taxon-name-part></tp:taxon-name>.</comment></tp:nomenclature-citation><tp:nomenclature-citation><tp:taxon-name>
                  <tp:taxon-name-part taxon-name-part-type="genus" reg="Chrysopa">Chrysopa</tp:taxon-name-part> <tp:taxon-name-part taxon-name-part-type="species" reg="scalai">scalai</tp:taxon-name-part></tp:taxon-name><comment>Navás, 1917. <italic>Physis, Rev. Soc. Arg. Cienc. Nat.</italic> 3 :195-196; “Río Negro, Enero de 1916, Prof. A. SCALA leg. (Mus. de La Plata)”. <xref ref-type="bibr" rid="B45">Stange 1967</xref>: <!--PageBreak-->37 (catalog); <xref ref-type="bibr" rid="B39">Penny 1977</xref>: 20 (list); <xref ref-type="bibr" rid="B12">Brooks and Barnard 1990</xref>: 280 (list, as “ ‘<tp:taxon-name><tp:taxon-name-part taxon-name-part-type="genus" reg="Chrysopa">Chrysopa</tp:taxon-name-part></tp:taxon-name>’ incertae sedis”); <xref ref-type="bibr" rid="B15">González Olazo 1996</xref>: 381 (catalog); <xref ref-type="bibr" rid="B37">Oswald 2015</xref> (catalog). <bold>syn n. Lectotype</bold> (Figs <xref ref-type="fig" rid="F122">122</xref>, <xref ref-type="fig" rid="F123">123</xref>). <abbrev xmlns:xlink="http://www.w3.org/1999/xlink" content-type="institution" xlink:title="Museo de la Plata, La Plata, Buenos Aires, Argentina" id="ABBRID0EK2AM" xlink:type="simple">MLPA</abbrev>, male (examined). The type locality “Rio Negro” probably refers to the “Territorio del Rio Negro” which at the time of the collection was included within the Province of Patagonia. Today, Rio Negro is a separate province in the northern part of the Patagonian Region. Because Navás did not state how many specimens he had, and to preclude any confusion, the specimen that we photographed and that bears the number “3409” is hereby designated as the <tp:taxon-name><tp:taxon-name-part taxon-name-part-type="genus" reg="Chrysopa">Chrysopa</tp:taxon-name-part> <tp:taxon-name-part taxon-name-part-type="species" reg="scalai">scalai</tp:taxon-name-part></tp:taxon-name> lectotype (des. CAT). A red lectotype label has been applied to the specimen. Note: The specimen number (#3407) that <xref ref-type="bibr" rid="B15">González Olazo (1996</xref>: 381) reported for <tp:taxon-name><tp:taxon-name-part taxon-name-part-type="genus" reg="Chrysopa">C.</tp:taxon-name-part> <tp:taxon-name-part taxon-name-part-type="species" reg="scalai">scalai</tp:taxon-name-part></tp:taxon-name> is in error; it should read “3409”. We examined the specimen briefly during a visit to the <abbrev xmlns:xlink="http://www.w3.org/1999/xlink" content-type="institution" xlink:title="Museo de la Plata, La Plata, Buenos Aires, Argentina" id="ABBRID0EH3AM" xlink:type="simple">MLPA</abbrev>, and subsequently examined the cleared abdomen in detail. The abdomen is in fairly good condition except that most of the setae are absent and the gonarcus is distorted. <bold>Support for synonymy.</bold> Although González Olazo placed an <tp:taxon-name><tp:taxon-name-part taxon-name-part-type="genus" reg="Ungla">U.</tp:taxon-name-part> <tp:taxon-name-part taxon-name-part-type="species" reg="argentina">argentina</tp:taxon-name-part></tp:taxon-name> identification label on the <tp:taxon-name><tp:taxon-name-part taxon-name-part-type="genus" reg="Chrysopa">C.</tp:taxon-name-part> <tp:taxon-name-part taxon-name-part-type="species" reg="scalai">scalai</tp:taxon-name-part></tp:taxon-name> type, he did not publish a synonymy (see <xref ref-type="bibr" rid="B15">González Olazo (1996</xref>: 381). Our examination of the lectotype showed that the specimen has significant differences that preclude a synonymy with <tp:taxon-name><tp:taxon-name-part taxon-name-part-type="genus" reg="Ungla">U.</tp:taxon-name-part> <tp:taxon-name-part taxon-name-part-type="species" reg="argentina">argentina</tp:taxon-name-part></tp:taxon-name>. Notably, the posterovental corner of the ectoproct has a small knob that protrudes posteriorly, the gonarcus is thin and bears a long process, and the mediuncus is long, narrow, and straight (without a sinuous dorsal margin). All of these features are characteristic of <tp:taxon-name><tp:taxon-name-part taxon-name-part-type="genus" reg="Ungla">U.</tp:taxon-name-part> <tp:taxon-name-part taxon-name-part-type="species" reg="confraterna">confraterna</tp:taxon-name-part></tp:taxon-name>. The specimen also differs from <tp:taxon-name><tp:taxon-name-part taxon-name-part-type="genus" reg="Chrysopa">C.</tp:taxon-name-part> <tp:taxon-name-part taxon-name-part-type="species" reg="chacranella">chacranella</tp:taxon-name-part></tp:taxon-name> in that the spiracles are not enlarged, and the wing venation has notable brown areas.</comment></tp:nomenclature-citation><tp:nomenclature-citation><tp:taxon-name>
                  <tp:taxon-name-part taxon-name-part-type="genus" reg="Chrysopa">Chrysopa</tp:taxon-name-part> <tp:taxon-name-part taxon-name-part-type="species" reg="binaria">binaria</tp:taxon-name-part></tp:taxon-name><comment>Navás, 1923. <italic>Arxius Inst. Ciènc., Inst. Est. Catalans, Sec. Ciènc.</italic> (“1919”b) 7: 191; “República Argentina: Alta Gracia (Córdoba). 24–28 de gener, 17 de febrer de 1922. Atreta per la llum. Bruch (Col. m.)”. <xref ref-type="bibr" rid="B29">Navás 1926</xref>: 108 (dist); <xref ref-type="bibr" rid="B45">Stange 1967</xref>: 31 (catalog); <xref ref-type="bibr" rid="B39">Penny 1977</xref>: 16 (list). <tp:taxon-name><tp:taxon-name-part taxon-name-part-type="genus" reg="Ungla">Ungla</tp:taxon-name-part> <tp:taxon-name-part taxon-name-part-type="species" reg="binaria">binaria</tp:taxon-name-part></tp:taxon-name> (Navás), by <xref ref-type="bibr" rid="B12">Brooks and Barnard 1990</xref>: 240, 276 (tax, list); <xref ref-type="bibr" rid="B15">González Olazo 1996</xref>: 378 (catalog); <xref ref-type="bibr" rid="B18">Monserrat and Freitas 2005</xref>: 168-171 (redesc, larval desc, biol); <xref ref-type="bibr" rid="B13">Freitas 2007</xref>: 415 (key to adults); <xref ref-type="bibr" rid="B43">Reguilón 2010</xref>: 78-86 (larval desc, biol.); <xref ref-type="bibr" rid="B47">Tauber et al. 2014</xref>: supplementary material (list); <xref ref-type="bibr" rid="B37">Oswald 2015</xref> (catalog). <bold>syn n. Lectotype</bold> (Fig. <xref ref-type="fig" rid="F124">124</xref>). <named-content xmlns:xlink="http://www.w3.org/1999/xlink" content-type="dwc:institutional_code" xlink:type="simple">MNHN</named-content>, female (examined); lectotype designated by <xref ref-type="bibr" rid="B16">Legrand et al. (2008</xref>: 119). Note: Navás reported collection dates in 1922. However, the year on the lectotype label is not clear; <xref ref-type="bibr" rid="B16">Legrand et al. (2008)</xref> interpreted it as 1924 (probably an error). The type locality is in northern central Argentina: Province of Cordoba, Department of Santa Maria. In addition to the lectotype, there is at least one other type specimen; <xref ref-type="bibr" rid="B45">Stange (1967</xref>: 31) and <xref ref-type="bibr" rid="B15">González Olazo (1996</xref>: 378) reported a female type in the <named-content xmlns:xlink="http://www.w3.org/1999/xlink" content-type="dwc:institutional_code" xlink:type="simple">MACN</named-content>. We have seen this specimen and we consider it to be a paralectotype (Fig. <xref ref-type="fig" rid="F125">125a, b</xref>); it is not missing its head as reported by <xref ref-type="bibr" rid="B16">Legrand et al. (2008</xref>: 119). Its locality label has been changed from the original, and it does not include a collection date. However, it bears an original determination label in Navás’ hand. Also, in the <named-content xmlns:xlink="http://www.w3.org/1999/xlink" content-type="dwc:institutional_code" xlink:type="simple">MACN</named-content>, there is another specimen from the type locality, determined by the collector of the type specimen, C. Bruch (labels, Fig. <xref ref-type="fig" rid="F125">125c</xref>). It bears the same collection label (without date) as the paralectotype; we found no evidence that this specimen was seen by Navás, and we do not consider it to be part of the type series. <bold>Support for synonymy.</bold> The <tp:taxon-name><tp:taxon-name-part taxon-name-part-type="genus" reg="Chrysopa">C.</tp:taxon-name-part> <tp:taxon-name-part taxon-name-part-type="species" reg="binaria">binaria</tp:taxon-name-part></tp:taxon-name> type shares external and internal features, especially patterns of wing venation and coloration, head and body markings, with those of <tp:taxon-name><tp:taxon-name-part taxon-name-part-type="genus" reg="Ungla">U.</tp:taxon-name-part> <tp:taxon-name-part taxon-name-part-type="species" reg="confraterna">confraterna</tp:taxon-name-part></tp:taxon-name> females. Also, we found nothing notable in the female abdomen or genitalia that would differentiate the species.</comment></tp:nomenclature-citation></tp:nomenclature-citation-list></tp:nomenclature><tp:treatment-sec sec-type="diagnosis" id="SECID0EMCBM"><title>Diagnosis.</title><p>Externally, the dorsal head markings and largely green longitudinal veins marked with brown at intersections distinguish <italic><tp:taxon-name><tp:taxon-name-part taxon-name-part-type="genus" reg="Ungla">U.</tp:taxon-name-part> <tp:taxon-name-part taxon-name-part-type="species" reg="confraterna">confraterna</tp:taxon-name-part></tp:taxon-name></italic> from most of the other <!--PageBreak-->small Argentinian species (<italic><tp:taxon-name><tp:taxon-name-part taxon-name-part-type="genus" reg="Ungla">U.</tp:taxon-name-part> <tp:taxon-name-part taxon-name-part-type="species" reg="annulata">annulata</tp:taxon-name-part></tp:taxon-name></italic>, <italic><tp:taxon-name><tp:taxon-name-part taxon-name-part-type="genus" reg="Ungla">U.</tp:taxon-name-part> <tp:taxon-name-part taxon-name-part-type="species" reg="argentina">argentina</tp:taxon-name-part></tp:taxon-name></italic>, and <italic><tp:taxon-name><tp:taxon-name-part taxon-name-part-type="genus" reg="Ungla">U.</tp:taxon-name-part> <tp:taxon-name-part taxon-name-part-type="species" reg="chacranella">chacranella</tp:taxon-name-part></tp:taxon-name></italic>). Its lack of a prominent stripe on the gena and clypeal margin distinguishes it from <italic><tp:taxon-name><tp:taxon-name-part taxon-name-part-type="genus" reg="Ungla">U.</tp:taxon-name-part> <tp:taxon-name-part taxon-name-part-type="species" reg="elbergi">elbergi</tp:taxon-name-part></tp:taxon-name></italic>. However, the most reliable characters for identifying any of these species are in the male abdomen and genitalia. For example, <italic><tp:taxon-name><tp:taxon-name-part taxon-name-part-type="genus" reg="Ungla">U.</tp:taxon-name-part> <tp:taxon-name-part taxon-name-part-type="species" reg="confraterna">confraterna</tp:taxon-name-part></tp:taxon-name></italic> is notable because of the unique size of its abdominal spiracles (diameter ~ 0.08 mm, ~0.1× length of segment) – slightly larger than those of most chrysopine adults, including <italic><tp:taxon-name><tp:taxon-name-part taxon-name-part-type="genus" reg="Ungla">U.</tp:taxon-name-part> <tp:taxon-name-part taxon-name-part-type="species" reg="argentina">argentina</tp:taxon-name-part></tp:taxon-name></italic> (diameter ~0.03 mm, ~0.03× length of segment), and considerably smaller than those of the other small Argentinian species, all of which have spiracles with a diameter of &gt; 0.15 mm, &gt; 0.2× length of segment. The shapes of its terminal segments and gonarcal complex are also distinctive.</p><fig id="F120" position="float" orientation="portrait"><label>Figure 120.</label><caption><p>
                  <italic><tp:taxon-name><tp:taxon-name-part taxon-name-part-type="genus" reg="Chrysopa">Chrysopa</tp:taxon-name-part> <tp:taxon-name-part taxon-name-part-type="species" reg="confraterna">confraterna</tp:taxon-name-part></tp:taxon-name></italic> Banks: External features, (<bold>a</bold>) labels (<bold>b</bold>) head, frontal (<bold>c</bold>) head, prothorax, mesothorax (partial), dorsal (<bold>d</bold>) head, lateral (<bold>e</bold>) head, thorax, dorsal (<bold>f</bold>) head, thorax, lateral (<bold>g</bold>) forewing (<bold>h</bold>) hindwing (Argentina, Mendoza, Chacras de Coria, holotype, male, <named-content xmlns:xlink="http://www.w3.org/1999/xlink" content-type="dwc:institutional_code" xlink:type="simple">MCZ</named-content>).</p></caption><graphic xmlns:xlink="http://www.w3.org/1999/xlink" xlink:href="zookeys-674-001-g120.jpg" position="float" orientation="portrait" xlink:type="simple" id="oo_136275.jpg"/></fig><fig id="F121" position="float" orientation="portrait"><label>Figure 121.</label><caption><p>
                  <italic><tp:taxon-name><tp:taxon-name-part taxon-name-part-type="genus" reg="Chrysopa">Chrysopa</tp:taxon-name-part> <tp:taxon-name-part taxon-name-part-type="species" reg="confraterna">confraterna</tp:taxon-name-part></tp:taxon-name></italic> Banks: Male abdomen and genitalia, (<bold>a</bold>) segments A6-terminus, lateral (<bold>b</bold>) terminalia, lateral (<bold>c</bold>) terminalia, dorsal, gonarcus partially extruded posteriorly (<bold>d</bold>) terminus of T9+ectoproct, gonarcal complex (<bold>e</bold>) callus cerci (<bold>f</bold>) sternite 9 [Note demarcation between S8 and S9.] (<bold>g</bold>) sternite 9, lateral, with large, flanged setae. <bold>g</bold> gonarcus <bold>gsac</bold> gonosaccus <bold>inv</bold> distal invagination of dorsal T9+e <bold>mu</bold> mediuncus <bold>sp</bold> spiracle <bold>S8+9</bold> fused eighth and ninth sternites <bold>T8</bold> eighth tergite <bold>T9+e</bold> fused ninth tergite + ectoproct (Argentina, Mendoza, Chacras de Coria, holotype, <named-content xmlns:xlink="http://www.w3.org/1999/xlink" content-type="dwc:institutional_code" xlink:type="simple">MCZ</named-content>).</p></caption><graphic xmlns:xlink="http://www.w3.org/1999/xlink" xlink:href="zookeys-674-001-g121.jpg" position="float" orientation="portrait" xlink:type="simple" id="oo_136277.jpg"/></fig><fig id="F122" position="float" orientation="portrait"><label>Figure 122.</label><caption><p>
                  <italic><tp:taxon-name><tp:taxon-name-part taxon-name-part-type="genus" reg="Chrysopa">Chrysopa</tp:taxon-name-part> <tp:taxon-name-part taxon-name-part-type="species" reg="scalai">scalai</tp:taxon-name-part></tp:taxon-name></italic> Navás: Features, (<bold>a</bold>) habitus, dorsal (<bold>b</bold>) labels (Argentina, Rio Negro, lectotype, male, <abbrev xmlns:xlink="http://www.w3.org/1999/xlink" content-type="institution" xlink:title="Museo de la Plata, La Plata, Buenos Aires, Argentina" id="ABBRID0EAJBM" xlink:type="simple">MLPA</abbrev>).</p></caption><graphic xmlns:xlink="http://www.w3.org/1999/xlink" xlink:href="zookeys-674-001-g122.jpg" position="float" orientation="portrait" xlink:type="simple" id="oo_136278.jpg"/></fig><fig id="F123" position="float" orientation="portrait"><label>Figure 123.</label><caption><p>
                  <italic><tp:taxon-name><tp:taxon-name-part taxon-name-part-type="genus" reg="Chrysopa">Chrysopa</tp:taxon-name-part> <tp:taxon-name-part taxon-name-part-type="species" reg="scalai">scalai</tp:taxon-name-part></tp:taxon-name></italic> Navás: Male abdomen and genitalia, (<bold>a</bold>) segments A6-terminus, lateral (<bold>b</bold>) fused sternites 8+9, ventral (<bold>c</bold>) segment A7, lateral (<bold>d</bold>) hypandrium internum (<bold>e</bold>) callus cerci (<bold>f</bold>) gonarcal complex, frontolateral (<bold>g</bold>) gonarcal complex, dorsal (<bold>h</bold>) gonarcal complex, lateral. <bold>c</bold> comes <bold>c.c.</bold> callus cerci <bold>gsac</bold> gonosaccus <bold>g.ap.</bold> gonarcal apodeme <bold>g.br.</bold> gonarcal bridge <bold>mu</bold> mediuncus <bold>pr</bold> unarticulated process on frontal margin of gonarcal apodeme <bold>sp</bold> spiracle <bold>S7</bold> seventh sternite <bold>S8+9</bold> fused eighth and ninth sternites <bold>T9+e</bold> ninth tergite + ectoproct (Argentina, Rio Negro, lectotype, <abbrev xmlns:xlink="http://www.w3.org/1999/xlink" content-type="institution" xlink:title="Museo de la Plata, La Plata, Buenos Aires, Argentina" id="ABBRID0EDLBM" xlink:type="simple">MLPA</abbrev>).</p></caption><graphic xmlns:xlink="http://www.w3.org/1999/xlink" xlink:href="zookeys-674-001-g123.jpg" position="float" orientation="portrait" xlink:type="simple" id="oo_136280.jpg"/></fig><fig id="F124" position="float" orientation="portrait"><label>Figure 124.</label><caption><p>
                  <italic><tp:taxon-name><tp:taxon-name-part taxon-name-part-type="genus" reg="Chrysopa">Chrysopa</tp:taxon-name-part> <tp:taxon-name-part taxon-name-part-type="species" reg="binaria">binaria</tp:taxon-name-part></tp:taxon-name></italic> Navás: External features, (<bold>a</bold>) labels (<bold>b</bold>) head, frontal (<bold>c</bold>) head, prothorax, dorsal (<bold>d</bold>) wings, left (<bold>e</bold>) base of forewing (<bold>f</bold>) base of hindwing (<bold>g</bold>) abdominal segments A6-terminus, lateral (<bold>h</bold>) habitus, dorsal (Argentina, Córdoba, lectotype, female, <named-content xmlns:xlink="http://www.w3.org/1999/xlink" content-type="dwc:institutional_code" xlink:type="simple">MNHN</named-content>).</p></caption><graphic xmlns:xlink="http://www.w3.org/1999/xlink" xlink:href="zookeys-674-001-g124.jpg" position="float" orientation="portrait" xlink:type="simple" id="oo_136283.jpg"/></fig></tp:treatment-sec><tp:treatment-sec sec-type="redescription" id="SECID0E1MBM"><title>Redescription.</title><p>Head cream-colored, with vertex smooth, often shiny; inverted U-shaped marking on vertex reddish brown, usually prominent, narrowing and sometimes separated mesally, not extending anteriorly to area between scapes; anteromesal margin of dorsal antennal fossa with reddish brown mark (sometimes pale); area between eyes and posterior half of vertex cream-colored, unmarked; frons cream-colored, with markings absent or light reddish brown stripe mesally, or reddish tinge along anterior margin; clypeus cream-colored to tan, with dark brown spot laterally; gena with brown mark not touching eyes, approaching clypeus; tentorial pits with light <!--PageBreak--><!--PageBreak-->brown margins. Antenna with scape cream-colored to light tan, unmarked; pedicel cream-colored to tan, with distal ring of brown; flagellum cream-colored to light tan basally, becoming darker distally; maxillary palp with basal two segments pale, mesal two segments brown dorsally, laterally, distal segment brown; labial palp with basal segment pale, distal two segments with brown.</p><p>Prothorax relatively short, green mesally, with wide, brown, lateral stripes, thin, brown mesal stripe; transverse furrow in posterior region, not reaching lateral margins; <!--PageBreak-->with short, dark setae throughout. Mesothorax, metathorax yellowish brown with light brown markings. Measurements: head width: 1.2–1.3 mm; ratio head width : eye width: 1.7–2.3 : 1; prothorax length: 0.4–0.6 mm; prothorax width: 0.9–1.1 mm.</p><p>Forewing, hindwing clear, hyaline, without fumose areas, with slender venation; stigma lightly opaque to clear, with four to five light to dark brown subcostal crossveins below stigma, area surrounding crossveins unmarked; longitudinal veins usually mostly green, with brown at intersections, sometimes with extensive brownish sections; transverse veins, crossveins mostly brown to golden brown. Forewing 10.3–12.4 mm long, 3.6–4.4 mm wide (ratio, L : W = 2.8–2.9 :1); height of tallest costal cell 0.6–0.8 mm (cell number 6–8); length of first intramedian cell 0.7–1.0 mm; 9–12 radial cells (closed cells between R and <abbrev xmlns:xlink="http://www.w3.org/1999/xlink" xlink:title="Radial sector" id="ABBRID0EJNBM" xlink:type="simple">Rs</abbrev>); 4 Banksian cells (b cells), 4 b’ cells; 3–6 inner gradates, 5–7 outer gradates. Hindwing 9.1–11.1 mm long, 3.0–3.7 mm wide (ratio, L : W = 3.0–3.2 : 1), 9–11 radial cells, 3 Banksian (b) cells, 4 b’ cells, 2–5 inner gradates, 4–5 outer gradates.</p><p>Male. Abdomen with slightly enlarged spiracles (e.g., A7: spiracle diameter ~0.10× length of sternite); T9+ectoproct short, with dorsal invagination shallow, extending approximately one half the distance to anterior margin of T9, lateral margins of invagination straight to slightly convex; dorsal margin rounded distally, with posteroventral margin extended distally in well defined knob; ventral margin lightly sclerotized beyond callus cerci; callus cerci large, ovate, circumference lightly sclerotized, sclerotization contiguous with that on ventral margin of ectoproct. S8+9 fused, with line <!--PageBreak-->of fusion not demarcated; setae on ventral surface relatively long, not dense; dorsal margin lightly sclerotized, except near base; terminus extended, upturned distally, flat, plate-like, well sclerotized, bearing numerous, large, flanged setae along dorsal margins and heavy, unflanged setae distomesally. Gonarcus with broad, flat bridge (posterior view), arms broad, rounded throughout, with digitiform process extending forward and mesally almost perpendicularly from arm (lateral view); mediuncus long, narrow, straight, with base containing two elongate rods; gonosaccus bilobed, with each lobe bearing single, discrete patch of large gonosetae well separated from opposite lobe, <!--PageBreak--><!--PageBreak-->with gonosetae probably facing mesally when unexpanded; gonosetae arising from enlarged setal bases, interior ones slightly smaller than distal ones; hypandrium internum narrow, U-shaped, with hooked comes (Fig. <xref ref-type="fig" rid="F123">123d</xref>).</p><fig id="F125" position="float" orientation="portrait"><label>Figure 125.</label><caption><p>
                  <italic><tp:taxon-name><tp:taxon-name-part taxon-name-part-type="genus" reg="Chrysopa">Chrysopa</tp:taxon-name-part> <tp:taxon-name-part taxon-name-part-type="species" reg="binaria">binaria</tp:taxon-name-part></tp:taxon-name></italic> Navás: (<bold>a</bold>) labels from paralectotype (<bold>b</bold>) habitus of female paralectotype, dorsal (<bold>c</bold>) labels of nontype specimen, from type locality, and determined by C. Bruch, collector of the lectotype (all: Argentina, Córdoba, <named-content xmlns:xlink="http://www.w3.org/1999/xlink" content-type="dwc:institutional_code" xlink:type="simple">MACN</named-content>).</p></caption><graphic xmlns:xlink="http://www.w3.org/1999/xlink" xlink:href="zookeys-674-001-g125.jpg" position="float" orientation="portrait" xlink:type="simple" id="oo_136285.jpg"/></fig><fig id="F126" position="float" orientation="portrait"><label>Figure 126.</label><caption><p>
                  <italic><tp:taxon-name><tp:taxon-name-part taxon-name-part-type="genus" reg="Ungla">Ungla</tp:taxon-name-part> <tp:taxon-name-part taxon-name-part-type="species" reg="confraterna">confraterna</tp:taxon-name-part></tp:taxon-name></italic> (Banks): External features, (<bold>a</bold>) head, frontal (<bold>b</bold>) head, prothorax, lateral (<bold>c</bold>) head, prothorax, mesothorax (partial), dorsal (<bold>d</bold>) head, prothorax, dorsolateral, antennal fossa (<bold>e</bold>) body, lateral (Argentina; <bold>a, c, d</bold> Mendoza, female, <named-content xmlns:xlink="http://www.w3.org/1999/xlink" content-type="dwc:institutional_code" xlink:type="simple">USNM</named-content>; <bold>b, e</bold> La Rioja, male, <named-content xmlns:xlink="http://www.w3.org/1999/xlink" content-type="dwc:institutional_code" xlink:type="simple">FSCA</named-content>).</p></caption><graphic xmlns:xlink="http://www.w3.org/1999/xlink" xlink:href="zookeys-674-001-g126.jpg" position="float" orientation="portrait" xlink:type="simple" id="oo_136286.jpg"/></fig><fig id="F127" position="float" orientation="portrait"><label>Figure 127.</label><caption><p>
                  <italic><tp:taxon-name><tp:taxon-name-part taxon-name-part-type="genus" reg="Ungla">Ungla</tp:taxon-name-part> <tp:taxon-name-part taxon-name-part-type="species" reg="confraterna">confraterna</tp:taxon-name-part></tp:taxon-name></italic> (Banks): Wings, showing variation, (<bold>a</bold>) longitudinal veins mostly green (<bold>b</bold>) longitudinal veins mostly brown (Argentina; <bold>a</bold> La Rioja, male, <named-content xmlns:xlink="http://www.w3.org/1999/xlink" content-type="dwc:institutional_code" xlink:type="simple">USNM</named-content>; <bold>b</bold> Mendoza, female, <named-content xmlns:xlink="http://www.w3.org/1999/xlink" content-type="dwc:institutional_code" xlink:type="simple">CAS</named-content>).</p></caption><graphic xmlns:xlink="http://www.w3.org/1999/xlink" xlink:href="zookeys-674-001-g127.jpg" position="float" orientation="portrait" xlink:type="simple" id="oo_136288.jpg"/></fig><fig id="F128" position="float" orientation="portrait"><label>Figure 128.</label><caption><p>
                  <italic><tp:taxon-name><tp:taxon-name-part taxon-name-part-type="genus" reg="Ungla">Ungla</tp:taxon-name-part> <tp:taxon-name-part taxon-name-part-type="species" reg="confraterna">confraterna</tp:taxon-name-part></tp:taxon-name></italic> (Banks): Male abdomen, (<bold>a</bold>) segments A7-terminus, lateral (<bold>b</bold>) tip of terminus, lateral, showing callus cerci and flanged setae on distolateral upper margins of S9 (<bold>c</bold>) T8, T9+ectoproct, dorsal (<bold>d</bold>) fused sternite 8+9, ventral, with large, flanged setae on distolateral margin of S9. <bold>c.c.</bold> callus cerci <bold>fl.s.</bold> flanged setae <bold>inv</bold> invagination of dorsal T9+ectoproct <bold>S8+9</bold> fused eighth and ninth sternites <bold>T8</bold> eighth tergite <bold>T9+e</bold> fused ninth tergite + ectoproct (Argentina; <bold>a, d</bold> Mendoza, <named-content xmlns:xlink="http://www.w3.org/1999/xlink" content-type="dwc:institutional_code" xlink:type="simple">USNM</named-content>; <bold>b, c</bold> Salta, <named-content xmlns:xlink="http://www.w3.org/1999/xlink" content-type="dwc:institutional_code" xlink:type="simple">FSCA</named-content>).</p></caption><graphic xmlns:xlink="http://www.w3.org/1999/xlink" xlink:href="zookeys-674-001-g128.jpg" position="float" orientation="portrait" xlink:type="simple" id="oo_136290.jpg"/></fig><fig id="F129" position="float" orientation="portrait"><label>Figure 129.</label><caption><p>
                  <italic><tp:taxon-name><tp:taxon-name-part taxon-name-part-type="genus" reg="Ungla">Ungla</tp:taxon-name-part> <tp:taxon-name-part taxon-name-part-type="species" reg="confraterna">confraterna</tp:taxon-name-part></tp:taxon-name></italic> (Banks): Male genitalia, (<bold>a</bold>) gonarcal complex, dorsal, gonosaccus expanded (<bold>b</bold>) gonarcus, lateral (<bold>c</bold>) gonarcal complex, lateral [Note gonosetae on flat, expanded lobes of gonosaccus.] (<bold>d</bold>) gonarcal complex, posterior (<bold>e</bold>) gonarcal complex, dorsal, gonosaccus withdrawn (<bold>f</bold>) gonarcal complex, frontodorsal, gonosaccus withdrawn. <bold>gsac</bold> gonosaccus <bold>g.ap.</bold> gonarcal apodeme <bold>g.br.</bold> gonarcal bridge <bold>mu</bold> mediuncus <bold>pr</bold> unarticulated process on frontal margin of gonarcal apodeme <bold>s.p.</bold> setose subanal plate (Argentina; <bold>a–c</bold> Mendoza, <named-content xmlns:xlink="http://www.w3.org/1999/xlink" content-type="dwc:institutional_code" xlink:type="simple">USNM</named-content>; <bold>d–f</bold> Salta, <named-content xmlns:xlink="http://www.w3.org/1999/xlink" content-type="dwc:institutional_code" xlink:type="simple">FSCA</named-content>).</p></caption><graphic xmlns:xlink="http://www.w3.org/1999/xlink" xlink:href="zookeys-674-001-g129.jpg" position="float" orientation="portrait" xlink:type="simple" id="oo_136293.jpg"/></fig></tp:treatment-sec><tp:treatment-sec sec-type="variation" id="SECID0ENVBM"><title>Variation.</title><p>Among the specimens we examined, there was variation in the depth and size of the reddish brown head markings. The body color of most specimens had faded. Also, there was considerable variation in the amount of brown coloration on the venation of the wings – from very little (almost as in <italic><tp:taxon-name><tp:taxon-name-part taxon-name-part-type="genus" reg="Ungla">U.</tp:taxon-name-part> <tp:taxon-name-part taxon-name-part-type="species" reg="chacranella">chacranella</tp:taxon-name-part></tp:taxon-name></italic>) to extensive (large sections of the longitudinal veins and all transverse veins brown or brownish).</p></tp:treatment-sec><tp:treatment-sec sec-type="Larvae, biology" id="SECID0E5VBM"><title>Larvae, biology.</title><p>The larvae of <italic><tp:taxon-name><tp:taxon-name-part taxon-name-part-type="genus" reg="Ungla">U.</tp:taxon-name-part> <tp:taxon-name-part taxon-name-part-type="species" reg="confraterna">confraterna</tp:taxon-name-part></tp:taxon-name></italic> (as <italic><tp:taxon-name><tp:taxon-name-part taxon-name-part-type="genus" reg="Ungla">Ungla</tp:taxon-name-part> <tp:taxon-name-part taxon-name-part-type="species" reg="binaria">binaria</tp:taxon-name-part></tp:taxon-name></italic>) were described, and some notes on oviposition and development under laboratory conditions are available (<xref ref-type="bibr" rid="B18">Monserrat and Freitas 2005</xref>, <xref ref-type="bibr" rid="B43">Reguilón 2010</xref>). However, the species identifications of the studied specimens have not been confirmed.</p></tp:treatment-sec><tp:treatment-sec sec-type="distribution" id="SECID0ECXBM"><title>Known distribution.</title><p>ARGENTINA (north &amp; central western to central eastern): Provinces of Buenos Aires, Catamarca, Córdoba, La Rioja, Mendoza, Rio Negro, Salta, San Juan, Tucumán.</p></tp:treatment-sec><tp:treatment-sec sec-type="Specimens studied" id="SECID0EHXBM"><title>Specimens studied</title><p>(in addition to types above). Argentina. <italic>Buenos Aires</italic>: Martínez, XII-1956 (1M, <named-content xmlns:xlink="http://www.w3.org/1999/xlink" content-type="dwc:institutional_code" xlink:type="simple">CAS</named-content>). <italic>Catamarca</italic>: Santa Maria, 10-16-II-1972, R. Matthew (1M, 2F, <abbrev xmlns:xlink="http://www.w3.org/1999/xlink" content-type="institution" xlink:title="University of Georgia Collection of Arthropods, Athens, GA" id="ABBRID0EWXBM" xlink:type="simple">UGCA</abbrev>); Rio Portrero, near Andalgalá, 15-II-1972, W. D. Duckworth (1M, 1F, <named-content xmlns:xlink="http://www.w3.org/1999/xlink" content-type="dwc:institutional_code" xlink:type="simple">USNM</named-content>). <italic>La Rioja</italic>: Mascasin, XI-1961, F. H. Walz (1F, <named-content xmlns:xlink="http://www.w3.org/1999/xlink" content-type="dwc:institutional_code" xlink:type="simple">CAS</named-content>); Santa Cruz, 1600m, 1-XII-2002, L. A. Stange (1M, 2F, <named-content xmlns:xlink="http://www.w3.org/1999/xlink" content-type="dwc:institutional_code" xlink:type="simple">FSCA</named-content>); Patquia, 600 m, XII-1957 (2M, <named-content xmlns:xlink="http://www.w3.org/1999/xlink" content-type="dwc:institutional_code" xlink:type="simple">CAS</named-content>). <italic>Mendoza</italic>: Rio Mendoza, 1600 m, 5-6-XII-1983, L. E. Pena (4M, 2F, <named-content xmlns:xlink="http://www.w3.org/1999/xlink" content-type="dwc:institutional_code" xlink:type="simple">CAS</named-content>); 4 km. SW. Potrerillos, 18-XII-1973, C.M. &amp; O.S. Flint (1M, 1F, 1?, <named-content xmlns:xlink="http://www.w3.org/1999/xlink" content-type="dwc:institutional_code" xlink:type="simple">USNM</named-content>); Unknown locality (1M, <named-content xmlns:xlink="http://www.w3.org/1999/xlink" content-type="dwc:institutional_code" xlink:type="simple">IFML</named-content>). <italic>Salta</italic>: Yacochuya cerca de Cafayate, 15-XII-1973, L. Stange (4M, 7F, <named-content xmlns:xlink="http://www.w3.org/1999/xlink" content-type="dwc:institutional_code" xlink:type="simple">FSCA</named-content>); Alemania, 1-XI-2006, E. González Olazo (1?, <named-content xmlns:xlink="http://www.w3.org/1999/xlink" content-type="dwc:institutional_code" xlink:type="simple">IFML</named-content>). <italic>San Juan</italic>: Iglesia, 4-XII-1983, L. E. Peña (1M, <named-content xmlns:xlink="http://www.w3.org/1999/xlink" content-type="dwc:institutional_code" xlink:type="simple">CAS</named-content>). <italic>Tucumán</italic>: Amaicha del Valle, 29-31-XII-1965, H. &amp; M. Townes (3M, <named-content xmlns:xlink="http://www.w3.org/1999/xlink" content-type="dwc:institutional_code" xlink:type="simple">FSCA</named-content>).</p></tp:treatment-sec><ref-list><ref id="B39"><mixed-citation xmlns:xlink="http://www.w3.org/1999/xlink" xlink:type="simple">
          <person-group><name name-style="western"><surname>Penny</surname><given-names>ND</given-names></name></person-group> (<year>1977</year>) [1978] <article-title>Lista de <tp:taxon-name><tp:taxon-name-part taxon-name-part-type="order">Megaloptera</tp:taxon-name-part></tp:taxon-name>, <tp:taxon-name><tp:taxon-name-part taxon-name-part-type="order">Neuroptera</tp:taxon-name-part></tp:taxon-name> e <tp:taxon-name><tp:taxon-name-part taxon-name-part-type="order">Raphidioptera</tp:taxon-name-part></tp:taxon-name> do México, América Central, ilhas Caraíbas e América do Sul</article-title>. <source>Acta Amazonica</source> <volume>7</volume>(<issue>4</issue>) (Suplemento): <fpage>1</fpage>–<lpage>61</lpage>.</mixed-citation></ref><ref id="B2"><mixed-citation xmlns:xlink="http://www.w3.org/1999/xlink" xlink:type="simple">
          <person-group><name name-style="western"><surname>Adams</surname><given-names>PA</given-names></name></person-group> (<year>1975</year>) <article-title>Status of the genera <italic><tp:taxon-name><tp:taxon-name-part taxon-name-part-type="genus">Ungla</tp:taxon-name-part></tp:taxon-name></italic> and <italic>Mallada</italic> Navás (<tp:taxon-name><tp:taxon-name-part taxon-name-part-type="order">Neuroptera</tp:taxon-name-part></tp:taxon-name>: <tp:taxon-name><tp:taxon-name-part taxon-name-part-type="family">Chrysopidae</tp:taxon-name-part></tp:taxon-name>).</article-title> <source>Psyche</source> <volume>82</volume>: <fpage>167</fpage>–<lpage>173</lpage>. <ext-link xlink:type="simple" ext-link-type="doi" xlink:href="10.1155/1975/62979">https://doi.org/10.1155/1975/62979</ext-link></mixed-citation></ref><ref id="B12"><mixed-citation xmlns:xlink="http://www.w3.org/1999/xlink" xlink:type="simple">
          <person-group><name name-style="western"><surname>Brooks</surname><given-names>SJ</given-names></name><name name-style="western"><surname>Barnard</surname><given-names>PC</given-names></name></person-group> (<year>1990</year>) <article-title>The green lacewings of the world: a generic review (<tp:taxon-name><tp:taxon-name-part taxon-name-part-type="order">Neuroptera</tp:taxon-name-part></tp:taxon-name>: <tp:taxon-name><tp:taxon-name-part taxon-name-part-type="family">Chrysopidae</tp:taxon-name-part></tp:taxon-name>).</article-title> <source>Bulletin of the British Museum of Natural History, Entomology</source> <volume>59</volume>: <fpage>117</fpage>–<lpage>286</lpage>.</mixed-citation></ref><ref id="B13"><mixed-citation xmlns:xlink="http://www.w3.org/1999/xlink" xlink:type="simple">
          <person-group><name name-style="western"><surname>Freitas</surname><given-names>S</given-names></name></person-group> (<year>2007</year>) <article-title>Ocorrência de <italic><tp:taxon-name><tp:taxon-name-part taxon-name-part-type="genus">Ungla</tp:taxon-name-part></tp:taxon-name></italic> Navás (<tp:taxon-name><tp:taxon-name-part taxon-name-part-type="order">Neuroptera</tp:taxon-name-part></tp:taxon-name>, <tp:taxon-name><tp:taxon-name-part taxon-name-part-type="family">Chrysopidae</tp:taxon-name-part></tp:taxon-name>) no Brasil e descrição de nova espécie.</article-title> <source>Revista Brasileira de Entomologia</source> <volume>51</volume>: <fpage>413</fpage>–<lpage>415</lpage>. <ext-link xlink:type="simple" ext-link-type="doi" xlink:href="10.1590/S0085-56262007000400004">https://doi.org/10.1590/S0085-56262007000400004</ext-link></mixed-citation></ref><ref id="B37"><mixed-citation xmlns:xlink="http://www.w3.org/1999/xlink" xlink:type="simple">
          <person-group><name name-style="western"><surname>Oswald</surname><given-names>JD</given-names></name></person-group> (<year>2015</year>) <source><tp:taxon-name><tp:taxon-name-part taxon-name-part-type="superorder">Neuropterida</tp:taxon-name-part></tp:taxon-name> Species of the World. Version 4.0</source>. <ext-link xlink:type="simple" ext-link-type="uri" xlink:href="http://lacewing.tamu.edu/Species-Catalogue/">http://lacewing.tamu.edu/Species-Catalogue/</ext-link> [accessed on November 6, 2016]</mixed-citation></ref><ref id="B45"><mixed-citation xmlns:xlink="http://www.w3.org/1999/xlink" xlink:type="simple">
          <person-group><name name-style="western"><surname>Stange</surname><given-names>LA</given-names></name></person-group> (<year>1967</year>) <article-title>Catálogo de <tp:taxon-name><tp:taxon-name-part taxon-name-part-type="order">Neuroptera</tp:taxon-name-part></tp:taxon-name> de Argentina y Uruguay.</article-title> <source>Acta Zoológica Lilloana</source> <volume>22</volume>: <fpage>5</fpage>–<lpage>87</lpage>.</mixed-citation></ref><ref id="B15"><mixed-citation xmlns:xlink="http://www.w3.org/1999/xlink" xlink:type="simple">
          <person-group><name name-style="western"><surname>González Olazo</surname><given-names>EV</given-names></name></person-group> (<year>1996</year>) <article-title>Catálogo de los tipos de <tp:taxon-name><tp:taxon-name-part taxon-name-part-type="order">Neuroptera</tp:taxon-name-part></tp:taxon-name> (<tp:taxon-name><tp:taxon-name-part taxon-name-part-type="class">Insecta</tp:taxon-name-part></tp:taxon-name>: <tp:taxon-name><tp:taxon-name-part taxon-name-part-type="superorder">Holometabola</tp:taxon-name-part></tp:taxon-name>) depositados em colecciones argentinas.</article-title> <source>Acta Zoológica Lilloana</source> <volume>43</volume>: <fpage>373</fpage>–<lpage>391</lpage>.</mixed-citation></ref><ref id="B29"><mixed-citation xmlns:xlink="http://www.w3.org/1999/xlink" xlink:type="simple">
          <person-group><name name-style="western"><surname>Navás</surname><given-names>L</given-names></name></person-group> (<year>1926</year>) <article-title>Insectos de la Argentina y Chile. Segunda [II] serie.</article-title> <source>Estudios, Revista Mensual (Academia literária del Plata, Buenos Aires)</source> <volume>31</volume>: <fpage>103</fpage>–<lpage>111</lpage>.</mixed-citation></ref><ref id="B18"><mixed-citation xmlns:xlink="http://www.w3.org/1999/xlink" xlink:type="simple">
          <person-group><name name-style="western"><surname>Monserrat</surname><given-names>VJ</given-names></name><name name-style="western"><surname>Freitas</surname><given-names>S</given-names></name></person-group> (<year>2005</year>) <article-title>Contribución al conocimiento de los crisópidos de Coquimbo, Patagonia y Tierra del Fuego (Argentina, Chile) (<tp:taxon-name><tp:taxon-name-part taxon-name-part-type="class">Insecta</tp:taxon-name-part></tp:taxon-name>, <tp:taxon-name><tp:taxon-name-part taxon-name-part-type="order">Neuroptera</tp:taxon-name-part></tp:taxon-name>, <tp:taxon-name><tp:taxon-name-part taxon-name-part-type="family">Chrysopidae</tp:taxon-name-part></tp:taxon-name>).</article-title> <source>Graellsia</source> <volume>61</volume>: <fpage>163</fpage>–<lpage>179</lpage>. <ext-link xlink:type="simple" ext-link-type="doi" xlink:href="10.3989/graellsia.2005.v61.i2.18">https://doi.org/10.3989/graellsia.2005.v61.i2.18</ext-link></mixed-citation></ref><ref id="B43"><mixed-citation xmlns:xlink="http://www.w3.org/1999/xlink" xlink:type="simple">
          <person-group><name name-style="western"><surname>Reguilón</surname><given-names>C</given-names></name></person-group> (<year>2010</year>) <article-title>Morfología de los estados inmaduros y ciclo biológico de <italic><tp:taxon-name><tp:taxon-name-part taxon-name-part-type="genus">Ungla</tp:taxon-name-part> <tp:taxon-name-part taxon-name-part-type="species">binaria</tp:taxon-name-part></tp:taxon-name></italic> (<tp:taxon-name><tp:taxon-name-part taxon-name-part-type="order">Neuroptera</tp:taxon-name-part></tp:taxon-name>: <tp:taxon-name><tp:taxon-name-part taxon-name-part-type="family">Chrysopidae</tp:taxon-name-part></tp:taxon-name>).</article-title> <source>Acta Zoológica Lilloana</source> <volume>54</volume>: <fpage>78</fpage>–<lpage>86</lpage>.</mixed-citation></ref><ref id="B47"><mixed-citation xmlns:xlink="http://www.w3.org/1999/xlink" xlink:type="simple">
          <person-group><name name-style="western"><surname>Tauber</surname><given-names>CA</given-names></name><name name-style="western"><surname>Tauber</surname><given-names>MJ</given-names></name><name name-style="western"><surname>Albuquerque</surname><given-names>GS</given-names></name></person-group> (<year>2014</year>) <article-title>Debris-carrying in larval <tp:taxon-name><tp:taxon-name-part taxon-name-part-type="family">Chrysopidae</tp:taxon-name-part></tp:taxon-name>: unraveling its evolutionary history</article-title>. <source>Annals of the Entomological Society of America</source> <volume>107</volume>: <fpage>295</fpage>–<lpage>314</lpage>, supplementary material. <ext-link xlink:type="simple" ext-link-type="doi" xlink:href="10.1603/AN13163">https://doi.org/10.1603/AN13163</ext-link></mixed-citation></ref><ref id="B16"><mixed-citation xmlns:xlink="http://www.w3.org/1999/xlink" xlink:type="simple">
          <person-group><name name-style="western"><surname>Legrand</surname><given-names>J</given-names></name><name name-style="western"><surname>Tauber</surname><given-names>CA</given-names></name><name name-style="western"><surname>Albuquerque</surname><given-names>GS</given-names></name><name name-style="western"><surname>Tauber</surname><given-names>MJ</given-names></name></person-group> (<year>2008</year>) <article-title>[2009] Navás types and non-type specimens of <tp:taxon-name><tp:taxon-name-part taxon-name-part-type="family">Chrysopidae</tp:taxon-name-part></tp:taxon-name> in the MNHN, Paris (<tp:taxon-name><tp:taxon-name-part taxon-name-part-type="order">Neuroptera</tp:taxon-name-part></tp:taxon-name>). Revue Française d’Entomologie (N.S.</article-title> <source>)</source> <volume>30</volume>: <fpage>103</fpage>–<lpage>183</lpage>.</mixed-citation></ref></ref-list></tp:taxon-treatment>
