# Supplementary material for: Revision of the Neotropical green lacewing genus Ungla (Neuroptera, Chrysopidae)
Source: Zookeys. 2017 May 16;(674):1–188. doi: 10.3897/zookeys.674.11435 (PMC5523201; doi:10.3897/zookeys.674.11435)
Supplement: XML Treatment for Ungla elbergi [file zookeys.674.11435-treatment23.xml]

<!DOCTYPE tp:taxon-treatment
  PUBLIC "-//TaxonX//DTD Taxonomic Treatment Publishing DTD v0 20100105//EN" "tax-treatment-NSO.dtd">
<tp:taxon-treatment xmlns:tp="http://www.plazi.org/taxpub"><tp:treatment-meta><kwd-group><label>Taxon classification</label><kwd><named-content xmlns:xlink="http://www.w3.org/1999/xlink" content-type="kingdom">Animalia</named-content></kwd><kwd><named-content xmlns:xlink="http://www.w3.org/1999/xlink" content-type="order">Neuroptera</named-content></kwd><kwd><named-content xmlns:xlink="http://www.w3.org/1999/xlink" content-type="family">Chrysopidae</named-content></kwd></kwd-group><mixed-citation publication-type="journal"><person-group><name><surname>Tauber</surname><given-names>Catherine A.</given-names></name><name><surname>Sosa</surname><given-names>Francisco</given-names></name><name><surname>Albuquerque</surname><given-names>Gilberto S.</given-names></name><name><surname>Tauber</surname><given-names>Maurice J.</given-names></name></person-group><article-title>Revision of the Neotropical green lacewing genus <italic><tp:taxon-name><tp:taxon-name-part taxon-name-part-type="genus" reg="Ungla">Ungla</tp:taxon-name-part></tp:taxon-name></italic> (<tp:taxon-name><tp:taxon-name-part taxon-name-part-type="order">Neuroptera</tp:taxon-name-part></tp:taxon-name>, <tp:taxon-name><tp:taxon-name-part taxon-name-part-type="family">Chrysopidae</tp:taxon-name-part></tp:taxon-name>)</article-title><source>Zookeys</source><day>16</day><month>5</month><year>2017</year><volume>2017</volume><issue>674</issue><fpage>1</fpage><lpage>188</lpage><pub-id pub-id-type="doi">10.3897/zookeys.674.11435</pub-id></mixed-citation></tp:treatment-meta><tp:nomenclature><tp:taxon-name>
              <tp:taxon-name-part taxon-name-part-type="genus" reg="Ungla">Ungla</tp:taxon-name-part>
              <tp:taxon-name-part taxon-name-part-type="species" reg="elbergi">elbergi</tp:taxon-name-part>
              <object-id xmlns:xlink="http://www.w3.org/1999/xlink" content-type="zoobank" xlink:type="simple">http://zoobank.org/06D43FC0-C76F-4C39-8C88-138557819837</object-id>
            </tp:taxon-name><tp:taxon-authority>Tauber</tp:taxon-authority><tp:taxon-status xmlns:xlink="http://www.w3.org/1999/xlink" xlink:type="simple">sp. n.</tp:taxon-status><xref ref-type="fig" rid="F130">Figs 130</xref><xref ref-type="fig" rid="F131">, 131</xref><xref ref-type="fig" rid="F132">, 132</xref><xref ref-type="fig" rid="F133">, 133</xref></tp:nomenclature><tp:treatment-sec sec-type="Holotype" id="SECID0EV2BM"><title>Holotype</title><p>(Figs <xref ref-type="fig" rid="F130">130d, f</xref>, <xref ref-type="fig" rid="F131">131b</xref>, <xref ref-type="fig" rid="F132">132a, b, d, e</xref>, <xref ref-type="fig" rid="F133">133a, c, e</xref>). <named-content xmlns:xlink="http://www.w3.org/1999/xlink" content-type="dwc:institutional_code" xlink:type="simple">EMEC</named-content>, male; “R. A. – Tucumán, Tafi Viejo, Alpa Puyo, 15.08.98, Col. Núñez G.” The specimen bears an ID label – “<tp:taxon-name><tp:taxon-name-part taxon-name-part-type="genus" reg="Ungla">Ungla</tp:taxon-name-part> <tp:taxon-name-part taxon-name-part-type="species" reg="binaria">binaria</tp:taxon-name-part></tp:taxon-name>. Det. C. Reguilón – G. Olazo”. The right wing is torn and the genitalia are cleared, stained, and preserved in a vial with glycerine on the pin.</p><fig id="F130" position="float" orientation="portrait"><label>Figure 130.</label><caption><p>
                  <italic><tp:taxon-name><tp:taxon-name-part taxon-name-part-type="genus" reg="Ungla">Ungla</tp:taxon-name-part> <tp:taxon-name-part taxon-name-part-type="species" reg="elbergi">elbergi</tp:taxon-name-part></tp:taxon-name></italic> Tauber, sp. n. External features, (<bold>a</bold>) head, dorsolateral [Note marking in antennal fossa.] (<bold>b</bold>) head, prothorax, dorsal (<bold>c</bold>) head, thorax, dorsal (<bold>d</bold>) head, frontal (<bold>e</bold>) head, thorax, lateral (<bold>f</bold>) head, ventrolateral (Argentina; <bold>a–c, e</bold> La Rioja, paratype, female, <named-content xmlns:xlink="http://www.w3.org/1999/xlink" content-type="dwc:institutional_code" xlink:type="simple">EMEC</named-content>; <bold>d, f</bold> Tucumán, holotype, male, <named-content xmlns:xlink="http://www.w3.org/1999/xlink" content-type="dwc:institutional_code" xlink:type="simple">EMEC</named-content>).</p></caption><graphic xmlns:xlink="http://www.w3.org/1999/xlink" xlink:href="zookeys-674-001-g130.jpg" position="float" orientation="portrait" xlink:type="simple" id="oo_136295.jpg"/></fig></tp:treatment-sec><tp:treatment-sec sec-type="etymology" id="SECID0EM5BM"><title>Etymology.</title><p>This species is named in memory of Professor Sanford S. Elberg (1913-2011), University of California, Berkeley. Dean Elberg was Professor of Bacteriology and Public Health and served for 17 years as Dean of the Graduate School. He was a remarkable researcher, teacher, administrator, and friend.</p></tp:treatment-sec><tp:treatment-sec sec-type="diagnosis" id="SECID0ER5BM"><title>Diagnosis.</title><p>A prominent black stripe on the gena that extends from the base of the eyes through the entire gena and along the lateral margin of the clypeus of <italic><tp:taxon-name><tp:taxon-name-part taxon-name-part-type="genus" reg="Ungla">U.</tp:taxon-name-part> <tp:taxon-name-part taxon-name-part-type="species" reg="elbergi">elbergi</tp:taxon-name-part></tp:taxon-name></italic> is unique among all the small Argentinian species of <italic><tp:taxon-name><tp:taxon-name-part taxon-name-part-type="genus" reg="Ungla">Ungla</tp:taxon-name-part></tp:taxon-name></italic>. In addition, the head markings, largely green longitudinal veins, and reddish brown to brown transverse veins also help to sort <italic><tp:taxon-name><tp:taxon-name-part taxon-name-part-type="genus" reg="Ungla">U.</tp:taxon-name-part> <tp:taxon-name-part taxon-name-part-type="species" reg="elbergi">elbergi</tp:taxon-name-part></tp:taxon-name></italic> and <italic><tp:taxon-name><tp:taxon-name-part taxon-name-part-type="genus" reg="Ungla">U.</tp:taxon-name-part> <tp:taxon-name-part taxon-name-part-type="species" reg="confraterna">confraterna</tp:taxon-name-part></tp:taxon-name></italic> from other Argentinian species. The most reliable species-specific characters are found in the male. The R and <abbrev xmlns:xlink="http://www.w3.org/1999/xlink" xlink:title="Radial sector" id="ABBRID0E66BM" xlink:type="simple">Rs</abbrev> veins of the forewing are heavy in males; the moderately enlarged abdominal spiracles (diameter of A7 spiracle: 0.11 mm, &gt; 0.13× length of segment) are larger than those of <italic><tp:taxon-name><tp:taxon-name-part taxon-name-part-type="genus" reg="Ungla">U.</tp:taxon-name-part> <tp:taxon-name-part taxon-name-part-type="species" reg="confraterna">confraterna</tp:taxon-name-part></tp:taxon-name></italic> (diameter ~ 0.08 mm, ~0.1× length of segment) and <italic><tp:taxon-name><tp:taxon-name-part taxon-name-part-type="genus" reg="Ungla">U.</tp:taxon-name-part> <tp:taxon-name-part taxon-name-part-type="species" reg="argentina">argentina</tp:taxon-name-part></tp:taxon-name></italic> (diameter ~0.03 mm, ~0.03× length of segment), and yet considerably smaller than those of <italic><tp:taxon-name><tp:taxon-name-part taxon-name-part-type="genus" reg="Ungla">U.</tp:taxon-name-part> <tp:taxon-name-part taxon-name-part-type="species" reg="chacranella">chacranella</tp:taxon-name-part></tp:taxon-name></italic> and <italic><tp:taxon-name><tp:taxon-name-part taxon-name-part-type="genus" reg="Ungla">U.</tp:taxon-name-part> <tp:taxon-name-part taxon-name-part-type="species" reg="annulata">annulata</tp:taxon-name-part></tp:taxon-name></italic> (diameter &gt; 0.15–0.18 mm, &gt; 0.2× length of segment). The shape of the <italic><tp:taxon-name><tp:taxon-name-part taxon-name-part-type="genus" reg="Ungla">U.</tp:taxon-name-part> <tp:taxon-name-part taxon-name-part-type="species" reg="elbergi">elbergi</tp:taxon-name-part></tp:taxon-name></italic> gonosaccus and the large number of gonosetae evenly distributed over the entire dorsal surface of the gonosaccus are also unique.</p></tp:treatment-sec><tp:treatment-sec sec-type="description" id="SECID0E1BCM"><title>Description.</title><p>Head cream-colored, with vertex smooth, often shiny; inverted U-shaped marking on vertex reddish brown, prominent, narrowing mesally but contiguous, not extending anteriorly to area between scapes; anteromesal margin of dorsal antennal fossa pale or with reddish brown mark; area between eyes and posterior half of vertex cream-colored, unmarked; frons whitish to cream-colored, sometimes with transverse reddish band along anterior margin; other markings absent; clypeus cream-colored to tan, black laterally; gena with black stripe extending from base of eyes, along lateral margin of clypeus; tentorial pits cream-colored. Antenna with scape cream-colored to light tan, unmarked; pedicel cream-colored to tan, with distal ring of brown; flagellum cream-colored to light tan basally, becoming darker distally; maxillary palp with basal two segments pale, distal three segments dark brown to black, pale at junctions; labial palp with basal two segments pale, distal one dark brown to black.</p><p>Prothorax variable in length, green mesally, with wide, brown, lateral stripes, very thin, brown mesal stripe; transverse furrow slightly posterior to middle, reaching lateral margins; with pale, fine setae throughout. Mesothorax, metathorax yellow mesally, reddish brown laterally. Measurements: head width: 1.3 mm; ratio head width : eye width: 2.3–2.5 : 1; prothorax length: 0.6–0.7 mm; prothorax width: 1.0 mm.</p><p>Forewing, hindwing clear, without fumose areas, with slender venation, except R, <abbrev xmlns:xlink="http://www.w3.org/1999/xlink" xlink:title="Radial sector" id="ABBRID0ECCCM" xlink:type="simple">Rs</abbrev>, base of <abbrev xmlns:xlink="http://www.w3.org/1999/xlink" xlink:title="Cubitus" id="ABBRID0EGCCM" xlink:type="simple">Cu</abbrev> crassate (male only); stigma lightly opaque, light tan, with five tan subcostal crossveins below, area surrounding crossveins unmarked; longitudinal veins mostly green, with brown at intersections; transverse veins, crossveins mostly brown to golden brown. Forewing 12.2–12.8 mm long, 4.2–4.3 mm wide (ratio, L : W = 2.9–3.0 : 1); height of tallest costal cell 0.9 mm (cell number 5–6); length of first intramedian cell 0.8–0.9 mm; 10 radial cells (closed cells between R and <abbrev xmlns:xlink="http://www.w3.org/1999/xlink" xlink:title="Radial sector" id="ABBRID0EKCCM" xlink:type="simple">Rs</abbrev>); 3–4 Banksian cells (b cells), 4 b’ cells; 3–4 inner gradates, 5–6 outer gradates. Hindwing 11.0–11.6 mm long, 3.5–3.6 mm wide (ratio, L : W = 3.1–3.2 : 1), 10–11 radial cells, 2–4 Banksian (b) cells, 4 b’ cells, 3–4 inner gradates, 5–6 outer gradates.</p><p>Male. Abdomen with moderately enlarged spiracles (e.g., A7: spiracle diameter ~0.13× length of sternite); T9+ectoproct short, dome-like, with dorsal invagination shallow, extending approximately one half the distance to anterior margin of T9, lateral margins of invagination straight to slightly convex; dorsal margin rounded distally, with posteroventral margin extended distally in well defined knob; ventral margin well sclerotized along entire length; callus cerci large, ovate, circumference lightly sclerotized, sclerotization contiguous with that on ventral margin of T9+ectoproct. S8+9 fused, with line of fusion not demarcated, but with distal tip well sclerotized (but not as heavily as that on <italic><tp:taxon-name><tp:taxon-name-part taxon-name-part-type="genus" reg="Ungla">U.</tp:taxon-name-part> <tp:taxon-name-part taxon-name-part-type="species" reg="confraterna">confraterna</tp:taxon-name-part></tp:taxon-name></italic>); setae on ventral surface short, numerous; dorsal margin heavily sclerotized throughout; terminus slightly extended distally, flat, scoop-like, bearing numerous, heavy, flanged setae along dorsal margins and heavy, unflanged setae distomesally; without the upturned tip of <italic><tp:taxon-name><tp:taxon-name-part taxon-name-part-type="genus" reg="Ungla">U.</tp:taxon-name-part> <tp:taxon-name-part taxon-name-part-type="species" reg="confraterna">confraterna</tp:taxon-name-part></tp:taxon-name></italic>. Gonarcus with relatively flat, narrow bridge (dorsal, ventral views), arms extending downward, bowed in broad horseshoe shape; gonarcal arms narrow, rounded distally, with digitiform process extending forward and mesally at an acute angle from arm (lateral, dorsal views); mediuncus medium-length, narrow, convex dorsally, with base containing two elongate, juxtaposed rods; gonosaccus bilobed, with lobes contiguous and gonosetae in contiguous patch basally, lobes juxtaposed and with gonosetae in more discrete, separated patches distally; gonosetae all of somewhat similar size, arising from relatively small setal bases, probably facing mesally when lobes unexpanded, facing upward when lobes inflated; hypandrium internum narrow, broadly U-shaped, with comes faint.</p><fig id="F131" position="float" orientation="portrait"><label>Figure 131.</label><caption><p>
                  <italic><tp:taxon-name><tp:taxon-name-part taxon-name-part-type="genus" reg="Ungla">Ungla</tp:taxon-name-part> <tp:taxon-name-part taxon-name-part-type="species" reg="elbergi">elbergi</tp:taxon-name-part></tp:taxon-name></italic> Tauber, sp. n. Wings, (<bold>a</bold>) female (<bold>b</bold>) male. <bold><abbrev xmlns:xlink="http://www.w3.org/1999/xlink" xlink:title="Cubitus" id="ABBRID0E5DCM" xlink:type="simple">Cu</abbrev></bold> Cubitus <bold>R</bold> Radius <bold><abbrev xmlns:xlink="http://www.w3.org/1999/xlink" xlink:title="Radial sector" id="ABBRID0EFECM" xlink:type="simple">Rs</abbrev></bold> Radial sector (Argentina; <bold>a</bold> La Rioja, paratype, female, <named-content xmlns:xlink="http://www.w3.org/1999/xlink" content-type="dwc:institutional_code" xlink:type="simple">EMEC</named-content>; <bold>b</bold> Tucumán, holotype, male, <named-content xmlns:xlink="http://www.w3.org/1999/xlink" content-type="dwc:institutional_code" xlink:type="simple">EMEC</named-content>).</p></caption><graphic xmlns:xlink="http://www.w3.org/1999/xlink" xlink:href="zookeys-674-001-g131.jpg" position="float" orientation="portrait" xlink:type="simple" id="oo_136296.jpg"/></fig><fig id="F132" position="float" orientation="portrait"><label>Figure 132.</label><caption><p>
                  <italic><tp:taxon-name><tp:taxon-name-part taxon-name-part-type="genus" reg="Ungla">Ungla</tp:taxon-name-part> <tp:taxon-name-part taxon-name-part-type="species" reg="elbergi">elbergi</tp:taxon-name-part></tp:taxon-name></italic> Tauber, sp. n. Abdomen, (<bold>a-e</bold>) male (<bold>f-h</bold>) female, (<bold>a</bold>) segments A6-terminus, lateral (<bold>b</bold>) terminal segments, lateral (<bold>c</bold>) segment A7 (<bold>d</bold>) fused sternites S8+9 with flanged setae on margins of terminus (<bold>e</bold>) tergites T8 and T9+ectoproct, dorsal (<bold>f</bold>) segments A4-terminus, lateral (<bold>g</bold>) genital structures (<bold>h</bold>) terminus, ventral. <bold>c.c.</bold> callus cerci <bold>d.ap.</bold> apodeme on ventral margin of T9+ectoproct <bold>fl.s.</bold> flanged setae <bold>inv</bold> invagination of dorsal T9+ectoproct <bold>sg</bold> subgenitale <bold>sm</bold> spermatheca <bold>sm.d.</bold> spermathecal duct <bold>sp</bold> spiracle <bold>S4, S7</bold> fourth, seventh sternite <bold>S8+9</bold> fused eighth and ninth sternites <bold>t.s.</bold> transverse sclerite <bold>T5–T8</bold> fifth to eighth tergites <bold>T9+e</bold> fused ninth tergite + ectoproct <bold>v.ap.</bold> apodeme on dorsal margin of S8+9 (Argentina; <bold>a, b, d, e</bold> Tucumán, holotype, <named-content xmlns:xlink="http://www.w3.org/1999/xlink" content-type="dwc:institutional_code" xlink:type="simple">EMEC</named-content>; <bold>c</bold> Tucumán, paratype, <named-content xmlns:xlink="http://www.w3.org/1999/xlink" content-type="dwc:institutional_code" xlink:type="simple">FSCA</named-content>; <bold>f–h</bold> La Rioja, paratype, <named-content xmlns:xlink="http://www.w3.org/1999/xlink" content-type="dwc:institutional_code" xlink:type="simple">EMEC</named-content>).</p></caption><graphic xmlns:xlink="http://www.w3.org/1999/xlink" xlink:href="zookeys-674-001-g132.jpg" position="float" orientation="portrait" xlink:type="simple" id="oo_136299.jpg"/></fig><fig id="F133" position="float" orientation="portrait"><label>Figure 133.</label><caption><p>
                  <italic><tp:taxon-name><tp:taxon-name-part taxon-name-part-type="genus" reg="Ungla">Ungla</tp:taxon-name-part> <tp:taxon-name-part taxon-name-part-type="species" reg="elbergi">elbergi</tp:taxon-name-part></tp:taxon-name></italic> Tauber, sp. n. Male genitalia, (<bold>a, b</bold>) gonarcal complex, dorsal (<bold>c, d</bold>) gonarcus, lateral (slightly different angles) (<bold>e</bold>) gonarcus, posterior (<bold>f</bold>) gonarcus, posterodorsal. <bold>gsac</bold> gonosaccus <bold>g.ap.</bold> gonarcal apodeme <bold>g.br.</bold> gonarcal bridge <bold>h.i.</bold> hypandrium internum (probably broken in “c”) <bold>mu</bold> mediuncus <bold>pr</bold> unarticulated process on frontal margin of gonarcal apodeme <bold>s.p.</bold> setose subanal plate (Argentina; <bold>a, c, e</bold> Tucumán, holotype, <named-content xmlns:xlink="http://www.w3.org/1999/xlink" content-type="dwc:institutional_code" xlink:type="simple">EMEC</named-content>; <bold>b, d, f</bold> Jujuy, paratype, <named-content xmlns:xlink="http://www.w3.org/1999/xlink" content-type="dwc:institutional_code" xlink:type="simple">FSCA</named-content>).</p></caption><graphic xmlns:xlink="http://www.w3.org/1999/xlink" xlink:href="zookeys-674-001-g133.jpg" position="float" orientation="portrait" xlink:type="simple" id="oo_136301.jpg"/></fig></tp:treatment-sec><tp:treatment-sec sec-type="distribution" id="SECID0EVJCM"><title>Known distribution.</title><p>ARGENTINA (northwestern): Provinces of Jujuy, La Rioja, Tucumán.</p></tp:treatment-sec><tp:treatment-sec sec-type="Specimens studied" id="SECID0E1JCM"><title>Specimens studied</title><p>(in addition to holotype above, all paratypes). Argentina. <italic>Jujuy</italic>: Parque Nacional Calilagua, Mesadas de las Colmenas (1100m), 24/X/2006, E Gonzáles Olazo, G Sziráki (M, <named-content xmlns:xlink="http://www.w3.org/1999/xlink" content-type="dwc:institutional_code" xlink:type="simple">IFML</named-content>). <italic>La Rioja</italic>: Santa Cruz, 1600 m, 1/XII/2002, L. A. Stange (1F, <named-content xmlns:xlink="http://www.w3.org/1999/xlink" content-type="dwc:institutional_code" xlink:type="simple">EMEC</named-content>). <italic>Tucumán</italic>: Tafi Viejo, Alpo Puyo, 15/VIII/1998, Col. C. Reguilón (1M, <named-content xmlns:xlink="http://www.w3.org/1999/xlink" content-type="dwc:institutional_code" xlink:type="simple">FSCA</named-content>), 23/V/1998, Col. Núñez G. (1F, <named-content xmlns:xlink="http://www.w3.org/1999/xlink" content-type="dwc:institutional_code" xlink:type="simple">FSCA</named-content>).</p></tp:treatment-sec></tp:taxon-treatment>
