# Supplementary material for: Revision of the Neotropical green lacewing genus Ungla (Neuroptera, Chrysopidae)
Source: Zookeys. 2017 May 16;(674):1–188. doi: 10.3897/zookeys.674.11435 (PMC5523201; doi:10.3897/zookeys.674.11435)
Supplement: XML Treatment for Ungla ivancruzi [file zookeys.674.11435-treatment24.xml]

<!DOCTYPE tp:taxon-treatment
  PUBLIC "-//TaxonX//DTD Taxonomic Treatment Publishing DTD v0 20100105//EN" "tax-treatment-NSO.dtd">
<tp:taxon-treatment xmlns:tp="http://www.plazi.org/taxpub"><tp:treatment-meta><kwd-group><label>Taxon classification</label><kwd><named-content xmlns:xlink="http://www.w3.org/1999/xlink" content-type="kingdom">Animalia</named-content></kwd><kwd><named-content xmlns:xlink="http://www.w3.org/1999/xlink" content-type="order">Neuroptera</named-content></kwd><kwd><named-content xmlns:xlink="http://www.w3.org/1999/xlink" content-type="family">Chrysopidae</named-content></kwd></kwd-group><mixed-citation publication-type="journal"><person-group><name><surname>Tauber</surname><given-names>Catherine A.</given-names></name><name><surname>Sosa</surname><given-names>Francisco</given-names></name><name><surname>Albuquerque</surname><given-names>Gilberto S.</given-names></name><name><surname>Tauber</surname><given-names>Maurice J.</given-names></name></person-group><article-title>Revision of the Neotropical green lacewing genus <italic><tp:taxon-name><tp:taxon-name-part taxon-name-part-type="genus" reg="Ungla">Ungla</tp:taxon-name-part></tp:taxon-name></italic> (<tp:taxon-name><tp:taxon-name-part taxon-name-part-type="order">Neuroptera</tp:taxon-name-part></tp:taxon-name>, <tp:taxon-name><tp:taxon-name-part taxon-name-part-type="family">Chrysopidae</tp:taxon-name-part></tp:taxon-name>)</article-title><source>Zookeys</source><day>16</day><month>5</month><year>2017</year><volume>2017</volume><issue>674</issue><fpage>1</fpage><lpage>188</lpage><pub-id pub-id-type="doi">10.3897/zookeys.674.11435</pub-id></mixed-citation></tp:treatment-meta><tp:nomenclature><tp:taxon-name>
              <tp:taxon-name-part taxon-name-part-type="genus" reg="Ungla">Ungla</tp:taxon-name-part>
              <tp:taxon-name-part taxon-name-part-type="species" reg="ivancruzi">ivancruzi</tp:taxon-name-part>
            </tp:taxon-name><tp:taxon-authority>Freitas, 2007</tp:taxon-authority><xref ref-type="fig" rid="F134">Figs 134</xref><xref ref-type="fig" rid="F135">, 135</xref><xref ref-type="fig" rid="F136">, 136</xref><tp:nomenclature-citation-list><tp:nomenclature-citation><tp:taxon-name>
                  <tp:taxon-name-part taxon-name-part-type="genus" reg="Ungla">Ungla</tp:taxon-name-part> <tp:taxon-name-part taxon-name-part-type="species" reg="ivancruzi">ivancruzi</tp:taxon-name-part></tp:taxon-name><comment>Freitas, 2007. <italic>Rev. bras. Entomol.</italic> 51: 414–415; “Minas Gerais, Sete Lagoas, EMBRAPA, CNPMS, Lab., 16.I.2007 (S. de Freitas)”. <xref ref-type="bibr" rid="B47">Tauber et al. 2014</xref>: supplementary material (list); <xref ref-type="bibr" rid="B37">Oswald 2015</xref> (catalog). <bold>Holotype.</bold><named-content xmlns:xlink="http://www.w3.org/1999/xlink" content-type="dwc:institutional_code" xlink:type="simple">MZSP</named-content> (?), male (examined, FS); holotype by original designation. The original description stated that the holotype was in the <named-content xmlns:xlink="http://www.w3.org/1999/xlink" content-type="dwc:institutional_code" xlink:type="simple">MZSP</named-content>, but it has not been found there; it is at the Departamento de Fitossanidade, UNESP, Jaboticabal, São Paulo. The holotype and all the paratypes appear to have been reared in the laboratory; neither the conditions under which the adults were held, nor the age of the adults when they were preserved for study were mentioned.</comment></tp:nomenclature-citation></tp:nomenclature-citation-list></tp:nomenclature><tp:treatment-sec sec-type="diagnosis" id="SECID0ENNCM"><title>Diagnosis.</title><p>Among <italic><tp:taxon-name><tp:taxon-name-part taxon-name-part-type="genus" reg="Ungla">Ungla</tp:taxon-name-part></tp:taxon-name></italic> species <italic><tp:taxon-name><tp:taxon-name-part taxon-name-part-type="genus" reg="Ungla">U.</tp:taxon-name-part> <tp:taxon-name-part taxon-name-part-type="species" reg="ivancruzi">ivancruzi</tp:taxon-name-part></tp:taxon-name></italic> is unique in that the male has a broadly wedge-shaped S8+9 that is more typical of <italic><tp:taxon-name><tp:taxon-name-part taxon-name-part-type="genus" reg="Chrysopodes">Chrysopodes</tp:taxon-name-part></tp:taxon-name></italic> than other <italic><tp:taxon-name><tp:taxon-name-part taxon-name-part-type="genus" reg="Ungla">Ungla</tp:taxon-name-part></tp:taxon-name></italic> males, which have S8+9 elongate and tapering. Nevertheless, we consider <italic><tp:taxon-name><tp:taxon-name-part taxon-name-part-type="genus" reg="Ungla">U.</tp:taxon-name-part> <tp:taxon-name-part taxon-name-part-type="species" reg="ivancruzi">ivancruzi</tp:taxon-name-part></tp:taxon-name></italic> a good species of <italic><tp:taxon-name><tp:taxon-name-part taxon-name-part-type="genus" reg="Ungla">Ungla</tp:taxon-name-part></tp:taxon-name></italic>; it expresses most of the diagnostic features of the genus, including the distinctive inverted U-shaped mark on the vertex, dorsal apodeme on the male T9+<abbrev xmlns:xlink="http://www.w3.org/1999/xlink" xlink:title="ectoproct" id="ABBRID0EFPCM" xlink:type="simple">ect</abbrev> reduced so that it does not extend beneath T8, gonarcal arch rounded, with a narrow, elongate mediuncus attached dorsally, and a bilobed gonosaccus, with each lobe bearing a patch of elongate gonosetae. <italic><tp:taxon-name><tp:taxon-name-part taxon-name-part-type="genus" reg="Ungla">Ungla</tp:taxon-name-part> <tp:taxon-name-part taxon-name-part-type="species" reg="ivancruzi">ivancruzi</tp:taxon-name-part></tp:taxon-name></italic> can be distinguished from other <italic><tp:taxon-name><tp:taxon-name-part taxon-name-part-type="genus" reg="Ungla">Ungla</tp:taxon-name-part></tp:taxon-name></italic> by its (i) light colored (not black or dark brown) palpi, (ii) reddish genal markings, (iii) narrow gonarcal arch with thin, elongate arms lacking a prominent frontal process, and (iv) gonosaccus with gonosetae relatively well-spaced, not abutting each other. At this time, <italic><tp:taxon-name><tp:taxon-name-part taxon-name-part-type="genus" reg="Ungla">U.</tp:taxon-name-part> <tp:taxon-name-part taxon-name-part-type="species" reg="ivancruzi">ivancruzi</tp:taxon-name-part></tp:taxon-name></italic> is the only <italic><tp:taxon-name><tp:taxon-name-part taxon-name-part-type="genus" reg="Ungla">Ungla</tp:taxon-name-part></tp:taxon-name></italic> species known from Brazil. See original description by <xref ref-type="bibr" rid="B13">Freitas (2007)</xref> for additional images.</p><fig id="F134" position="float" orientation="portrait"><label>Figure 134.</label><caption><p>
                  <italic><tp:taxon-name><tp:taxon-name-part taxon-name-part-type="genus" reg="Ungla">Ungla</tp:taxon-name-part> <tp:taxon-name-part taxon-name-part-type="species" reg="ivancruzi">ivancruzi</tp:taxon-name-part></tp:taxon-name></italic> Freitas: External features, (<bold>a</bold>) head, thorax, dorsal (<bold>b</bold>) head, thorax, lateral (<bold>c</bold>) tip of wings and abdomen, lateral (<bold>d</bold>) body, lateral (<bold>e</bold>) labels (Brazil, Minas Gerais, holotype, male, <abbrev xmlns:xlink="http://www.w3.org/1999/xlink" content-type="institution" xlink:title="Sérgio de Freitas Collection, Faculdade de Ciências Agrárias e Veterinárias, Universidade Estadual Paulista “Júlio de Mesquita Filho”, Jaboticabal, SP, Brazil" id="ABBRID0EORCM" xlink:type="simple">SFC</abbrev>; images FS).</p></caption><graphic xmlns:xlink="http://www.w3.org/1999/xlink" xlink:href="zookeys-674-001-g134.jpg" position="float" orientation="portrait" xlink:type="simple" id="oo_136304.jpg"/></fig></tp:treatment-sec><tp:treatment-sec sec-type="redescription" id="SECID0EYRCM"><title>Redescription.</title><p>Head with vertex yellow, raised, smooth, shiny; inverted U-shaped mark red to reddish brown, broken anteromesally, not extending forward between antennae. Frons yellow, without marks; gena light reddish brown; maxillary palp pale, ultimate palpomere 1.5 times longer than anterior one; scape yellow with dorsomesal red mark that extends onto pedicel, base of flagellum; flagellomeres yellowish brown, with rows of black setae.</p><p>Thorax yellowish green, with distinct longitudinal cream-colored stripe mesally. Prothorax with pair of broad, dark reddish brown stripes laterally; transverse furrow in posterior region of segment, extending to lateral margins, with brown to black setae on areas marked with brown, golden setae on green areas. Mesonotum, metanotum with diffuse brown lateral marks. Measurements: head width: 1.3 mm; ratio head width : eye width: 2.3 : 1; prothorax width: 1.0 mm, length: 0.6 mm.</p><p>Forewing, hindwing with rounded tip; membrane clear, hyaline, without fumose areas; stigma slightly opaque to light brown. Forewing with longitudinal veins green, marked with brown at intersections; transverse veins dark brown to black; transverse costal, radial, gradate veins black, without suffusion. Forewing with <abbrev xmlns:xlink="http://www.w3.org/1999/xlink" xlink:title="Radial sector" id="ABBRID0EASCM" xlink:type="simple">Rs</abbrev> sinuous; first intramedian cell ovate; basal inner gradate meeting <abbrev xmlns:xlink="http://www.w3.org/1999/xlink" xlink:title="Pseudomedia" id="ABBRID0EESCM" xlink:type="simple">Psm</abbrev>; 7.9–10.2 mm long, 3.4 mm <!--PageBreak-->wide (ratio, L : W = 2.9 : 1); height of tallest costal cell 0.63 mm (cell number 5); width of first intramedian cell 0.65 mm; 9 radial cells (closed cells between R and <abbrev xmlns:xlink="http://www.w3.org/1999/xlink" xlink:title="Radial sector" id="ABBRID0EKSCM" xlink:type="simple">Rs</abbrev>); third gradate cell 0.9 mm long, 0.4 mm wide (ratio, L : W = 2.3 : 1); fourth gradate 0.4 mm long, 0.3 mm wide (ratio, L : W = 1.5 : 1); 4 Banksian cells (b cells), 4 b’ cells; 3 inner gradates, 5 outer gradates. Hindwing 7.2–9.2 mm long, 3.0 mm wide (ratio, L : W = 3.0 : 1), 9-11 radial cells, 3 Banksian (b) cells, 4 b’ cells, 3 inner gradates, 5 outer gradates.</p><p>Abdomen yellowish green, without spots. Male. T9+<abbrev xmlns:xlink="http://www.w3.org/1999/xlink" xlink:title="ectoproct" id="ABBRID0EQSCM" xlink:type="simple">ect</abbrev> relatively long (~0.5 length of T7), almost straight dorsally, angulate at dorsal terminus, with dorsal invagination deep (~0.7× dorsal length of T9+<abbrev xmlns:xlink="http://www.w3.org/1999/xlink" xlink:title="ectoproct" id="ABBRID0EUSCM" xlink:type="simple">ect</abbrev>); margins, base of invagination rounded; abdominal spiracles small (e.g., A7: spiracle diameter ~0.09× length of sternite); callus <!--PageBreak-->cerci large, round to oval, with 27–30 trichobotria; S8+9 fused, with line of fusion perceptible; dorsum tapering slightly throughout basal 3/4ths, abruptly through distal fourth; S8+9 length ~1.8x height, not much longer than S7 (1.4×); apex acute, not upturned, not elongated beyond T9+<abbrev xmlns:xlink="http://www.w3.org/1999/xlink" xlink:title="ectoproct" id="ABBRID0E1SCM" xlink:type="simple">ect</abbrev>. Gonarcus thin, arched without angular bend (dorsal, frontal view), with S-shaped curve (lateral view); gonarcal bridge, arms slender throughout, thickened mesally, forming very small mesal process; arcessus long, curved dorsally, with pair of lateral rods internally, slightly splayed mesally, fusing distally, terminating in small beak; gonossacus bilobed, with two tufts of elongate, well-spaced gonosetae facing each other mesally; hypandrium internum V-shaped, small.</p><fig id="F135" position="float" orientation="portrait"><label>Figure 135.</label><caption><p>
                  <italic><tp:taxon-name><tp:taxon-name-part taxon-name-part-type="genus" reg="Ungla">Ungla</tp:taxon-name-part> <tp:taxon-name-part taxon-name-part-type="species" reg="ivancruzi">ivancruzi</tp:taxon-name-part></tp:taxon-name></italic> Freitas: Male abdomen, (<bold>a</bold>) segments A3-terminus, lateral (<bold>b</bold>) segments A7-terminus, dorsal [Note shallow invagination.] (<bold>c, d</bold>) callus cerci, showing variation in shape. <bold>inv</bold> invagination in T9+ectoproct <bold>sp</bold> spiracle <bold>S8+9</bold> fused eighth and ninth sternites <bold>T7</bold> seventh tergite <bold>T9+e</bold> fused ninth tergite + ectoproct (Brazil, Minas Gerais, from original type series or their offspring, <abbrev xmlns:xlink="http://www.w3.org/1999/xlink" content-type="institution" xlink:title="Museo Entomológico “José Manuel Osorio”, Universidad Centrooccidental “Lisandro Alvarado”, Cabudare, Lara, Venezuela" id="ABBRID0EBUCM" xlink:type="simple">MJMO</abbrev>; images FS).</p></caption><graphic xmlns:xlink="http://www.w3.org/1999/xlink" xlink:href="zookeys-674-001-g135.jpg" position="float" orientation="portrait" xlink:type="simple" id="oo_136306.jpg"/></fig><fig id="F136" position="float" orientation="portrait"><label>Figure 136.</label><caption><p>
                  <italic><tp:taxon-name><tp:taxon-name-part taxon-name-part-type="genus" reg="Ungla">Ungla</tp:taxon-name-part> <tp:taxon-name-part taxon-name-part-type="species" reg="ivancruzi">ivancruzi</tp:taxon-name-part></tp:taxon-name></italic> Freitas: Male genitalia, (<bold>a</bold>) gonarcus and mediuncal base, posterior (<bold>b</bold>) setose gonosaccus, expanded, frontal (<bold>c</bold>) gonarcus with hypandrium internum, lateral [Note relative size of hypandrium internum.] (<bold>d</bold>) mediuncus, gonarcus, dorsal to dorsolateral (<bold>e</bold>) gonarcus, frontodorsal (<bold>f</bold>) gonarcus, posterodorsal (<bold>g</bold>) hypandrium internum. <bold>gsac</bold> gonosaccus <bold>g.ap.</bold> gonarcal apodeme <bold>g.br.</bold> gonarcal bridge <bold>h.i.</bold> hypandrium internum <bold>mu</bold> mediuncus <bold>pr</bold> unarticulated process on frontal margin of gonarcal apodeme (Brazil, Minas Gerais, from original type series or their offspring, <abbrev xmlns:xlink="http://www.w3.org/1999/xlink" content-type="institution" xlink:title="Museo Entomológico “José Manuel Osorio”, Universidad Centrooccidental “Lisandro Alvarado”, Cabudare, Lara, Venezuela" id="ABBRID0EYVCM" xlink:type="simple">MJMO</abbrev>; images FS).</p></caption><graphic xmlns:xlink="http://www.w3.org/1999/xlink" xlink:href="zookeys-674-001-g136.jpg" position="float" orientation="portrait" xlink:type="simple" id="oo_136308.jpg"/></fig><p>Female. See <xref ref-type="bibr" rid="B13">Freitas (2007)</xref>.</p></tp:treatment-sec><tp:treatment-sec sec-type="Larvae and biology" id="SECID0EIWCM"><title>Larvae and biology.</title><p>Immatures were reared, and the three instars are described (<xref ref-type="bibr" rid="B13">Freitas 2007</xref>). The larvae are debris carriers; and eggs are laid in clusters.</p></tp:treatment-sec><tp:treatment-sec sec-type="distribution" id="SECID0ESWCM"><title>Known distribution.</title><p>BRAZIL: State of Minas Gerais.</p></tp:treatment-sec><tp:treatment-sec sec-type="material" id="SECID0EXWCM"><title>Specimens examined</title><p>. Same data as type (1M, 1F, offspring from original collection of type series, <abbrev xmlns:xlink="http://www.w3.org/1999/xlink" content-type="institution" xlink:title="Museo Entomológico “José Manuel Osorio”, Universidad Centrooccidental “Lisandro Alvarado”, Cabudare, Lara, Venezuela" id="ABBRID0E4WCM" xlink:type="simple">MJMO</abbrev>).</p></tp:treatment-sec><ref-list><ref id="B47"><mixed-citation xmlns:xlink="http://www.w3.org/1999/xlink" xlink:type="simple">
          <person-group><name name-style="western"><surname>Tauber</surname><given-names>CA</given-names></name><name name-style="western"><surname>Tauber</surname><given-names>MJ</given-names></name><name name-style="western"><surname>Albuquerque</surname><given-names>GS</given-names></name></person-group> (<year>2014</year>) <article-title>Debris-carrying in larval <tp:taxon-name><tp:taxon-name-part taxon-name-part-type="family">Chrysopidae</tp:taxon-name-part></tp:taxon-name>: unraveling its evolutionary history</article-title>. <source>Annals of the Entomological Society of America</source> <volume>107</volume>: <fpage>295</fpage>–<lpage>314</lpage>, supplementary material. <ext-link xlink:type="simple" ext-link-type="doi" xlink:href="10.1603/AN13163">https://doi.org/10.1603/AN13163</ext-link></mixed-citation></ref><ref id="B37"><mixed-citation xmlns:xlink="http://www.w3.org/1999/xlink" xlink:type="simple">
          <person-group><name name-style="western"><surname>Oswald</surname><given-names>JD</given-names></name></person-group> (<year>2015</year>) <source><tp:taxon-name><tp:taxon-name-part taxon-name-part-type="superorder">Neuropterida</tp:taxon-name-part></tp:taxon-name> Species of the World. Version 4.0</source>. <ext-link xlink:type="simple" ext-link-type="uri" xlink:href="http://lacewing.tamu.edu/Species-Catalogue/">http://lacewing.tamu.edu/Species-Catalogue/</ext-link> [accessed on November 6, 2016]</mixed-citation></ref><ref id="B13"><mixed-citation xmlns:xlink="http://www.w3.org/1999/xlink" xlink:type="simple">
          <person-group><name name-style="western"><surname>Freitas</surname><given-names>S</given-names></name></person-group> (<year>2007</year>) <article-title>Ocorrência de <italic><tp:taxon-name><tp:taxon-name-part taxon-name-part-type="genus">Ungla</tp:taxon-name-part></tp:taxon-name></italic> Navás (<tp:taxon-name><tp:taxon-name-part taxon-name-part-type="order">Neuroptera</tp:taxon-name-part></tp:taxon-name>, <tp:taxon-name><tp:taxon-name-part taxon-name-part-type="family">Chrysopidae</tp:taxon-name-part></tp:taxon-name>) no Brasil e descrição de nova espécie.</article-title> <source>Revista Brasileira de Entomologia</source> <volume>51</volume>: <fpage>413</fpage>–<lpage>415</lpage>. <ext-link xlink:type="simple" ext-link-type="doi" xlink:href="10.1590/S0085-56262007000400004">https://doi.org/10.1590/S0085-56262007000400004</ext-link></mixed-citation></ref></ref-list></tp:taxon-treatment>
