# Supplementary material for: Revision of the Neotropical green lacewing genus Ungla (Neuroptera, Chrysopidae)
Source: Zookeys. 2017 May 16;(674):1–188. doi: 10.3897/zookeys.674.11435 (PMC5523201; doi:10.3897/zookeys.674.11435)
Supplement: XML Treatment for Ungla steinbachi [file zookeys.674.11435-treatment25.xml]

<!DOCTYPE tp:taxon-treatment
  PUBLIC "-//TaxonX//DTD Taxonomic Treatment Publishing DTD v0 20100105//EN" "tax-treatment-NSO.dtd">
<tp:taxon-treatment xmlns:tp="http://www.plazi.org/taxpub"><tp:treatment-meta><kwd-group><label>Taxon classification</label><kwd><named-content xmlns:xlink="http://www.w3.org/1999/xlink" content-type="kingdom">Animalia</named-content></kwd><kwd><named-content xmlns:xlink="http://www.w3.org/1999/xlink" content-type="order">Neuroptera</named-content></kwd><kwd><named-content xmlns:xlink="http://www.w3.org/1999/xlink" content-type="family">Chrysopidae</named-content></kwd></kwd-group><mixed-citation publication-type="journal"><person-group><name><surname>Tauber</surname><given-names>Catherine A.</given-names></name><name><surname>Sosa</surname><given-names>Francisco</given-names></name><name><surname>Albuquerque</surname><given-names>Gilberto S.</given-names></name><name><surname>Tauber</surname><given-names>Maurice J.</given-names></name></person-group><article-title>Revision of the Neotropical green lacewing genus <italic><tp:taxon-name><tp:taxon-name-part taxon-name-part-type="genus" reg="Ungla">Ungla</tp:taxon-name-part></tp:taxon-name></italic> (<tp:taxon-name><tp:taxon-name-part taxon-name-part-type="order">Neuroptera</tp:taxon-name-part></tp:taxon-name>, <tp:taxon-name><tp:taxon-name-part taxon-name-part-type="family">Chrysopidae</tp:taxon-name-part></tp:taxon-name>)</article-title><source>Zookeys</source><day>16</day><month>5</month><year>2017</year><volume>2017</volume><issue>674</issue><fpage>1</fpage><lpage>188</lpage><pub-id pub-id-type="doi">10.3897/zookeys.674.11435</pub-id></mixed-citation></tp:treatment-meta><tp:nomenclature><tp:taxon-name>
              <tp:taxon-name-part taxon-name-part-type="genus" reg="Ungla">Ungla</tp:taxon-name-part>
              <tp:taxon-name-part taxon-name-part-type="species" reg="steinbachi">steinbachi</tp:taxon-name-part>
            </tp:taxon-name><tp:taxon-authority>(Navás, 1925)</tp:taxon-authority><tp:taxon-status xmlns:xlink="http://www.w3.org/1999/xlink" xlink:type="simple">comb. n.</tp:taxon-status><xref ref-type="fig" rid="F137">Figs 137</xref><xref ref-type="fig" rid="F138">, 138</xref><xref ref-type="fig" rid="F139">, 139</xref><tp:nomenclature-citation-list><tp:nomenclature-citation><tp:taxon-name>
                  <tp:taxon-name-part taxon-name-part-type="genus" reg="Chrysopa">Chrysopa</tp:taxon-name-part> <tp:taxon-name-part taxon-name-part-type="species" reg="steinbachi">steinbachi</tp:taxon-name-part></tp:taxon-name><comment>Navás, 1925. <italic>Ann. Soc. Sci. Bruxelles</italic>: 567–568. “ ‘N. Argentinien, Prov. Tucuman, 1100 m., I. Steinbach S. V.’ Mus. Zool. de Berlin”. <xref ref-type="bibr" rid="B45">Stange 1967</xref>: 37 (catalog); <xref ref-type="bibr" rid="B39">Penny 1977</xref>: 21 (list); <xref ref-type="bibr" rid="B12">Brooks and Barnard 1990</xref>: 280 (list, as “ ‘<tp:taxon-name><tp:taxon-name-part taxon-name-part-type="genus" reg="Chrysopa">Chrysopa</tp:taxon-name-part></tp:taxon-name>’ incertae sedis”); <xref ref-type="bibr" rid="B37">Oswald 2015</xref> (catalog). <bold>Lectotype</bold> (Figs <xref ref-type="fig" rid="F137">137</xref>, <xref ref-type="fig" rid="F138">138a</xref>, <xref ref-type="fig" rid="F139">139</xref>). <named-content xmlns:xlink="http://www.w3.org/1999/xlink" content-type="dwc:institutional_code" xlink:type="simple">ZMB</named-content>, female (examined). Specimen in good condition, but discolored with age; abdomen in vial with glycerin. <xref ref-type="bibr" rid="B45">Stange (1967)</xref> listed it as a holotype; however Navás did not mention how many specimens he had; thus the specimen in the <named-content xmlns:xlink="http://www.w3.org/1999/xlink" content-type="dwc:institutional_code" xlink:type="simple">ZMB</named-content> is here designated as the lectotype (des. CAT). A red lectotype label has been applied to the specimen. <bold>Support for generic placement.</bold> Currently, this species is known only from the lectotype, which is a female. Here, we base its generic placement on several features that characterize <tp:taxon-name><tp:taxon-name-part taxon-name-part-type="genus" reg="Ungla">Ungla</tp:taxon-name-part></tp:taxon-name> species: vertex with U-shaped dorsal marks; dark markings on the terminal segments of the maxillary and labial palpi, and a basal inner gradate that does not meet the <abbrev xmlns:xlink="http://www.w3.org/1999/xlink" xlink:title="Pseudomedia" id="ABBRID0E41CM" xlink:type="simple">Psm</abbrev>. The female genitalia are also typical of <tp:taxon-name><tp:taxon-name-part taxon-name-part-type="genus" reg="Ungla">Ungla</tp:taxon-name-part></tp:taxon-name> species.</comment></tp:nomenclature-citation></tp:nomenclature-citation-list></tp:nomenclature><tp:treatment-sec sec-type="diagnosis" id="SECID0EH2CM"><title>Diagnosis.</title><p>
              <italic><tp:taxon-name><tp:taxon-name-part taxon-name-part-type="genus" reg="Ungla">Ungla</tp:taxon-name-part> <tp:taxon-name-part taxon-name-part-type="species" reg="steinbachi">steinbachi</tp:taxon-name-part></tp:taxon-name></italic> is a pale-bodied Argentinian species known with certainty only from the type. It closely resembles <italic><tp:taxon-name><tp:taxon-name-part taxon-name-part-type="genus" reg="Ungla">U.</tp:taxon-name-part> <tp:taxon-name-part taxon-name-part-type="species" reg="chacranella">chacranella</tp:taxon-name-part></tp:taxon-name></italic> in the following external features: vertex with small reddish mark, dark brown to black genal marks; antenna, including pedicel, pale, without dark ring; wings with rounded to subacute tips and with veins, including the crossveins and gradates, light green (an occasional anal vein may appear light brown to brown). However, three features lead us to recognize the two species as distinct from each other. First, the difference in size between the <italic><tp:taxon-name><tp:taxon-name-part taxon-name-part-type="genus" reg="Chrysopa">C.</tp:taxon-name-part> <tp:taxon-name-part taxon-name-part-type="species" reg="steinbachi">steinbachi</tp:taxon-name-part></tp:taxon-name></italic> type and the <italic><tp:taxon-name><tp:taxon-name-part taxon-name-part-type="genus" reg="Ungla">U.</tp:taxon-name-part> <tp:taxon-name-part taxon-name-part-type="species" reg="chacranella">chacranella</tp:taxon-name-part></tp:taxon-name></italic> specimens that we studied is substantial; the forewings and hindwings of the <italic><tp:taxon-name><tp:taxon-name-part taxon-name-part-type="genus" reg="Chrysopa">C.</tp:taxon-name-part> <tp:taxon-name-part taxon-name-part-type="species" reg="steinbachi">steinbachi</tp:taxon-name-part></tp:taxon-name></italic> type are each more than 10% greater in length and width than those of the largest <italic><tp:taxon-name><tp:taxon-name-part taxon-name-part-type="genus" reg="Ungla">U.</tp:taxon-name-part> <tp:taxon-name-part taxon-name-part-type="species" reg="chacranella">chacranella</tp:taxon-name-part></tp:taxon-name></italic> specimen we measured (For comparison, see Fig. <xref ref-type="fig" rid="F138">138</xref>). Second, the number of transverse veins is greater in the <italic><tp:taxon-name><tp:taxon-name-part taxon-name-part-type="genus" reg="Chrysopa">C.</tp:taxon-name-part> <tp:taxon-name-part taxon-name-part-type="species" reg="steinbachi">steinbachi</tp:taxon-name-part></tp:taxon-name></italic> type than in the <italic><tp:taxon-name><tp:taxon-name-part taxon-name-part-type="genus" reg="Ungla">U.</tp:taxon-name-part> <tp:taxon-name-part taxon-name-part-type="species" reg="chacranella">chacranella</tp:taxon-name-part></tp:taxon-name></italic> specimens: radial cells in both the forewing and hindwing (13 versus a maximum of 12 in <italic><tp:taxon-name><tp:taxon-name-part taxon-name-part-type="genus" reg="Ungla">U.</tp:taxon-name-part> <tp:taxon-name-part taxon-name-part-type="species" reg="chacranella">chacranella</tp:taxon-name-part></tp:taxon-name></italic>), inner and outer gradate veins (one more each than the maximum found in <italic><tp:taxon-name><tp:taxon-name-part taxon-name-part-type="genus" reg="Ungla">U.</tp:taxon-name-part> <tp:taxon-name-part taxon-name-part-type="species" reg="chacranella">chacranella</tp:taxon-name-part></tp:taxon-name></italic>). Third, on the <italic><tp:taxon-name><tp:taxon-name-part taxon-name-part-type="genus" reg="Chrysopa">C.</tp:taxon-name-part> <tp:taxon-name-part taxon-name-part-type="species" reg="steinbachi">steinbachi</tp:taxon-name-part></tp:taxon-name></italic> type, the cells on either side of the inner gradate veins are longer and narrower than on the <italic><tp:taxon-name><tp:taxon-name-part taxon-name-part-type="genus" reg="Ungla">U.</tp:taxon-name-part> <tp:taxon-name-part taxon-name-part-type="species" reg="chacranella">chacranella</tp:taxon-name-part></tp:taxon-name></italic> specimens.</p><p>We have seen only one other specimen, a somewhat discolored female from Jujuy Province that resembles the type of <italic><tp:taxon-name><tp:taxon-name-part taxon-name-part-type="genus" reg="Ungla">U.</tp:taxon-name-part> <tp:taxon-name-part taxon-name-part-type="species" reg="steinbachi">steinbachi</tp:taxon-name-part></tp:taxon-name></italic> in size and probable coloration of <!--PageBreak-->veins; however its pattern of venation differs considerably, and we cannot identify it with confidence. Given the small number of specimens (the type female) underlying our retention of <italic><tp:taxon-name><tp:taxon-name-part taxon-name-part-type="genus" reg="Ungla">U.</tp:taxon-name-part> <tp:taxon-name-part taxon-name-part-type="species" reg="steinbachi">steinbachi</tp:taxon-name-part></tp:taxon-name></italic> as a valid species separate from <italic><tp:taxon-name><tp:taxon-name-part taxon-name-part-type="genus" reg="Ungla">U.</tp:taxon-name-part> <tp:taxon-name-part taxon-name-part-type="species" reg="chacranella">chacranella</tp:taxon-name-part></tp:taxon-name></italic>, we hope that additional pale-bodied Argentinian <italic><tp:taxon-name><tp:taxon-name-part taxon-name-part-type="genus" reg="Ungla">Ungla</tp:taxon-name-part></tp:taxon-name></italic> species will be collected and studied – especially in regard to the range and pattern of morphological variation.</p><fig id="F137" position="float" orientation="portrait"><label>Figure 137.</label><caption><p>
                  <italic><tp:taxon-name><tp:taxon-name-part taxon-name-part-type="genus" reg="Chrysopa">Chrysopa</tp:taxon-name-part> <tp:taxon-name-part taxon-name-part-type="species" reg="steinbachi">steinbachi</tp:taxon-name-part></tp:taxon-name></italic> Navás: External features, (<bold>a</bold>) labels (<bold>b</bold>) habitus, dorsal (<bold>c</bold>) head, frontal (<bold>d</bold>) head, prothorax, dorsal (<bold>e</bold>) thorax, dorsal (<bold>f</bold>) head, thorax, ventrolateral (<bold>g</bold>) head, prothorax, lateral (<bold>h</bold>) head, ventrolateral (<bold>i</bold>) head, ventral (Argentina, Tucumán, holotype, female, <named-content xmlns:xlink="http://www.w3.org/1999/xlink" content-type="dwc:institutional_code" xlink:type="simple">ZMB</named-content>).</p></caption><graphic xmlns:xlink="http://www.w3.org/1999/xlink" xlink:href="zookeys-674-001-g137.jpg" position="float" orientation="portrait" xlink:type="simple" id="oo_136309.jpg"/></fig></tp:treatment-sec><tp:treatment-sec sec-type="redescription" id="SECID0EQCDM"><title>Redescription.</title><p>Head: vertex smooth, slightly depressed mesally; inverted U-shaped marking on vertex reddish, large, probably joined mesally, not extending between scapes; anteromesal margin of dorsal antennal fossa dark reddish brown; area between eyes and posterior half of vertex probably reddish; frons cream-colored with broad reddish brown coloration along anterior margin; clypeus cream-colored to tan, reddish brown laterally; gena, posterolateral margin of the clypeus with dark brown stripe; tentorial pits with reddish brown marking. Antenna with scape cream-colored to light tan, perhaps with some reddish coloration dorsally; pedicel cream-colored to tan, without distal ring; flagellum cream-colored basally, becoming darker distally; maxillary palp with basal two segments pale, distal segments brown, articulations pale; labial palp with basal segment pale, distal two segments brown.</p><!--PageBreak--><!--PageBreak--><p>Prothorax wide, probably with pair of broad, brown, lateral stripes, thin, brown mesal stripe; transverse furrow in mesal region, not reaching lateral margins; with short to long, mostly pale setae throughout. Mesothorax, metathorax greenish with yellow mesally. Measurements: head width, 1.4 mm; ratio head width : eye width, 2.5 : 1; prothoracic length, 0.8 mm; prothoracic width, 1.1 mm.</p><p>Forewing, hindwing clear, hyaline, without fumose areas, with slender venation; stigma lightly opaque, with five brown to dark brown subcostal crossveins below stigma; most veins of forewing cream-colored to light green, basal subcostal crossvein, base of <abbrev xmlns:xlink="http://www.w3.org/1999/xlink" xlink:title="Radial sector" id="ABBRID0E1CDM" xlink:type="simple">Rs</abbrev>, base of M-<abbrev xmlns:xlink="http://www.w3.org/1999/xlink" xlink:title="Cubitus" id="ABBRID0E5CDM" xlink:type="simple">Cu</abbrev> crossvein, branches of anal veins darkened, intersections of most veins, crossveins marked with small brown spot; veins of hindwing paler than those on forewing, mostly without brownish marks at intersections. Forewing 14.8 mm long, 5.4 mm wide (ratio, L : W = 2.8 : 1); height of tallest costal cell 1.0 mm (cell number 6); width of first intramedian cell 1.0 mm; 13 radial cells (closed cells between R and <abbrev xmlns:xlink="http://www.w3.org/1999/xlink" xlink:title="Radial sector" id="ABBRID0ECDDM" xlink:type="simple">Rs</abbrev>); third gradate cell 1.80 mm long, 0.44 mm wide (ratio, L : W = 4.06); fourth gradate cell 1.74 mm long, 0.40 mm wide (ratio, L : W = 4.39); 5 Banksian <!--PageBreak-->cells (b cells), 5 b’ cells; 7 inner gradates, 9 outer gradates. Hindwing 13.4 mm long, 4.7 mm wide (ratio, L : W = 2.9 : 1), 13 radial cells, 4 Banksian (b) cells, 5 b’ cells, 7 inner gradates, 8 outer gradates.</p><p>Male. Unknown.</p><p>Female. See Fig. <xref ref-type="fig" rid="F139">139</xref>.</p><fig id="F138" position="float" orientation="portrait"><label>Figure 138.</label><caption><p>Wings of three <italic><tp:taxon-name><tp:taxon-name-part taxon-name-part-type="genus" reg="Ungla">Ungla</tp:taxon-name-part></tp:taxon-name></italic> species from Argentina (all: same scale), (<bold>a</bold>) <italic><tp:taxon-name><tp:taxon-name-part taxon-name-part-type="genus" reg="Ungla">Ungla</tp:taxon-name-part> <tp:taxon-name-part taxon-name-part-type="species" reg="steinbachi">steinbachi</tp:taxon-name-part></tp:taxon-name></italic> (Navás) (<bold>b</bold>) <italic><tp:taxon-name><tp:taxon-name-part taxon-name-part-type="genus" reg="Ungla">Ungla</tp:taxon-name-part> <tp:taxon-name-part taxon-name-part-type="species" reg="chacranella">chacranella</tp:taxon-name-part></tp:taxon-name></italic> (Banks) (<bold>c</bold>) <italic><tp:taxon-name><tp:taxon-name-part taxon-name-part-type="genus" reg="Ungla">Ungla</tp:taxon-name-part> <tp:taxon-name-part taxon-name-part-type="species" reg="confraterna">confraterna</tp:taxon-name-part></tp:taxon-name></italic> (Banks). (Argentina; <bold>a</bold> Tucumán, lectotype of <italic><tp:taxon-name><tp:taxon-name-part taxon-name-part-type="genus" reg="Chrysopa">Chrysopa</tp:taxon-name-part> <tp:taxon-name-part taxon-name-part-type="species" reg="steinbachi">steinbachi</tp:taxon-name-part></tp:taxon-name></italic>, female, <named-content xmlns:xlink="http://www.w3.org/1999/xlink" content-type="dwc:institutional_code" xlink:type="simple">ZMB</named-content>; <bold>b</bold> La Rioja, male, <named-content xmlns:xlink="http://www.w3.org/1999/xlink" content-type="dwc:institutional_code" xlink:type="simple">FSCA</named-content>; <bold>c</bold> La Rioja, male, <named-content xmlns:xlink="http://www.w3.org/1999/xlink" content-type="dwc:institutional_code" xlink:type="simple">USNM</named-content>).</p></caption><graphic xmlns:xlink="http://www.w3.org/1999/xlink" xlink:href="zookeys-674-001-g138.jpg" position="float" orientation="portrait" xlink:type="simple" id="oo_136312.jpg"/></fig><fig id="F139" position="float" orientation="portrait"><label>Figure 139.</label><caption><p>
                  <italic><tp:taxon-name><tp:taxon-name-part taxon-name-part-type="genus" reg="Chrysopa">Chrysopa</tp:taxon-name-part> <tp:taxon-name-part taxon-name-part-type="species" reg="steinbachi">steinbachi</tp:taxon-name-part></tp:taxon-name></italic> Navás. Female abdomen and genitalia, (<bold>a</bold>) segments A4-terminus, lateral (<bold>b</bold>) terminalia, lateral (<bold>c</bold>) terminalia, ventral (<bold>d</bold>) spermathecal complex, lateral. <bold>a.sg.</bold> lateral arm of subgenitale <bold>g.l.</bold> gonapophysis lateralis <bold>l.sg.</bold> lobe of subgenitale <bold>sg</bold> subgenitale <bold>sm</bold> spermatheca <bold>sm.d.</bold> spermathecal duct <bold>S7</bold> seventh sternite <bold>t.s.</bold> transverse sclerite <bold>T7</bold> seventh tergite <bold>T9+e</bold> ninth tergite and ectoproct <bold>vel</bold> velum (Argentina, Tucumán, holotype, <named-content xmlns:xlink="http://www.w3.org/1999/xlink" content-type="dwc:institutional_code" xlink:type="simple">ZMB</named-content>).</p></caption><graphic xmlns:xlink="http://www.w3.org/1999/xlink" xlink:href="zookeys-674-001-g139.jpg" position="float" orientation="portrait" xlink:type="simple" id="oo_136314.jpg"/></fig></tp:treatment-sec><tp:treatment-sec sec-type="variation" id="SECID0EFIDM"><title>Variation.</title><p>The female specimen from Jujuy, Argentina, is similar in size to <italic><tp:taxon-name><tp:taxon-name-part taxon-name-part-type="genus" reg="Ungla">U.</tp:taxon-name-part> <tp:taxon-name-part taxon-name-part-type="species" reg="steinbachi">steinbachi</tp:taxon-name-part></tp:taxon-name></italic> (forewing 1.6 mm long, 5.2 mm wide), and it shares many features with this species. However, its forewing has fewer radial cells (n =11) and fewer gradates (inner = 4, outer = 7). Adams’ handprinted note on the specimen indicated that he considered it to be a species near “<tp:taxon-name><tp:taxon-name-part taxon-name-part-type="species" reg="binaria">binaria</tp:taxon-name-part></tp:taxon-name>” (now a synonym of <italic><tp:taxon-name><tp:taxon-name-part taxon-name-part-type="genus" reg="Ungla">U.</tp:taxon-name-part> <tp:taxon-name-part taxon-name-part-type="species" reg="confraterna">confraterna</tp:taxon-name-part></tp:taxon-name></italic>); we are uncertain.</p></tp:treatment-sec><tp:treatment-sec sec-type="distribution" id="SECID0EKJDM"><title>Known distribution.</title><p>ARGENTINA: Provinces of Tucumán and possibly Jujuy.</p></tp:treatment-sec><tp:treatment-sec sec-type="material" id="SECID0EPJDM"><title>Specimens examined</title><p>(in addition to the type): Argentina. Jujuy, no locality, 20/II/1955, Bought F. H. Walz, Phillip A. Adams Collection 1998 bequest to Calif. Acad. Sci. (F, <named-content xmlns:xlink="http://www.w3.org/1999/xlink" content-type="dwc:institutional_code" xlink:type="simple">CAS</named-content>, identification tentative).</p></tp:treatment-sec><ref-list><ref id="B45"><mixed-citation xmlns:xlink="http://www.w3.org/1999/xlink" xlink:type="simple">
          <person-group><name name-style="western"><surname>Stange</surname><given-names>LA</given-names></name></person-group> (<year>1967</year>) <article-title>Catálogo de <tp:taxon-name><tp:taxon-name-part taxon-name-part-type="order">Neuroptera</tp:taxon-name-part></tp:taxon-name> de Argentina y Uruguay.</article-title> <source>Acta Zoológica Lilloana</source> <volume>22</volume>: <fpage>5</fpage>–<lpage>87</lpage>.</mixed-citation></ref><ref id="B39"><mixed-citation xmlns:xlink="http://www.w3.org/1999/xlink" xlink:type="simple">
          <person-group><name name-style="western"><surname>Penny</surname><given-names>ND</given-names></name></person-group> (<year>1977</year>) [1978] <article-title>Lista de <tp:taxon-name><tp:taxon-name-part taxon-name-part-type="order">Megaloptera</tp:taxon-name-part></tp:taxon-name>, <tp:taxon-name><tp:taxon-name-part taxon-name-part-type="order">Neuroptera</tp:taxon-name-part></tp:taxon-name> e <tp:taxon-name><tp:taxon-name-part taxon-name-part-type="order">Raphidioptera</tp:taxon-name-part></tp:taxon-name> do México, América Central, ilhas Caraíbas e América do Sul</article-title>. <source>Acta Amazonica</source> <volume>7</volume>(<issue>4</issue>) (Suplemento): <fpage>1</fpage>–<lpage>61</lpage>.</mixed-citation></ref><ref id="B12"><mixed-citation xmlns:xlink="http://www.w3.org/1999/xlink" xlink:type="simple">
          <person-group><name name-style="western"><surname>Brooks</surname><given-names>SJ</given-names></name><name name-style="western"><surname>Barnard</surname><given-names>PC</given-names></name></person-group> (<year>1990</year>) <article-title>The green lacewings of the world: a generic review (<tp:taxon-name><tp:taxon-name-part taxon-name-part-type="order">Neuroptera</tp:taxon-name-part></tp:taxon-name>: <tp:taxon-name><tp:taxon-name-part taxon-name-part-type="family">Chrysopidae</tp:taxon-name-part></tp:taxon-name>).</article-title> <source>Bulletin of the British Museum of Natural History, Entomology</source> <volume>59</volume>: <fpage>117</fpage>–<lpage>286</lpage>.</mixed-citation></ref><ref id="B37"><mixed-citation xmlns:xlink="http://www.w3.org/1999/xlink" xlink:type="simple">
          <person-group><name name-style="western"><surname>Oswald</surname><given-names>JD</given-names></name></person-group> (<year>2015</year>) <source><tp:taxon-name><tp:taxon-name-part taxon-name-part-type="superorder">Neuropterida</tp:taxon-name-part></tp:taxon-name> Species of the World. Version 4.0</source>. <ext-link xlink:type="simple" ext-link-type="uri" xlink:href="http://lacewing.tamu.edu/Species-Catalogue/">http://lacewing.tamu.edu/Species-Catalogue/</ext-link> [accessed on November 6, 2016]</mixed-citation></ref></ref-list></tp:taxon-treatment>
